# Supplementary material for: A bacterial family of fatty acid acyltransferases related to the Shigella effector IcsB
Source: mBio. 2026 Mar 17;17(4):e03890-25. doi: 10.1128/mbio.03890-25 (PMC13059803; doi:10.1128/mbio.03890-25)
Supplement: Table S5 — Mass spectrometry raw data, fold change enrichment, and statistical analyses of proteins retrieved from IcsB and toxic homolog samples [file mbio.03890-25-s0002.xlsx]

## Sheet: RawData
Protein_ID	Gene	Protein	Protein_Length	SC_IcsB_1	SC_IcsB_2	SC_IcsB_3	SC_IcsB_4	SC_H1_1	SC_H1_2	SC_H1_3	SC_H1_4	SC_H2_1	SC_H2_2	SC_H2_3	SC_H2_4	SC_H3_1	SC_H3_2	SC_H3_3	SC_H3_4	SC_H4_1	SC_H4_2	SC_H4_3	SC_H4_4	SC_H5_1	SC_H5_2	SC_H5_3	SC_H5_4	SC_H8_1	SC_H8_2	SC_H8_3	SC_H8_4	SC_H10_1	SC_H10_2	SC_H10_3	SC_H10_4	SC_EV_1	SC_EV_2	SC_EV_3	SC_EV_4	LFQ_IcsB_1	LFQ_IcsB_2	LFQ_IcsB_3	LFQ_IcsB_4	LFQ_H1_1	LFQ_H1_2	LFQ_H1_3	LFQ_H1_4	LFQ_H2_1	LFQ_H2_2
sp|P40159|YNU8_YEAST	YNL208W	Uncharacterized protein YNL208W	199	59	0	55	57	6	7	4	3	16	13	14	7	0	0	0	0	4	0	7	6	0	0	0	0	39	58	52	50	77	27	59	64	4	2	3	4	275.583	0	237.578	269.917	31.3346	23.3083	12.3621	14.6043	54.6211	54.0156
sp|P04806|HXKA_YEAST	HXK1	Hexokinase-1	485	133	22	95	87	32	47	31	32	65	45	52	47	49	20	40	31	31	10	39	41	27	18	38	38	153	108	101	130	84	20	76	56	41	47	55	38	215.395	51.241	159.903	139.876	57.523	60.6069	65.1183	52.4549	91.7045	73.4592
sp|P06780|RHO1_YEAST	RHO1	GTP-binding protein RHO1	209	41	0	47	34	19	23	24	19	59	58	74	54	17	12	18	15	25	10	31	26	17	4	29	22	58	55	52	64	34	15	59	31	4	5	11	13	190.909	0	197.184	147.037	109.854	85.9681	134.63	103.097	263.278	217.741
sp|P04807|HXKB_YEAST	HXK2	Hexokinase-2	486	108	13	63	58	25	25	17	14	66	37	45	29	26	13	17	15	27	4	28	20	22	8	22	22	136	73	71	87	75	10	66	39	26	29	33	22	179.382	37.3211	106.013	98.6506	44.2561	32.1107	30.7386	24.161	98.8706	56.3019
sp|P46672|ARC1_YEAST	ARC1	tRNA-aminoacylation cofactor ARC1	376	75	33	22	24	86	100	58	54	30	30	27	21	98	66	63	53	28	11	22	26	68	26	46	66	45	38	39	39	75	23	48	50	30	32	27	23	174.389	129.528	52.0865	49.0913	235.799	194.694	154.451	137.442	71.4849	70.181
sp|P00359|G3P3_YEAST	TDH3	Glyceraldehyde-3-phosphate dehydrogenase 3	332	52	27	27	31	48	55	30	35	56	49	51	37	55	19	37	18	55	25	42	46	48	21	38	34	51	54	47	58	46	35	54	41	65	65	67	36	170.856	139.18	74.5266	96.1768	182.025	122.612	104.669	106.087	160.752	133.175
sp|Q00955|ACAC_YEAST	ACC1	Acetyl-CoA carboxylase	2233	482	510	320	295	643	906	445	549	592	831	645	476	615	499	403	460	989	225	731	554	775	564	724	698	595	689	557	695	361	163	513	298	996	1483	903	629	163.465	314.563	113.539	105.9	249.414	254.854	199.473	222.036	184.676	271.82
sp|Q08245|ZEO1_YEAST	ZEO1	Protein ZEO1	113	25	2	28	25	6	7	18	10	23	9	17	8	3	0	2	2	8	6	13	13	0	0	0	0	10	10	6	8	22	14	37	26	0	2	0	6	133.588	23.932	173.723	220.308	50.7667	25.1985	100.684	102.278	81.118	59.4416
sp|Q3E764|TMA7_YEAST	TMA7	Translation machinery-associated protein 7	64	10	0	2	3	1	2	1	2	4	2	3	1	2	0	2	1	8	0	5	2	4	0	3	5	17	7	13	8	6	2	5	2	0	0	0	2	123.118	0	24.1343	38.7751	10.0816	27.7548	19.3482	32.9163	55.4973	28.5915
sp|P18239|ADT2_YEAST	PET9	ADP.ATP carrier protein 2	318	50	19	46	59	38	45	32	39	50	33	47	44	42	22	42	52	25	17	30	34	31	19	39	47	38	55	55	56	64	24	138	80	17	15	27	65	121.396	73.9493	87.0407	120.238	103.495	89.3034	83.3525	95.8987	129.723	64.2189
sp|P18899|DDR48_YEAST	DDR48	Stress protein DDR48	430	60	0	30	27	0	0	0	2	27	11	14	7	0	0	0	0	19	2	19	16	0	0	0	0	47	41	32	31	55	16	56	34	4	12	4	3	120.329	0	45.6358	48.1017	0	0	0	4.02134	45.3141	12.8607
sp|P01123|YPT1_YEAST	YPT1	GTP-binding protein YPT1	206	35	1	26	26	15	21	14	12	19	18	18	14	10	10	10	10	32	13	33	31	12	5	12	12	32	28	29	24	23	8	40	23	10	6	10	11	115.163	4.60734	97.2605	82.6548	57.3154	66.3125	61.5751	35.064	63.5945	43.5226
sp|P07560|SEC4_YEAST	SEC4	Ras-related protein SEC4	215	31	0	20	21	9	8	6	9	26	12	15	12	10	4	6	5	10	3	9	10	8	3	7	4	25	19	22	23	28	4	22	17	2	5	4	6	111.527	0	78.453	76.2303	39.4032	20.3741	23.4311	32.5385	93.4158	29.666
sp|P00560|PGK_YEAST	PGK1	Phosphoglycerate kinase	416	49	37	37	37	37	53	32	46	50	52	61	44	49	29	38	34	53	15	62	50	42	31	44	37	36	50	53	52	43	12	53	41	45	66	69	47	91.0365	133.51	74.9067	73.2292	75.786	97.4628	77.1532	100.722	85.539	96.1986
sp|P38264|PHO88_YEAST	PHO88	SRP-independent targeting protein 3	188	22	2	26	29	8	10	6	7	14	5	11	5	8	2	5	10	3	1	4	6	4	0	8	5	30	51	52	47	10	4	21	17	0	2	4	15	91.0062	9.40295	112.97	118.385	33.6461	34.4542	32.1874	33.2958	50.8508	17.9165
sp|P02994|EF1A_YEAST	TEF1	Elongation factor 1-alpha	458	54	27	52	41	77	76	51	55	63	50	47	41	90	35	55	49	115	40	141	141	56	16	76	64	83	89	77	86	95	37	165	69	62	70	55	41	89.5444	98.7315	91.8612	77.3973	168.161	115.868	129.379	116.434	103.762	83.9531
sp|P00549|KPYK1_YEAST	CDC19	Pyruvate kinase 1	500	53	30	47	44	45	66	42	39	72	65	63	53	54	28	41	30	59	24	56	51	46	30	41	44	49	65	39	68	48	20	73	46	63	72	72	32	87.2442	75.9047	77.8992	59.3723	89.4918	82.539	75.8883	63.3305	109.013	86.5984
sp|P04840|VDAC1_YEAST	POR1	Mitochondrial outer membrane protein porin 1	283	28	9	40	46	38	38	39	48	51	46	57	60	41	16	37	44	16	12	25	29	26	9	46	38	26	51	60	52	36	17	59	48	16	16	22	65	82.3525	38.8007	116.225	124.603	139.955	97.8858	143.378	170.151	160.144	131.608
sp|Q02642|NACB1_YEAST	EGD1	Nascent polypeptide-associated complex subunit beta-1	157	13	1	14	17	1	2	3	3	0	2	4	3	0	0	0	0	4	0	5	5	0	0	0	0	32	30	59	67	20	13	65	43	1	3	4	8	78.9283	11.6381	78.1788	103.616	9.48586	12.6742	15.2293	29.6475	0	12.3214
sp|P00360|G3P1_YEAST	TDH1	Glyceraldehyde-3-phosphate dehydrogenase 1	332	24	13	10	12	22	21	18	22	23	21	22	10	28	10	15	17	28	19	22	13	22	12	13	13	20	22	14	16	26	23	20	15	33	28	39	10	76.2173	77.1257	42.4625	43.0951	80.1514	63.742	76.9424	67.1465	74.113	69.7537
sp|P39004|HXT7_YEAST	HXT7	High-affinity hexose transporter HXT7	570	72	6	80	71	29	37	29	31	92	71	69	62	41	0	32	0	14	0	0	27	36	0	42	49	57	49	59	65	82	27	103	73	0	0	0	37	76.1357	8.66587	61.86	50.8117	42.6384	34.0195	41.8393	18.9316	69.0444	50.9691
sp|P00942|TPIS_YEAST	TPI1	Triosephosphate isomerase	248	18	5	14	13	13	24	12	13	21	16	23	15	17	6	13	14	16	5	16	18	10	6	15	17	13	18	13	17	13	4	20	13	17	17	19	14	74.1437	21.5579	51.231	44.1196	62.9061	62.2121	47.1034	48.027	77.4487	44.7265
sp|P00925|ENO2_YEAST	ENO2	Enolase 2	437	45	30	33	30	34	47	6	7	58	53	54	39	38	17	10	23	50	15	46	38	39	19	32	30	30	48	35	59	45	15	48	33	44	56	54	34	73.1045	75.3801	35.4343	38.7389	69.2134	47.7461	21.7552	14.9636	84.238	70.7675
sp|P41818|GLC8_YEAST	GLC8	Protein GLC8	229	22	0	14	16	0	0	0	0	8	2	5	2	0	0	0	0	9	1	11	2	0	0	0	0	22	15	11	12	34	8	19	15	0	0	0	2	69.3235	0	49.2344	53.466	0	0	0	0	17.4929	2.33689
sp|Q01855|RS15_YEAST	RPS15	Small ribosomal subunit protein uS19	142	14	0	0	2	9	3	0	0	9	4	4	3	11	2	0	1	6	3	0	0	10	3	2	2	9	5	3	5	10	0	3	3	7	2	0	1	67.7613	0	0	3.25673	59.1416	12.1691	0	0	44.7044	18.206
sp|P0CX55|RS18A_YEAST sp|P0CX56|RS18B_YEAST	RPS18A	Small ribosomal subunit protein uS13A	146	10	5	9	6	10	12	8	6	12	10	10	7	13	6	9	8	10	6	9	10	10	7	9	11	11	14	9	11	9	6	8	11	10	11	11	11	67.6929	37.6327	43.1393	23.5241	74.6795	52.9044	47.356	30.9327	69.101	47.0521
sp|P25443|RS2_YEAST	RPS2	Small ribosomal subunit protein uS5	254	21	3	7	4	19	10	6	6	19	12	9	7	19	5	6	6	21	2	13	10	17	9	9	9	17	13	7	13	15	4	10	7	26	11	11	12	67.1864	14.9654	18.2458	7.27198	65.6833	22.5005	19.3508	11.076	57.4296	25.7836
sp|P14832|CYPH_YEAST	CPR1	Peptidyl-prolyl cis-trans isomerase	162	13	7	9	6	10	14	11	10	20	16	16	14	18	5	7	7	23	6	16	15	14	5	8	11	19	22	14	18	17	5	19	11	17	16	15	11	66.5618	52.4767	40.9051	31.4571	63.9535	58.8968	55.5824	61.0246	108.46	78.4422
sp|P07256|QCR1_YEAST	COR1	Cytochrome b-c1 complex subunit 1. mitochondrial	457	35	30	30	36	49	54	39	56	48	54	50	50	56	24	39	56	45	15	36	43	53	22	50	54	32	36	41	46	36	14	48	38	52	44	35	73	65.2495	81.4469	55.1252	61.5954	108.437	82.0727	76.9463	94.9292	100.165	92.7952
sp|P05750|RS3_YEAST	RPS3	Small ribosomal subunit protein uS3	240	22	7	13	17	16	22	10	14	18	18	13	16	20	7	11	11	18	8	11	9	14	7	12	11	18	26	24	24	15	10	17	16	19	18	17	14	65.2291	43.0617	36.4699	48.9297	54.1518	45.8011	34.751	45.7321	54.584	42.2554
sp|P07257|QCR2_YEAST	QCR2	Cytochrome b-c1 complex subunit 2. mitochondrial	368	28	22	23	26	35	42	33	34	44	44	40	34	43	22	28	34	35	14	35	29	32	21	37	43	31	33	30	44	31	10	46	25	44	51	45	42	64.8918	98.4999	51.8017	55.3385	101.163	80.7315	92.4433	93.0553	106.547	91.7742
sp|P25087|ERG6_YEAST	ERG6	Sterol 24-C-methyltransferase ERG6	383	28	6	27	31	14	18	12	19	27	13	21	18	19	4	12	14	29	10	30	31	17	4	20	18	53	42	48	49	38	13	47	36	15	11	19	20	64.4245	16.2823	61.6065	61.346	34.0404	33.8832	36.3669	44.974	59.7124	25.0928
sp|P00830|ATPB_YEAST	ATP2	ATP synthase subunit beta. mitochondrial	511	39	17	31	33	40	36	27	35	55	34	39	33	51	15	25	32	50	12	35	35	44	17	37	36	35	32	43	49	41	9	49	41	46	44	42	41	64.3617	44.1412	45.2295	47.5819	81.8613	48.8753	52.0892	56.5514	90.1678	44.9441
sp|Q06177|TMA10_YEAST	TMA10	Translation machinery-associated protein 10	86	4	0	1	1	0	0	0	0	0	0	0	0	0	0	0	0	0	0	0	0	0	0	0	0	3	1	1	2	0	0	0	1	0	0	0	0	63.0117	0	10.4575	8.66487	0	0	0	0	0	0
sp|P0C0W1|RS22A_YEAST sp|Q3E7Y3|RS22B_YEAST	RPS22A	Small ribosomal subunit protein uS8A	130	9	5	5	8	8	10	4	7	7	8	9	6	6	5	5	5	6	2	10	7	6	7	7	10	6	11	9	10	6	4	9	7	7	4	11	14	62.6508	66.0262	33.1322	47.298	64.3275	56.5999	37.2943	47.6025	51.852	47.2328
sp|P14120|RL30_YEAST	RPL30	Large ribosomal subunit protein eL30	105	9	2	2	4	5	4	3	4	8	4	5	3	7	3	3	3	4	0	4	3	5	3	4	3	4	2	2	3	5	2	2	4	5	3	3	4	62.5829	29.4481	13.0028	22.8818	33.8823	26.906	26.8889	26.0595	59.5082	23.5242
sp|Q12207|NCE2_YEAST	NCE102	Non-classical export protein 2	173	11	0	17	15	2	9	5	8	20	20	10	9	4	2	5	12	5	8	10	15	2	1	9	9	9	20	12	24	16	9	16	20	0	3	4	10	60.6432	0	56.5258	61.2822	13.4036	31.614	35.2201	33.1053	85.9153	59.4484
sp|P23641|MPCP_YEAST	MIR1	Mitochondrial phosphate carrier protein	311	25	6	27	25	24	26	17	23	32	19	26	26	30	9	21	25	19	10	19	23	22	6	24	23	31	29	36	36	25	14	37	32	12	14	17	33	60.3508	19.0724	73.7201	58.7854	70.9649	51.4377	53.9223	68.6036	72.0826	48.9217
sp|P38325|OM14_YEAST	OM14	Mitochondrial outer membrane protein OM14	134	9	1	9	8	8	6	5	5	7	4	3	3	10	3	5	6	3	0	1	3	5	2	3	4	7	7	5	6	8	4	14	9	2	2	2	4	60.1868	10.3646	52.7926	32.4408	49.9089	22.1437	28.7097	23.7397	45.1872	22.2101
sp|P05748|RL15A_YEAST	RPL15A	Large ribosomal subunit protein eL15A	204	15	10	7	12	12	11	9	4	15	9	8	4	13	6	5	8	12	3	7	9	15	13	9	10	14	13	12	16	11	4	12	9	14	10	13	11	59.9454	59.7231	23.5551	36.5756	54.4348	31.1288	29.4947	17.8167	57.1454	34.3202
sp|P23301|IF5A1_YEAST	HYP2	Eukaryotic translation initiation factor 5A-1	157	12	10	19	17	6	16	11	10	11	21	26	20	10	11	6	9	18	8	22	20	10	12	14	17	22	41	36	50	6	6	30	15	12	31	23	12	59.3772	64.3974	79.2444	84.5938	36.4143	67.8115	64.5958	46.2995	56.5257	107.44
sp|P40509|COPE_YEAST	SEC28	Coatomer subunit epsilon	296	26	10	7	7	42	33	21	17	8	8	8	9	40	42	22	20	9	1	9	10	47	10	16	21	14	11	10	12	40	7	11	11	10	13	12	8	59.0281	42.9882	17.4267	16.5606	103.809	52.974	60.0094	45.5715	18.5691	17.4132
sp|P00330|ADH1_YEAST	ADH1	Alcohol dehydrogenase 1	348	24	10	17	20	14	19	17	15	30	23	24	24	25	11	13	12	19	10	18	28	18	9	17	17	20	24	21	26	25	8	26	20	19	22	23	22	58.7111	46.4046	42.1395	37.9552	43.1253	34.1448	45.8712	39.6819	66.3869	59.6229
sp|P37299|QCR10_YEAST	QCR10	Cytochrome b-c1 complex subunit 10. mitochondrial	77	4	0	2	3	2	1	0	0	4	0	2	0	3	0	1	0	2	0	0	0	5	0	0	1	4	2	1	4	5	0	4	3	0	0	0	0	58.6855	0	25.6265	35.386	32.9267	12.5807	0	0	42.8036	0
sp|P0CX37|RS6A_YEAST sp|P0CX38|RS6B_YEAST	RPS6A	Small ribosomal subunit protein eS6A	236	15	7	15	11	10	10	8	9	13	9	13	9	12	6	6	8	11	4	9	12	13	7	9	9	22	18	20	23	10	5	12	13	18	10	12	10	58.5634	36.2994	42.356	31.3706	41.4804	24.963	26.6286	29.3943	49.3921	21.33
sp|P14126|RL3_YEAST	RPL3	Large ribosomal subunit protein uL3	387	24	6	23	19	22	24	19	22	31	23	20	23	21	14	14	18	26	7	18	20	23	14	19	18	29	29	29	31	23	7	23	20	25	16	19	26	58.5052	18.448	41.6058	36.5365	58.8733	43.4827	47.8678	53.388	71.2262	47.8003
sp|P25343|RV161_YEAST	RVS161	Reduced viability upon starvation protein 161	265	19	0	16	19	1	10	3	7	20	18	22	20	4	4	4	7	22	11	25	22	3	0	7	5	11	21	17	22	14	7	29	20	1	5	6	11	57.7538	0	49.1022	53.9283	2.54929	20.4066	8.548	14.4081	52.434	52.3
sp|P14540|ALF_YEAST	FBA1	Fructose-bisphosphate aldolase	359	23	15	22	25	15	35	23	25	37	37	34	21	25	12	25	21	23	12	45	36	17	13	26	31	17	43	35	45	23	8	47	24	23	38	44	27	57.6642	55.8564	59.5227	52.9244	43.1848	75.586	63.0505	64.6577	88.2102	92.123
sp|P07251|ATPA_YEAST	ATP1	ATP synthase subunit alpha. mitochondrial	545	39	13	32	28	35	28	31	35	52	30	34	38	48	15	27	25	45	12	40	33	33	14	41	40	36	35	47	50	37	10	46	34	45	25	48	50	57.3184	30.2643	42.0627	37.8316	65.0584	34.7556	54.2489	52.8877	80.4828	40.6681
sp|P01120|RAS2_YEAST	RAS2	Ras-like protein 2	322	25	0	20	21	2	0	0	0	8	8	9	8	0	0	0	0	3	1	0	2	0	0	0	0	2	6	4	4	22	10	34	21	0	2	3	6	56.1112	0	41.7074	44.4239	2.23442	0	0	0	14.8139	13.9497
sp|P22943|HSP12_YEAST	HSP12	12 kDa heat shock protein	109	7	0	5	5	5	5	3	4	7	4	5	5	8	6	2	1	32	12	18	19	5	2	4	5	19	15	12	12	54	18	62	37	3	3	3	4	54.6709	0	34.4311	37.8591	30.6554	27.5369	18.7176	27.8834	43.4518	23.6145
sp|P0CX25|RL43A_YEAST sp|P0CX26|RL43B_YEAST	RPL43A	Large ribosomal subunit protein eL43A	92	8	3	4	4	5	8	5	5	8	8	6	5	10	5	4	3	5	2	4	6	6	6	5	6	12	8	6	8	8	5	8	7	6	5	4	5	53.8878	44.2671	33.8504	35.801	40.993	56.6737	52.4445	39.112	55.3802	54.7227
sp|P29453|RL8B_YEAST	RPL8B	Large ribosomal subunit protein eL8B	256	23	7	17	19	18	4	16	18	23	22	5	18	23	12	13	15	15	4	14	17	11	16	17	21	36	39	38	36	13	1	16	16	10	16	16	20	53.7779	42.8747	33.0669	45.9311	50.7514	23.1093	41.6049	48.0086	45.6814	46.5464
sp|Q3E846|COA6_YEAST	COA6	Cytochrome c oxidase assembly factor 6	104	7	0	3	3	0	0	0	0	0	1	0	1	0	0	0	0	0	0	0	0	0	0	0	0	2	4	2	2	5	2	5	3	0	0	0	0	53.6794	0	21.1819	17.6982	0	0	0	0	0	5.78879
sp|P06169|PDC1_YEAST	PDC1	Pyruvate decarboxylase isozyme 1	563	38	17	44	42	30	35	35	34	46	47	60	43	47	18	50	39	45	16	50	50	31	15	42	47	35	59	57	60	39	18	68	39	40	45	63	45	53.0307	36.1343	53.5253	47.9667	52.0616	43.5704	56.4004	49.2728	61.1501	56.069
sp|P00128|QCR7_YEAST	QCR7	Cytochrome b-c1 complex subunit 7. mitochondrial	127	9	0	14	11	11	14	10	12	19	11	19	15	19	3	7	17	7	3	6	8	7	1	14	11	15	18	18	18	13	3	21	16	6	1	3	21	51.6944	0	78.0117	55.904	77.006	59.5793	54.3071	84.0854	111.796	46.0047
sp|P26783|RS5_YEAST	RPS5	Small ribosomal subunit protein uS7	225	17	5	18	20	12	22	13	15	20	15	15	17	16	6	16	18	10	6	13	12	7	2	14	16	18	16	16	22	15	8	19	23	11	9	11	18	51.4142	29.9502	51.3333	56.111	44.3955	52.2363	43.1605	50.7559	50.4906	42.3535
sp|P53903|PGA2_YEAST	PGA2	Processing of GAS1 and ALP protein 2	129	11	0	4	5	1	0	1	0	1	0	0	0	2	0	0	0	2	0	0	0	3	0	2	0	20	16	14	11	2	1	1	0	0	0	0	0	51.1217	0	20.395	23.8474	3.58415	0	3.22764	0	2.83009	0
sp|P09457|ATPO_YEAST	ATP5	ATP synthase subunit 5. mitochondrial	212	12	7	19	22	11	23	15	22	18	19	26	26	19	6	19	20	13	6	17	22	10	5	22	18	12	19	24	25	13	8	25	25	11	12	17	29	50.9418	42.7959	79.1459	84.788	56.9084	76.2401	67.8294	112.241	69.0515	74.0979
sp|P53252|PIL1_YEAST	PIL1	Sphingolipid long chain base-responsive protein PIL1	339	23	7	17	15	12	11	10	12	12	9	11	10	13	9	9	9	14	7	14	10	11	4	13	9	22	22	16	22	28	7	37	23	17	17	18	14	49.9575	19.7038	29.779	28.7546	29.1345	17.6662	20.8663	23.9283	25.9452	16.9343
sp|P39743|RV167_YEAST	RVS167	Reduced viability upon starvation protein 167	482	24	0	29	22	2	0	0	0	36	25	37	22	2	0	0	2	17	6	15	15	0	0	0	1	25	28	24	23	27	9	33	22	1	3	2	2	49.2156	0	47.8101	37.4972	2.14014	0	0	0	69.1631	34.4208
sp|P0CX29|RS23A_YEAST sp|P0CX30|RS23B_YEAST	RPS23A	Small ribosomal subunit protein uS12A	145	9	3	4	4	5	5	3	4	8	3	5	3	14	3	4	3	7	1	3	3	8	5	5	3	13	5	4	6	5	2	4	2	12	5	5	4	48.384	27.3459	16.9301	11.237	28.284	23.2281	13.5679	17.3378	32.1923	15.793
sp|P41805|RL10_YEAST	RPL10	Large ribosomal subunit protein uL16	221	15	5	12	17	9	19	7	13	15	16	12	14	15	2	10	12	14	1	11	13	11	4	14	16	23	19	14	18	12	5	20	17	11	6	12	17	48.3306	20.2557	32.01	40.8597	30.6539	43.951	26.2347	44.2684	49.1126	43.3965
sp|Q12515|PAR32_YEAST	PAR32	Protein PAR32	295	22	0	14	15	1	1	1	0	27	14	23	20	1	0	2	1	13	3	10	10	3	0	5	4	33	34	21	21	27	5	22	14	0	0	0	1	48.2243	0	23.7328	30.4861	2.03029	1.5851	2.00916	0	72.9283	28.1877
sp|P38934|BFR1_YEAST	BFR1	Nuclear segregation protein BFR1	470	31	0	25	31	3	1	3	2	4	2	5	2	2	0	1	1	7	1	8	6	2	1	1	2	51	55	58	60	12	8	15	18	6	3	7	6	45.9264	0	36.804	46.8344	4.00443	0.971495	2.97298	2.57917	6.3369	1.81943
sp|P0CX49|RL18A_YEAST sp|P0CX50|RL18B_YEAST	RPL18A	Large ribosomal subunit protein eL18A	186	11	4	7	6	8	7	6	8	8	6	7	8	10	5	4	5	7	3	8	7	11	8	5	5	13	12	10	13	10	6	7	7	10	6	6	8	45.9095	41.2381	27.6094	24.988	41.641	24.252	28.0352	38.4352	35.7465	24.6184
sp|P04385|GAL1_YEAST	GAL1	Galactokinase	528	26	16	36	27	24	36	18	24	48	58	53	49	27	13	23	17	40	22	56	51	21	17	40	32	21	45	33	50	31	14	43	29	51	73	80	46	45.729	47.8512	57.2633	44.1655	48.2541	42.2701	38.9661	44.8156	74.9735	81.8695
sp|P0CX35|RS4A_YEAST sp|P0CX36|RS4B_YEAST	RPS4A	Small ribosomal subunit protein eS4A	261	17	5	7	7	15	14	11	6	17	9	12	13	16	9	7	11	16	7	9	11	15	8	12	14	19	16	14	19	15	4	15	7	16	13	12	12	44.7014	23.2664	20.9334	17.308	45.3419	32.9583	34.3664	16.0238	45.96	22.5393
sp|P00950|PMG1_YEAST	GPM1	Phosphoglycerate mutase 1	247	15	9	12	9	12	14	6	8	13	11	13	14	12	7	8	11	14	4	10	11	13	6	7	8	10	14	12	13	16	3	13	14	16	19	12	9	44.632	41.3119	30.4341	29.4841	38.9926	30.6123	16.7258	27.6679	37.3583	32.7914
sp|P32598|PP12_YEAST	GLC7	Serine\threonine-protein phosphatase PP1-2	312	17	0	19	15	2	8	5	6	11	9	12	12	11	3	4	8	6	3	9	11	14	0	16	18	12	18	19	20	23	4	22	15	4	3	11	7	44.2576	0	51.224	41.0606	5.97638	17.1883	16.3068	17.8124	26.3482	28.1235
sp|P48589|RS12_YEAST	RPS12	Small ribosomal subunit protein eS12	143	9	4	3	3	7	4	4	3	10	3	4	4	10	2	0	2	7	1	3	3	7	2	4	0	4	6	4	3	6	1	3	4	6	7	7	4	44.1902	16.6387	12.3357	14.8391	38.4575	13.6461	10.955	15.4791	48.3462	11.364
sp|P05317|RLA0_YEAST	RPP0	Large ribosomal subunit protein uL10	312	16	6	10	9	14	9	7	11	17	7	12	11	12	4	8	9	11	3	10	7	12	6	11	9	10	8	9	11	12	5	13	10	8	7	7	8	43.63	18.6649	21.133	21.6399	40.3957	15.3973	19.6623	23.7765	46.3213	13.9351
sp|P00358|G3P2_YEAST	TDH2	Glyceraldehyde-3-phosphate dehydrogenase 2	332	6	3	5	2	5	5	2	2	6	7	4	4	4	1	4	2	5	0	6	1	3	1	3	4	3	5	3	5	5	0	5	1	4	8	6	2	43.5973	47.0465	30.8546	17.4427	29.2978	24.6683	21.0993	7.88588	45.8531	36.3376
sp|P53897|IGO1_YEAST	IGO1	mRNA stability protein IGO1	168	12	0	8	7	0	0	0	0	0	0	0	0	0	0	0	0	0	1	0	0	0	0	0	0	16	14	14	19	2	1	5	4	0	0	0	0	43.2463	0	33.7519	27.2725	0	0	0	0	0	0
sp|Q07541|EXP1_YEAST	EXP1	ER export of PMA1 protein 1	149	8	0	4	4	0	0	0	0	0	0	0	0	0	0	0	0	5	4	17	14	0	0	0	0	19	25	20	23	7	0	12	5	0	0	0	0	43.1899	0	5.85732	7.12947	0	0	0	0	0	0
sp|P05759|RS31_YEAST	RPS31	Ubiquitin-ribosomal protein eS31 fusion protein	152	9	0	0	11	10	4	0	4	11	8	0	0	7	0	0	0	16	0	0	21	5	0	5	3	13	0	20	0	33	6	0	0	5	0	0	0	42.0478	0	0	64.0582	60.4081	13.9898	0	15.4589	46.1471	37.5848
sp|P0CX33|RS30A_YEAST sp|P0CX34|RS30B_YEAST	RPS30A	Small ribosomal subunit protein eS30A	63	4	0	0	0	0	0	0	0	1	0	0	0	0	0	0	0	0	0	0	0	4	0	0	0	1	0	0	0	0	0	0	1	3	0	0	0	41.8312	0	0	0	0	0	0	0	8.41473	0
sp|P10591|HSP71_YEAST	SSA1	Heat shock protein SSA1	642	42	26	45	47	32	74	40	46	46	55	64	49	45	24	40	41	45	16	75	67	33	26	54	59	53	92	95	62	34	34	74	57	54	67	94	56	41.6712	41.5639	50.314	41.4329	36.2024	55.5844	47.2002	49.4313	38.9356	47.5701
sp|P04650|RL39_YEAST	RPL39	Large ribosomal subunit protein eL39	51	2	0	0	0	0	0	0	0	0	0	0	0	0	0	0	0	0	0	2	0	2	2	0	0	0	3	0	0	0	0	0	0	2	0	0	0	41.2828	0	0	0	0	0	0	0	0	0
sp|Q04697|GSF2_YEAST	GSF2	Glucose-signaling factor 2	403	21	0	25	23	10	10	7	14	14	6	13	12	14	4	8	13	2	1	8	11	9	2	15	15	28	35	38	38	17	10	32	26	0	1	4	19	41.2577	0	52.2825	42.6706	22.4141	18.4187	16.6194	33.5342	26.7164	11.1007
sp|P02293|H2B1_YEAST sp|P02294|H2B2_YEAST	HTB1	Histone H2B.1	131	10	0	5	5	3	1	1	3	1	0	0	0	1	1	2	3	6	4	3	5	0	0	0	2	10	8	12	11	6	0	5	2	0	0	0	2	40.8785	0	27.7002	29.1059	13.8331	5.63905	3.81888	23.0317	2.72136	0
sp|O14467|MBF1_YEAST	MBF1	Multiprotein-bridging factor 1	151	11	0	15	25	2	0	2	3	2	1	3	1	1	0	0	0	3	5	2	5	3	0	1	1	15	28	27	26	8	8	24	19	0	2	2	3	40.8307	0	56.8579	95.1226	6.99558	0	11.1884	11.4624	6.6491	5.75387
sp|P05756|RS13_YEAST	RPS13	Small ribosomal subunit protein uS15	151	9	5	3	5	6	5	5	5	8	6	5	5	6	4	6	7	9	1	3	4	7	8	4	5	8	4	4	6	7	0	5	6	7	6	7	7	40.6599	45.3472	18.242	25.2814	30.426	20.0975	27.2783	28.2308	34.0372	25.0095
sp|P32327|PYC2_YEAST	PYC2	Pyruvate carboxylase 2	1180	77	94	69	57	130	149	110	121	83	151	154	98	143	124	121	89	116	43	142	109	91	118	53	123	69	106	111	111	71	35	126	56	156	272	223	95	40.1018	81.2811	36.7851	30.9219	75.0589	59.7113	75.3715	59.5199	39.5578	71.3388
sp|P04456|RL25_YEAST	RPL25	Large ribosomal subunit protein uL23	142	6	4	3	4	8	5	4	5	6	7	7	4	7	2	2	5	6	3	5	6	6	5	5	5	4	5	5	5	4	0	6	6	7	6	6	5	39.9767	44.5255	13.4559	21.0807	51.6355	21.9642	22.48	33.5988	29.3994	33.1941
sp|P05740|RL17A_YEAST sp|P46990|RL17B_YEAST	RPL17A	Large ribosomal subunit protein uL22A	184	11	5	4	3	4	0	1	0	0	9	6	3	0	3	1	1	0	3	6	7	0	6	7	5	0	0	0	0	2	0	4	5	0	0	5	4	39.962	35.8341	19.7515	15.1621	18.8414	0	5.85879	0	0	36.8612
sp|P34760|TSA1_YEAST	TSA1	Peroxiredoxin TSA1	196	11	6	8	11	5	14	8	10	8	16	12	14	9	4	9	11	12	5	14	14	9	3	9	9	8	14	13	12	9	0	15	15	10	15	17	14	39.8847	30.9814	25.1852	32.8805	25.119	44.3431	32.0008	47.2039	30.6087	60.8494
sp|P0C2H6|RL27A_YEAST sp|P0C2H7|RL27B_YEAST	RPL27A	Large ribosomal subunit protein eL27A	136	7	4	4	2	5	5	3	4	8	6	3	3	6	2	3	3	7	1	5	3	6	1	5	3	10	6	6	7	4	0	5	2	6	3	4	3	39.6704	29.6745	18.3628	7.83974	30.1022	28.3887	16.8164	24.224	49.7841	29.6605
sp|O14455|RL36B_YEAST	RPL36B	Large ribosomal subunit protein eL36B	100	7	2	0	0	7	4	0	0	7	2	2	3	7	3	0	2	7	0	0	2	8	4	3	3	6	5	3	6	6	0	0	3	10	6	0	0	39.5846	18.3387	0	0	43.389	20.8673	0	0	47.1465	9.3278
sp|P32324|EF2_YEAST	EFT1	Elongation factor 2	842	52	20	57	48	50	70	44	47	72	67	72	60	59	27	50	48	54	25	72	67	43	29	59	62	46	74	63	71	45	23	80	55	52	69	72	61	39.5802	28.5011	51.5912	39.1973	47.8954	49.3561	45.9432	52.9217	57.9929	55.85
sp|P41058|RS29B_YEAST	RPS29B	Small ribosomal subunit protein uS14B	56	3	0	4	3	0	4	0	4	1	6	4	3	0	1	1	1	0	2	2	4	0	0	4	5	2	5	5	7	3	0	4	4	0	5	3	2	39.4587	0	46.2114	35.4861	0	37.9978	0	52.0467	18.8393	54.2577
sp|P31412|VATC_YEAST	VMA5	V-type proton ATPase subunit C	392	19	1	16	19	5	10	1	5	12	5	6	7	8	1	3	5	6	1	9	8	7	0	10	6	16	7	10	9	8	0	12	6	3	6	7	11	38.2327	2.15203	30.8026	33.3355	9.09179	14.5224	1.21593	10.0817	20.4478	9.22179
sp|P38845|CRP1_YEAST	CRP1	Cruciform DNA-recognizing protein 1	465	22	0	15	17	5	3	5	7	17	20	14	8	2	2	0	2	19	14	15	16	5	1	0	0	28	23	15	11	16	10	19	14	2	1	1	3	38.0836	0	23.0539	24.1307	6.43996	3.133	6.76376	7.91604	29.2197	32.0286
sp|P25293|NAP1_YEAST	NAP1	Nucleosome assembly protein	417	17	1	25	20	1	3	4	2	13	16	16	9	3	2	3	2	3	2	6	5	2	3	3	3	20	31	30	30	15	4	25	19	1	2	5	3	38.0248	2.3994	48.559	33.625	1.85776	5.49907	8.23139	6.21336	26.817	23.7024
sp|P60010|ACT_YEAST	ACT1	Actin	375	19	13	19	18	19	32	15	19	23	20	31	20	24	13	14	12	21	10	34	30	17	9	20	20	14	45	33	38	15	9	30	24	20	26	49	24	37.6644	38.234	28.5878	33.4188	45.8783	47.9964	30.9368	38.7528	42.1589	35.6357
sp|P0CX39|RS8A_YEAST sp|P0CX40|RS8B_YEAST	RPS8A	Small ribosomal subunit protein eS8A	200	10	6	6	8	8	13	7	9	11	11	11	8	12	6	7	8	9	3	10	7	11	9	8	8	9	13	8	8	6	7	5	5	16	15	11	9	37.0516	40.2146	20.6306	24.6026	36.0554	32.7594	31.4982	36.4352	42.7368	40.7267
sp|P11154|PYC1_YEAST	PYC1	Pyruvate carboxylase 1	1178	76	127	66	66	133	95	61	155	100	110	188	139	159	176	142	122	111	45	160	113	87	162	186	170	61	136	134	159	71	30	154	94	122	269	208	111	36.8908	132.126	32.9319	27.144	79.6339	80.8872	79.0313	91.6318	51.6841	95.6145
sp|P36060|MCR1_YEAST	MCR1	NADH-cytochrome b5 reductase 2	302	16	4	12	12	14	18	14	11	17	11	19	9	17	5	15	9	14	1	13	15	11	5	13	19	15	12	15	21	12	2	18	9	11	17	18	18	36.8505	17.4682	29.6105	25.8781	42.9016	29.4992	42.3952	33.6584	38.9894	24.4773
sp|P49166|RL37A_YEAST	RPL37A	Large ribosomal subunit protein eL37A	88	7	2	3	3	2	5	3	4	5	4	4	5	5	2	1	3	6	2	5	2	5	3	3	5	5	5	4	7	5	2	3	2	8	6	3	7	36.5343	20.4521	14.4967	14.406	11.2238	22.4398	21.5361	27.0222	26.7253	23.5984
sp|P38077|ATPG_YEAST	ATP3	ATP synthase subunit gamma. mitochondrial	311	15	5	7	11	16	10	12	9	23	10	13	11	23	7	7	11	18	6	11	11	15	4	11	8	18	11	14	14	15	2	20	9	18	12	14	19	35.3685	20.5192	19.3974	27.9075	45.2955	19.8116	37.1073	26.4746	55.9013	22.0591
sp|P0CX23|RL20A_YEAST sp|P0CX24|RL20B_YEAST	RPL20A	Large ribosomal subunit protein eL20A	172	8	4	4	5	8	6	5	4	11	4	6	7	8	3	4	8	8	0	4	5	10	6	6	8	9	8	10	6	6	0	6	3	7	5	7	8	35.2708	25.8105	12.827	16.8874	36.6153	19.5177	29.8016	20.747	46.6558	13.4686
sp|P16547|OM45_YEAST	OM45	Mitochondrial outer membrane protein OM45	393	20	3	11	12	6	7	2	4	3	4	4	3	6	2	2	5	7	1	7	9	6	4	2	8	8	14	4	10	15	6	20	20	8	8	15	5	35.1213	6.77272	16.4713	20.8928	7.87159	10.099	2.24023	6.15867	5.07751	4.90441
sp|P05743|RL26A_YEAST sp|P53221|RL26B_YEAST	RPL26A	Large ribosomal subunit protein uL24A	127	7	3	7	6	4	0	3	3	3	0	2	3	5	2	0	3	3	1	5	5	4	1	2	2	5	6	6	6	2	0	3	2	4	0	3	0	34.8814	28.7772	35.9021	39.0216	18.2045	0	16.5246	15.1947	11.5309	0
sp|P05737|RL7A_YEAST sp|Q12213|RL7B_YEAST	RPL7A	Large ribosomal subunit protein uL30A	244	10	5	0	7	0	9	6	11	8	9	0	0	0	5	7	7	9	0	4	0	9	9	6	4	6	11	5	7	6	0	0	3	6	10	6	10	34.849	30.314	0	20.1709	0	17.6476	20.7578	36.356	25.3198	20.8011
sp|P00427|COX6_YEAST	COX6	Cytochrome c oxidase subunit 6. mitochondrial	148	7	0	12	12	6	10	10	11	10	8	12	11	7	2	10	12	2	3	7	6	4	0	10	8	8	9	11	13	6	4	17	7	0	3	8	10	34.7281	0	56.1663	62.2178	40.4693	43.5283	47.6507	57.3573	49.6747	41.8505
sp|P40212|RL13B_YEAST	RPL13B	Large ribosomal subunit protein eL13B	199	13	0	0	0	0	0	0	0	9	0	0	0	11	0	0	0	0	0	0	0	0	0	0	0	8	0	0	0	0	0	0	0	13	0	0	0	34.643	0	0	0	0	0	0	0	19.4819	0
sp|P0CX47|RS11A_YEAST sp|P0CX48|RS11B_YEAST	RPS11A	Small ribosomal subunit protein uS17A	156	9	5	6	5	9	14	8	9	11	11	9	9	11	7	9	9	10	4	12	10	11	7	10	11	12	8	7	9	10	4	11	7	12	9	9	10	34.6386	36.8441	24.3126	21.0202	44.9292	58.4101	48.5007	52.7311	52.6696	50.1524
sp|P53860|PDR16_YEAST	PDR16	Phosphatidylinositol transfer protein PDR16	351	14	0	13	14	0	1	1	0	20	11	16	11	0	0	0	0	8	2	11	10	0	0	0	2	21	20	19	20	29	6	30	22	0	0	2	3	34.5321	0	25.5581	28.3154	0	1.04636	1.92397	0	49.1838	22.8413
sp|P29311|BMH1_YEAST	BMH1	Protein BMH1	267	13	4	12	14	14	18	11	13	12	16	16	15	14	7	12	12	4	11	19	16	2	4	16	16	10	27	16	17	15	9	19	20	3	13	22	18	34.2423	13.2191	23.9647	23.1608	37.6303	31.1233	30.6513	26.7013	29.8217	26.4595
sp|P49167|RL38_YEAST	RPL38	Large ribosomal subunit protein eL38	78	3	0	1	2	2	2	1	1	1	0	1	1	0	0	1	1	2	0	1	1	3	0	2	1	2	2	2	2	0	1	1	1	2	0	2	1	33.533	0	11.3089	10.252	27.6515	19.0628	11.7846	12.6433	9.86284	0
sp|Q04947|RTN1_YEAST	RTN1	Reticulon-like protein 1	295	17	3	23	20	25	32	20	22	24	24	21	21	24	18	20	23	6	6	14	17	12	3	19	23	24	38	26	38	22	11	19	23	4	8	16	31	33.4537	10.6349	48.2783	46.7352	52.94	67.1088	56.9767	54.4121	52.2844	50.7059
sp|P54115|ALDH6_YEAST	ALD6	Magnesium-activated aldehyde dehydrogenase. cytosolic	500	24	20	16	9	28	28	12	13	36	48	30	21	36	13	10	11	41	12	37	23	28	17	15	17	28	28	14	24	25	14	35	20	48	67	40	16	33.356	52.1883	21.9293	14.4025	45.2652	30.3578	17.2131	21.8106	53.6433	61.7362
sp|P36015|YKT6_YEAST	YKT6	Synaptobrevin homolog YKT6	200	9	0	15	15	8	9	7	8	12	11	19	11	1	1	2	3	7	8	13	15	1	0	4	5	10	15	21	20	23	8	31	20	0	2	4	4	32.9293	0	56.6929	50.4364	31.4294	26.8982	29.3502	27.2815	33.837	35.5509
sp|P17505|MDHM_YEAST	MDH1	Malate dehydrogenase. mitochondrial	334	14	9	15	13	26	24	13	14	27	19	24	18	31	6	16	14	37	3	30	29	18	7	17	28	17	14	14	24	17	6	27	15	45	34	37	18	32.8956	31.1508	31.6648	27.2649	73.2009	44.2825	34.0193	35.225	63.8546	39.8437
sp|P0CX82|RL19A_YEAST sp|P0CX83|RL19B_YEAST	RPL19A	Large ribosomal subunit protein eL19A	189	8	5	3	2	9	9	7	5	9	10	7	4	9	4	3	5	8	4	4	5	13	10	7	8	8	8	7	9	5	3	5	6	9	8	7	6	32.6191	32.6302	3.34696	6.81712	43.1088	28.9954	28.0278	13.9045	37.2186	40.0353
sp|Q02889|MGR2_YEAST	MGR2	Protein MGR2	113	4	0	4	3	4	1	0	2	3	1	3	1	3	0	1	2	0	0	1	1	1	0	1	2	10	9	7	4	6	0	4	4	0	0	0	1	32.5235	0	33.4943	31.3721	28.007	7.74155	0	21.8083	24.0519	9.90046
sp|P21576|VPS1_YEAST	VPS1	Vacuolar protein sorting-associated protein 1	704	28	0	30	24	2	4	4	8	8	5	9	5	6	0	0	4	4	1	10	5	2	0	6	4	52	47	52	55	21	6	50	35	5	5	10	6	32.0721	0	31.4568	23.6526	1.74639	2.59044	2.42611	7.32926	6.19077	2.98529
sp|P43682|SFT1_YEAST	SFT1	Protein transport protein SFT1	97	5	0	1	1	3	0	0	0	0	0	0	0	0	0	0	0	4	2	2	3	0	0	0	0	5	1	3	2	4	0	3	0	0	0	0	0	31.8026	0	6.20986	4.55049	21.7988	0	0	0	0	0
sp|P38985|SRP14_YEAST	SRP14	Signal recognition particle subunit SRP14	146	7	0	2	2	0	0	0	0	0	0	0	0	0	0	0	0	0	0	0	0	0	0	0	0	7	5	6	6	4	0	4	1	0	0	0	0	31.2155	0	7.92113	3.31455	0	0	0	0	0	0
sp|P81450|ATP18_YEAST	ATP18	ATP synthase subunit J. mitochondrial	59	4	0	1	2	0	0	0	0	4	2	0	1	3	0	1	2	0	0	2	0	2	0	1	2	1	2	1	1	2	1	2	1	2	0	0	1	31.1611	0	9.04491	17.1478	0	0	0	0	31.2065	12.3286
sp|P0CX53|RL12A_YEAST sp|P0CX54|RL12B_YEAST	RPL12A	Large ribosomal subunit protein uL11A	165	7	4	9	8	4	10	7	5	10	7	9	5	7	5	7	10	4	4	6	9	7	7	9	9	8	12	9	10	6	5	8	11	3	8	7	9	31.1025	37.9143	33.3296	29.4505	25.1376	36.0936	30.9603	26.9677	37.3318	33.3408
sp|P38013|AHP1_YEAST	AHP1	Peroxiredoxin AHP1	176	7	2	9	9	8	8	7	7	9	10	10	9	8	3	9	7	8	3	9	7	4	4	9	9	0	11	13	10	5	4	16	7	6	6	9	11	31.1009	12.5068	39.2744	31.9067	34.0594	26.6908	35.5103	27.4339	35.2876	32.8646
sp|P10664|RL4A_YEAST sp|P49626|RL4B_YEAST	RPL4A	Large ribosomal subunit protein uL4A	362	17	8	3	3	8	21	5	6	12	15	9	6	15	12	3	3	19	6	11	14	16	14	9	8	17	27	18	20	1	6	3	5	19	14	14	6	30.9977	32.3153	6.58718	4.71415	15.5151	41.0409	12.0783	11.6881	18.5421	34.5456
sp|P0CX51|RS16A_YEAST sp|P0CX52|RS16B_YEAST	RPS16A	Small ribosomal subunit protein uS9A	143	6	2	3	4	5	8	2	5	8	6	6	4	4	4	4	4	5	0	5	4	6	3	5	7	7	6	5	7	6	1	5	2	6	5	4	6	30.9513	15.1502	17.0517	20.8943	25.3647	25.6914	12.7319	28.8907	36.5463	17.9493
sp|P26321|RL5_YEAST	RPL5	Large ribosomal subunit protein uL18	297	14	0	6	5	10	9	10	7	10	4	12	4	10	2	5	8	8	0	4	6	9	4	9	10	11	10	9	10	10	3	13	5	6	4	5	18	30.9315	0	16.4233	13.1717	28.7372	19.2035	38.5947	16.8782	19.8025	9.054
sp|Q05948|YL225_YEAST	YLR225C	Uncharacterized SVF1-like protein YLR225C	407	18	0	17	21	0	2	0	0	11	9	11	10	0	0	0	0	5	0	8	4	0	0	0	0	29	19	23	19	29	4	27	19	0	1	3	2	30.8595	0	28.82	33.2546	0	1.61534	0	0	14.9896	10.885
sp|P38011|GBLP_YEAST	ASC1	Small ribosomal subunit protein RACK1	319	13	8	19	10	16	26	17	15	25	21	22	16	21	10	13	13	12	8	19	18	12	6	15	17	10	27	19	24	13	10	25	12	18	19	22	20	30.3947	26.6434	47.9142	23.3677	48.9808	57.0631	53.9424	36.3661	55.4307	55.3009
sp|P05738|RL9A_YEAST	RPL9A	Large ribosomal subunit protein uL6A	191	8	2	12	8	12	14	0	8	10	11	13	11	9	0	6	9	8	0	10	8	10	0	7	9	10	13	14	15	6	0	9	0	10	5	8	10	30.2524	16.4169	40.124	26.1287	48.7852	41.8454	0	34.8569	30.5151	36.4681
sp|P06168|ILV5_YEAST	ILV5	Ketol-acid reductoisomerase. mitochondrial	395	17	11	23	21	20	32	26	26	30	21	30	22	28	14	18	26	23	5	32	33	16	10	27	33	19	25	26	35	17	13	43	22	28	28	34	20	30.2214	34.9543	48.9465	38.6867	48.6948	53.6899	60.3307	60.0773	55.9903	39.0432
sp|P07255|COX9_YEAST	COX9	Cytochrome c oxidase subunit 9. mitochondrial	59	3	0	3	3	0	0	0	0	3	0	0	2	2	0	0	1	0	0	0	0	0	0	0	0	0	2	1	1	1	2	3	3	0	0	0	0	30.0163	0	36.5232	36.3577	0	0	0	0	26.7729	0
sp|P0CX43|RL1A_YEAST sp|P0CX44|RL1B_YEAST	RPL1A	Large ribosomal subunit protein uL1A	217	8	2	12	9	8	12	6	10	16	12	16	11	11	2	6	9	10	2	12	10	7	2	8	9	10	15	11	16	10	2	15	10	7	5	9	14	29.9856	14.5502	39.8671	27.8826	33.9913	38.983	26.3096	39.4536	61.9085	42.9087
sp|P00924|ENO1_YEAST	ENO1	Enolase 1	437	8	5	26	6	27	41	21	21	46	40	37	31	39	8	25	6	40	4	43	31	34	4	30	29	28	36	6	8	40	3	38	29	37	42	45	7	29.7383	34.6398	27.7452	20.8666	28.0332	42.162	37.847	34.9761	45.434	41.301
sp|P07262|DHE4_YEAST	GDH1	NADP-specific glutamate dehydrogenase 1	454	18	7	21	17	14	26	11	18	22	29	29	21	16	4	15	13	12	6	18	16	14	9	22	17	14	32	20	23	13	11	34	24	17	26	32	15	29.6817	16.576	40.8459	26.7969	23.5539	35.7684	20.6303	31.0654	38.6912	40.652
sp|P36105|RL14A_YEAST	RPL14A	Large ribosomal subunit protein eL14A	138	12	6	0	5	12	1	7	4	12	9	10	7	14	7	9	6	11	1	0	8	13	4	5	6	13	7	6	9	0	3	10	0	11	6	8	8	29.4606	47.3618	0	23.7792	69.4869	14.5932	38.4088	17.4848	56.6556	18.0829
sp|P23291|KC11_YEAST	YCK1	Casein kinase I homolog 1	538	21	0	18	15	0	3	2	1	10	5	7	9	0	0	0	0	4	0	8	5	0	0	0	2	22	17	21	21	6	1	11	5	2	2	5	2	29.1667	0	23.9968	14.4312	0	5.79939	1.11365	0.987051	10.5929	6.80117
sp|P49957|TRM9_YEAST	TRM9	tRNA (carboxymethyluridine(34)-5-O)-methyltransferase	279	10	0	7	7	0	0	0	0	0	0	0	0	0	0	0	0	0	0	0	0	0	0	0	0	16	8	14	14	3	2	3	2	0	0	0	0	29.1247	0	16.6196	16.4533	0	0	0	0	0	0
sp|P25349|YCP4_YEAST	YCP4	Flavoprotein-like protein YCP4	247	8	0	14	12	3	3	3	2	9	6	18	9	4	0	2	3	5	2	8	8	2	0	4	2	5	6	10	8	8	2	21	13	3	4	6	6	28.8882	0	42.8239	29.5382	6.73421	7.35848	10.4353	6.64306	32.0952	12.4898
sp|P38061|RL32_YEAST	RPL32	Large ribosomal subunit protein eL32	130	7	3	0	0	4	0	0	1	4	4	1	2	4	2	0	0	6	1	1	1	7	6	2	1	6	3	2	3	0	0	0	0	8	4	0	1	28.7882	30.6657	0	0	15.1576	0	0	5.05396	19.097	18.9678
sp|P38081|YBQ6_YEAST	YBR056W	Uncharacterized glycosyl hydrolase YBR056W	501	17	0	25	14	1	0	1	2	13	13	15	10	3	1	1	0	1	2	5	6	0	0	0	1	17	23	24	27	18	4	22	13	0	5	6	0	28.7414	0	40.8673	20.4437	1.05161	0	1.19999	2.60934	17.0942	17.1379
sp|Q12233|ATPN_YEAST	ATP20	ATP synthase subunit g. mitochondrial	115	6	0	4	4	5	6	5	3	8	7	6	5	5	2	4	5	3	2	4	4	4	1	3	3	2	5	5	6	6	0	5	6	2	2	3	6	28.6168	0	28.0845	29.2896	30.8061	34.4705	34.146	18.9432	43.2133	43.0249
sp|P38912|IF1A_YEAST	TIF11	Eukaryotic translation initiation factor 1A	153	8	0	6	11	0	4	2	3	6	7	3	6	0	2	2	2	6	4	4	6	0	3	3	2	4	4	3	4	5	5	9	3	2	3	3	4	28.4555	0	24.9815	41.4766	0	9.1343	6.34471	6.18848	22.6832	21.499
sp|P01119|RAS1_YEAST	RAS1	Ras-like protein 1	309	17	0	15	5	0	3	0	2	6	10	6	5	0	0	2	0	0	0	3	1	1	0	1	3	5	11	4	3	4	2	4	6	0	0	0	1	28.3857	0	26.8453	11.7931	0	4.15463	0	3.64395	11.537	16.3873
sp|P05744|RL33A_YEAST	RPL33A	Large ribosomal subunit protein eL33A	107	5	0	3	2	4	3	4	3	4	4	2	1	5	3	3	3	4	0	3	1	4	3	1	3	4	1	2	2	3	0	3	1	4	2	2	3	28.2743	0	9.26308	7.91422	26.3245	12.5998	18.054	15.0917	26.3394	19.6432
sp|P38754|RL14B_YEAST	RPL14B	Large ribosomal subunit protein eL14B	138	12	0	0	0	0	9	0	0	0	1	0	0	0	0	0	0	0	3	0	0	13	0	0	1	0	1	0	0	0	0	0	0	0	1	0	0	28.0507	0	0	0	0	24.5256	0	0	0	24.5055
sp|P46367|ALDH4_YEAST	ALD4	Potassium-activated aldehyde dehydrogenase. mitochondrial	519	19	13	21	24	23	36	25	34	22	27	30	30	30	17	24	29	38	12	51	44	22	12	33	44	13	29	28	34	20	12	31	31	40	43	49	22	27.7574	29.3132	30.6279	33.8002	43.5174	50.4925	49.1444	63.0602	29.8153	43.9668
sp|P00817|IPYR_YEAST	IPP1	Inorganic pyrophosphatase	287	12	7	11	7	9	10	7	7	12	10	14	5	13	5	6	7	10	5	12	11	7	4	10	7	11	12	12	17	13	3	18	11	11	13	16	9	27.0276	26.2772	22.915	18.1835	26.0101	27.1021	19.1767	17.9972	27.4334	21.796
sp|P10081|IF4A_YEAST	TIF1	ATP-dependent RNA helicase eIF4A	395	15	8	23	26	11	27	16	21	22	23	31	24	16	11	14	18	19	11	34	26	14	9	28	29	20	35	29	33	11	11	30	20	22	26	33	29	26.9474	27.6537	46.0203	49.4194	27.5163	45.8852	37.8794	46.0887	42.68	38.6406
sp|P11076|ARF1_YEAST	ARF1	ADP-ribosylation factor 1	181	9	4	15	15	8	13	8	9	13	2	19	13	12	6	6	6	8	6	13	9	6	5	6	9	11	13	17	14	10	7	19	14	13	7	15	12	26.9241	25.9841	43.4432	41.4066	28.3827	32.9177	39.9712	31.4071	29.7779	20.7279
sp|P23292|KC12_YEAST	YCK2	Casein kinase I homolog 2	546	24	0	16	17	1	1	2	1	6	8	5	4	0	0	1	1	1	1	3	5	0	0	1	1	18	16	7	21	23	5	21	11	0	1	2	3	26.8719	0	18.9918	19.2826	0.85638	0.850558	1.92549	1.09404	9.93293	6.71416
sp|P38295|MCFS2_YEAST	EHT1	Medium-chain fatty acid ethyl ester synthase\esterase 2	451	17	0	22	16	12	19	14	14	16	9	21	14	12	8	11	13	26	9	24	22	12	5	16	21	43	32	43	46	33	9	42	29	11	16	20	23	26.3959	0	37.7189	24.1764	20.3238	21.7073	22.2286	23.5095	24.1874	13.1004
sp|P15108|HSC82_YEAST	HSC82	ATP-dependent molecular chaperone HSC82	705	36	20	42	36	36	4	33	37	55	50	46	53	40	23	24	36	50	19	44	49	43	19	50	42	67	59	73	76	44	16	50	37	49	53	48	54	26.3636	18.9906	26.2525	27.4362	30.8293	13.113	18.6015	19.5217	49.3584	17.7484
sp|Q12230|LSP1_YEAST	LSP1	Sphingolipid long chain base-responsive protein LSP1	341	16	3	19	12	3	9	4	3	6	7	11	5	10	5	3	6	6	3	12	7	5	6	9	6	14	18	17	19	15	4	28	14	8	16	13	8	26.319	10.4114	35.7646	23.0938	8.26867	12.2946	7.7874	6.71294	13.7705	14.1877
sp|P14020|DPM1_YEAST	DPM1	Dolichol-phosphate mannosyltransferase	267	11	0	13	9	7	10	7	9	12	8	10	7	9	2	7	7	9	4	16	13	5	2	13	10	11	12	13	10	11	4	13	11	7	4	12	11	26.2428	0	30.7693	17.6387	20.3434	19.4676	23.4309	28.0034	32.6766	17.7178
sp|P05626|ATPF_YEAST	ATP4	ATP synthase subunit 4. mitochondrial	244	7	3	9	9	11	6	4	12	16	6	9	9	14	2	8	7	11	1	7	9	7	3	8	9	13	6	10	6	8	1	13	9	7	6	8	10	26.2059	12.3499	22.2604	27.2161	43.5971	14.8024	14.6028	34.493	57.5139	15.5146
sp|P53723|YN8B_YEAST	YNR021W	UPF0674 endoplasmic reticulum membrane protein YNR021W	404	15	0	21	15	2	6	3	5	3	2	4	4	5	0	4	4	0	0	2	4	1	0	4	4	16	25	27	29	9	4	16	11	0	0	1	8	25.9342	0	34.9051	26.3838	2.30091	9.67309	6.06221	9.17141	4.06375	2.80536
sp|P40150|SSB2_YEAST	SSB2	Ribosome-associated molecular chaperone SSB2	613	25	0	2	2	20	2	0	1	24	1	32	1	22	14	0	1	3	1	3	2	20	0	0	2	0	3	4	30	21	0	4	1	25	2	32	0	25.779	0	16.4202	14.2668	33.3735	11.8481	0	7.0048	17.5831	7.17305
sp|Q08746|RRS1_YEAST	RRS1	Regulator of ribosome biosynthesis	203	6	0	7	4	0	0	0	0	0	0	0	0	0	0	0	0	0	0	0	0	0	0	0	0	31	22	28	29	5	2	5	3	0	0	0	0	25.6927	0	24.5883	18.48	0	0	0	0	0	0
sp|P0CX31|RS24A_YEAST sp|P0CX32|RS24B_YEAST	RPS24A	Small ribosomal subunit protein eS24A	135	4	3	1	2	3	4	3	2	6	3	3	6	4	3	1	2	6	1	3	3	6	2	2	3	4	5	3	4	1	1	2	1	7	3	4	2	25.4971	29.6463	4.15035	7.81239	17.3653	22.6256	16.402	12.5531	27.8444	16.2288
sp|P05755|RS9B_YEAST	RPS9B	Small ribosomal subunit protein uS4B	195	14	1	7	9	10	1	5	9	13	10	8	11	12	5	8	8	13	0	9	9	13	9	11	10	11	12	9	12	8	3	8	10	10	9	10	10	25.2087	15.0536	16.6398	20.9881	21.4512	12.6148	15.7785	31.8797	23.3678	25.5404
sp|P02407|RS17A_YEAST sp|P14127|RS17B_YEAST	RPS17A	Small ribosomal subunit protein eS17A	136	5	5	2	1	5	11	1	2	4	10	5	1	4	4	1	1	5	3	3	2	8	10	2	3	6	12	9	7	3	0	3	6	10	7	6	2	25.0562	38.3718	8.41459	4.52147	26.9408	39.3174	6.30935	9.66636	17.2697	47.7412
sp|P19882|HSP60_YEAST	HSP60	Heat shock protein 60. mitochondrial	572	21	7	22	18	16	27	26	22	28	19	32	29	27	6	19	21	34	6	33	36	21	7	25	32	24	32	36	40	18	5	31	21	41	29	46	21	24.9978	12.9529	27.532	21.4717	20.4688	28.4148	37.6816	31.9968	35.7247	20.7157
sp|P40525|RL34B_YEAST sp|P87262|RL34A_YEAST	RPL34B	Large ribosomal subunit protein eL34B	121	3	0	1	2	3	2	1	2	3	4	2	2	3	0	2	2	3	0	1	1	3	3	2	2	3	1	2	2	3	0	1	1	3	4	2	2	24.9704	0	10.2686	13.061	26.4917	14.7985	12.0715	14.1559	22.4548	25.7592
sp|P22217|TRX1_YEAST	TRX1	Thioredoxin-1	103	4	4	4	8	0	5	3	3	2	7	5	6	3	7	3	4	2	2	6	4	2	4	2	2	5	7	5	7	4	3	5	7	3	8	8	7	24.7409	33.3795	19.8102	34.6036	0	27.6148	24.3784	12.7983	9.92698	46.5246
sp|P36421|SYYC_YEAST	TYS1	Tyrosine--tRNA ligase. cytoplasmic	394	15	2	18	13	6	5	2	4	4	3	4	5	9	2	4	5	20	9	20	17	3	2	3	4	18	29	28	32	12	6	25	17	7	6	8	9	24.6648	4.9541	32.2267	21.9163	9.94136	7.64693	4.16195	7.57674	5.52496	4.57502
sp|P22289|QCR9_YEAST	QCR9	Cytochrome b-c1 complex subunit 9. mitochondrial	66	3	0	0	2	2	1	3	0	3	1	1	0	3	0	0	0	0	0	0	0	2	1	0	1	3	1	0	2	2	1	2	2	0	0	0	0	24.5867	0	0	20.157	18.1749	6.88619	23.8421	0	25.2972	6.88583
sp|P26786|RS7A_YEAST	RPS7A	Small ribosomal subunit protein eS7A	190	8	6	2	2	5	5	2	1	5	6	3	2	7	7	0	0	9	2	5	3	8	5	3	3	7	6	5	5	2	0	0	0	10	12	1	2	24.4387	7.92296	5.13466	5.40305	14.7188	11.9456	6.34597	2.54729	13.8632	11.0448
sp|O13516|RS9A_YEAST	RPS9A	Small ribosomal subunit protein uS4A	197	14	5	1	1	10	11	0	0	13	0	0	0	12	5	0	0	13	0	0	0	13	0	0	0	11	0	0	0	8	3	0	1	10	0	1	0	24.4374	13.622	7.20509	10.6243	20.843	14.8079	0	0	23.4636	0
sp|Q3E7B7|YD85C_YEAST	YDL085C-A	SERF-like protein YDL085C-A	68	3	0	3	3	0	0	0	0	0	0	1	0	0	0	0	0	3	0	0	3	0	0	0	0	3	3	2	2	2	1	1	2	0	0	0	0	24.3046	0	24.7855	22.3904	0	0	0	0	0	0
sp|P19146|ARF2_YEAST	ARF2	ADP-ribosylation factor 2	181	2	0	3	2	1	2	0	1	2	11	3	2	1	0	0	1	2	1	1	1	0	0	1	0	2	2	2	2	2	1	3	2	2	1	2	1	24.011	0	31.5791	20.0879	15.1863	15.6458	0	16.2413	25.9227	26.2446
sp|P02309|H4_YEAST	HHF1	Histone H4	103	3	1	2	2	1	2	1	1	2	1	1	1	2	0	1	1	1	1	1	3	1	1	1	2	2	4	3	5	2	0	3	2	2	0	1	1	23.7775	10.1866	12.1435	13.9946	7.49178	7.91622	6.635	7.39516	10.6337	4.80327
sp|P21306|ATP5E_YEAST	ATP15	ATP synthase subunit epsilon. mitochondrial	62	3	0	0	0	0	0	0	0	3	0	0	0	2	0	0	0	2	0	0	0	2	0	0	0	2	0	0	0	1	0	0	0	3	1	0	0	23.5842	0	0	0	0	0	0	0	28.095	0
sp|P23644|TOM40_YEAST	TOM40	Mitochondrial import receptor subunit TOM40	387	12	0	14	11	5	4	3	4	7	3	10	4	7	0	3	6	1	0	3	2	4	0	5	6	6	5	7	10	20	6	31	24	1	0	0	9	23.5522	0	29.1493	23.5601	9.46614	6.05484	7.83591	10.2964	10.1145	4.36825
sp|P0C0W9|RL11A_YEAST sp|Q3E757|RL11B_YEAST	RPL11A	Large ribosomal subunit protein uL5A	174	5	2	3	3	5	4	2	5	5	3	4	4	5	2	1	3	5	0	4	2	4	2	3	6	6	8	7	11	3	2	5	1	5	2	3	6	23.544	15.0156	14.36	13.7224	26.0486	12.8349	6.58128	13.6892	21.8511	11.2533
sp|P02406|RL28_YEAST	RPL28	Large ribosomal subunit protein uL15	149	5	2	4	4	5	4	3	3	5	5	2	2	7	2	2	2	8	0	4	4	9	2	3	3	5	7	4	5	4	1	2	2	8	3	3	2	23.3917	17.3064	13.9594	15.3801	20.3074	17.0482	14.0351	15.8274	24.6449	20.9601
sp|P22768|ASSY_YEAST	ARG1	Argininosuccinate synthase	420	15	6	18	15	20	21	18	20	18	19	19	11	26	9	20	18	11	1	18	12	11	5	18	18	9	21	17	16	22	4	35	23	9	9	13	9	23.3751	17.3595	30.8036	23.2347	37.315	27.9397	34.8201	43.4318	29.1121	26.165
sp|P16521|EF3A_YEAST	YEF3	Elongation factor 3A	1044	35	21	62	54	28	80	49	50	54	75	74	60	44	25	32	39	42	18	71	72	35	28	70	63	51	94	78	102	29	29	73	54	38	62	83	65	23.1416	25.3304	37.5207	35.9171	18.8216	47.8855	31.6416	35.2026	33.0926	48.6127
sp|P08067|UCRI_YEAST	RIP1	Cytochrome b-c1 complex subunit Rieske. mitochondrial	215	6	0	6	5	7	5	4	4	12	5	7	4	8	0	3	4	4	0	2	1	6	0	2	4	10	5	7	6	14	1	12	6	0	0	2	5	23.0966	0	21.4055	27.6516	33.1694	19.52	13.7399	18.2883	53.8959	21.5255
sp|P53604|MSO1_YEAST	MSO1	Protein MSO1	210	5	0	6	3	0	0	0	0	3	2	4	0	0	0	0	0	0	0	1	0	0	0	0	0	3	6	3	3	5	0	8	5	0	0	0	0	22.9748	0	24.5093	12.2177	0	0	0	0	7.75255	3.89478
sp|P39954|SAHH_YEAST	SAH1	Adenosylhomocysteinase	449	14	8	21	17	13	21	13	14	21	24	22	21	12	9	18	14	17	11	22	24	11	10	18	20	14	24	18	26	15	10	28	21	15	24	26	19	22.9214	25.3487	32.744	25.1878	24.0489	31.8925	25.471	26.508	34.8961	38.7938
sp|P38682|GLO3_YEAST	GLO3	ADP-ribosylation factor GTPase-activating protein GLO3	493	20	0	13	11	0	0	0	0	2	0	0	0	0	0	0	0	4	0	4	3	0	0	0	0	26	19	21	22	38	5	39	15	0	0	0	0	22.9104	0	14.7908	12.4796	0	0	0	0	1.62319	0
sp|P35179|SC61G_YEAST	SSS1	Protein transport protein SSS1	80	3	0	2	0	2	1	1	3	2	0	2	2	2	0	0	1	1	0	2	2	0	0	2	2	3	4	4	2	3	2	2	4	0	0	0	3	22.8422	0	17.3611	0	15.29	7.39663	9.23723	24.9914	13.2441	0
sp|P35691|TCTP_YEAST	TMA19	Translationally-controlled tumor protein homolog	167	6	0	4	4	3	8	4	6	8	7	8	7	7	3	4	4	3	2	6	6	4	2	3	8	7	7	8	9	7	2	8	5	5	6	5	5	22.719	0	16.9184	11.5178	15.1635	22.5753	12.5768	24.3779	32.8294	21.0871
sp|Q00245|RHO3_YEAST	RHO3	GTP-binding protein RHO3	231	10	0	13	13	6	15	2	7	11	16	21	16	7	5	2	6	6	5	14	13	3	0	12	9	7	14	11	12	6	3	12	11	9	0	19	5	22.65	0	34.987	37.1885	15.1161	37.249	11.2493	24.5711	27.3421	37.9181
sp|Q08954|YP199_YEAST	YPL199C	Smr domain-containing protein YPL199C	240	8	0	3	4	1	3	0	3	7	7	11	6	2	0	3	2	0	0	0	0	1	0	2	1	6	12	7	7	2	3	6	7	0	0	0	2	22.5041	0	6.65753	11.8634	2.65686	8.22979	0	6.99019	19.4547	20.0638
sp|P0C0T4|RS25B_YEAST sp|Q3E792|RS25A_YEAST	RPS25B	Small ribosomal subunit protein eS25B	108	3	2	1	1	2	2	2	0	2	2	2	2	3	0	2	3	1	1	2	2	3	1	3	0	3	2	2	2	0	0	1	2	3	6	1	2	22.3074	20.2854	4.41547	6.27322	4.32917	11.2214	16.7417	0	15.5005	12.0595
sp|P37291|GLYC_YEAST	SHM2	Serine hydroxymethyltransferase. cytosolic	469	16	5	17	15	18	24	15	20	26	17	28	23	26	10	14	12	23	9	35	29	19	4	16	24	16	19	21	25	17	8	24	19	28	27	38	13	22.2431	10.0726	27.2127	19.0566	28.5655	31.9712	23.3584	32.2679	39.8259	19.2469
sp|P05739|RL6B_YEAST	RPL6B	Large ribosomal subunit protein eL6B	176	2	0	6	1	6	0	3	0	7	0	0	6	6	3	0	0	6	0	0	1	8	0	0	3	7	1	2	0	1	0	0	2	1	0	0	1	22.1738	0	17.2281	10.0498	25.7713	0	15.5214	0	15.3544	0
sp|P38075|PDX3_YEAST	PDX3	Pyridoxamine 5'-phosphate oxidase	228	7	0	6	7	0	3	0	2	1	2	1	1	2	0	0	1	0	0	3	3	0	0	0	1	2	4	5	6	3	2	12	6	0	2	4	1	22.1382	0	23.4588	18.4392	0	7.57588	0	5.35868	1.89929	3.82022
sp|Q02326|RL6A_YEAST	RPL6A	Large ribosomal subunit protein eL6A	176	9	0	1	7	0	0	0	5	1	0	0	0	1	0	0	0	0	0	0	4	1	0	3	0	0	6	8	8	6	0	5	6	6	0	0	4	21.8361	0	9.58993	22.1622	0	0	0	23.1915	16.0827	0
sp|Q12000|TMA46_YEAST	TMA46	Translation machinery-associated protein 46	345	10	0	13	12	0	0	0	1	0	2	4	4	0	0	0	0	0	0	1	2	0	0	0	0	23	18	27	21	5	3	13	6	0	0	0	0	21.7474	0	23.1117	20.4732	0	0	0	1.38014	0	3.25148
sp|P05030|PMA1_YEAST	PMA1	Plasma membrane ATPase 1	918	31	12	47	47	32	54	36	44	35	32	39	36	50	20	40	45	30	18	36	35	19	18	42	42	43	58	63	67	49	18	80	62	22	30	28	39	21.706	18.0809	35.0631	36.7228	28.4509	39.2378	39.2839	42.738	21.7651	22.8339
sp|Q96VH5|MIC10_YEAST	MIC10	MICOS complex subunit MIC10	97	3	1	4	3	1	2	1	2	1	3	0	2	1	3	2	3	1	0	1	1	1	1	1	1	1	5	3	4	4	4	4	4	2	1	0	1	20.9391	11.9741	24.5227	18.8769	8.75524	10.6918	8.46681	11.9695	7.78283	14.3369
sp|Q3E772|LSO2_YEAST	LSO2	Protein LSO2	92	3	0	0	3	0	0	0	0	3	1	3	0	0	0	0	0	0	0	1	3	0	0	0	0	2	2	2	2	4	0	1	2	0	0	0	0	20.8803	0	0	16.6271	0	0	0	0	22.4111	7.23581
sp|P07280|RS19A_YEAST sp|P07281|RS19B_YEAST	RPS19A	Small ribosomal subunit protein eS19A	144	5	3	1	3	5	6	2	3	4	3	4	1	6	3	2	3	6	4	4	4	6	2	3	5	6	5	6	4	4	1	6	3	8	6	7	4	20.7069	21.3409	4.3063	11.2088	20.8865	17.192	9.18111	14.6095	13.4548	9.90611
sp|P13663|DHAS_YEAST	HOM2	Aspartate-semialdehyde dehydrogenase	365	11	4	13	13	7	13	8	11	13	11	10	10	13	5	11	10	10	6	7	9	6	5	9	8	10	10	9	11	11	7	14	11	6	7	13	5	20.5495	10.5688	24.7808	25.3488	15.0819	26.161	22.0514	23.1929	26.9174	21.8044
sp|P38720|6PGD1_YEAST	GND1	6-phosphogluconate dehydrogenase. decarboxylating 1	489	12	8	21	25	17	29	12	18	31	28	31	24	24	12	22	21	20	6	30	27	13	10	26	27	17	28	22	38	20	6	33	27	18	33	35	20	20.4723	21.9406	32.6848	40.791	30.4789	32.6207	22.8774	34.3785	47.9642	39.4087
sp|P37298|DHSD_YEAST	SDH4	Succinate dehydrogenase [ubiquinone] cytochrome b small subunit. mitochondrial	181	7	1	10	7	4	6	3	6	9	3	10	5	5	1	6	8	3	1	2	5	3	1	8	5	7	9	15	8	7	0	13	9	0	0	1	8	20.3565	7.45651	30.0952	21.2378	12.4054	18.5696	7.98762	23.3864	32.1828	9.64067
sp|Q03048|COFI_YEAST	COF1	Cofilin	143	5	3	8	5	3	8	5	7	8	8	12	7	7	1	7	9	6	2	9	6	4	4	9	7	6	6	6	8	6	3	11	5	4	5	9	11	20.262	22.9968	39.6135	18.3734	16.9721	30.941	24.9743	31.4685	40.2824	36.9862
sp|P40185|MMF1_YEAST	MMF1	Protein MMF1. mitochondrial	145	4	2	4	3	3	6	2	2	3	6	3	3	7	2	2	3	6	2	6	5	4	3	3	5	6	7	4	7	4	1	3	5	10	3	6	5	20.0003	15.3646	22.9029	18.0924	15.633	26.2555	12.8127	14.7263	13.8939	28.837
sp|P32191|GPDM_YEAST	GUT2	Glycerol-3-phosphate dehydrogenase. mitochondrial	649	18	3	25	25	14	29	19	21	25	13	20	26	28	7	23	26	19	4	25	23	14	4	28	27	18	25	27	30	23	6	34	26	15	19	19	19	19.8878	3.80461	27.2789	27.0733	17.4215	26.006	22.5533	20.0276	25.4208	11.1481
sp|P0CX45|RL2A_YEAST sp|P0CX46|RL2B_YEAST	RPL2A	Large ribosomal subunit protein uL2A	254	7	2	2	2	3	3	2	3	3	2	3	2	4	3	1	1	8	1	0	0	5	2	4	0	3	3	6	4	1	2	2	1	6	3	2	2	19.7796	9.00055	5.55708	5.32671	6.77508	4.38988	4.73134	7.21001	6.04981	6.71105
sp|P05749|RL22A_YEAST	RPL22A	Large ribosomal subunit protein eL22A	121	3	1	0	2	0	2	0	2	2	2	2	0	2	0	0	1	1	0	0	0	2	1	1	0	2	2	0	2	0	0	0	1	3	1	1	0	19.7453	7.49073	0	5.81123	0	6.02711	0	8.54607	12.1313	12.774
sp|P39003|HXT6_YEAST	HXT6	High-affinity hexose transporter HXT6	570	65	0	76	67	0	33	0	30	88	68	0	0	35	18	0	34	0	0	0	0	30	0	0	42	51	0	55	58	76	0	100	70	0	0	14	0	19.5831	0	28.7945	24.272	0	5.62574	0	21.0782	23.2777	21.8267
sp|P15019|TAL1_YEAST	TAL1	Transaldolase	335	11	6	17	15	15	19	12	15	18	17	15	16	16	13	14	18	16	10	17	18	9	12	15	14	11	13	17	13	9	7	16	19	13	16	16	17	19.5703	21.4579	33.958	31.8101	29.3355	34.8966	34.2848	35.3893	34.8122	32.4104
sp|P31787|ACBP_YEAST	ACB1	Acyl-CoA-binding protein	87	2	3	2	2	0	1	0	0	1	1	0	0	0	0	0	1	2	0	2	0	1	2	0	1	0	0	0	1	2	0	1	0	0	3	1	1	19.551	19.2836	16.0316	17.4848	0	5.45229	0	0	5.67036	13.1818
sp|P07213|TOM70_YEAST	TOM70	Mitochondrial import receptor subunit TOM70	617	11	0	17	13	0	4	3	5	1	6	10	6	1	0	3	3	1	0	14	7	0	0	8	5	8	17	16	21	4	0	12	11	2	5	20	2	19.4915	0	21.0013	14.4986	0	3.01719	1.99526	3.88303	0.854147	4.8276
sp|P40994|ARF3_YEAST	ARF3	ADP-ribosylation factor 3	183	5	0	8	3	0	1	0	0	9	5	7	6	2	0	0	0	0	0	1	0	0	0	3	3	4	3	5	3	7	2	8	5	0	0	0	1	19.1447	0	33.9171	13.3138	0	2.10665	0	0	35.3547	21.9187
sp|P38202|YBC8_YEAST	YBL028C	UPF0642 protein YBL028C	106	3	0	2	1	0	0	0	0	0	0	0	0	0	0	0	0	0	0	0	0	0	0	0	0	11	10	8	9	0	0	1	0	0	0	0	0	19.1305	0	3.30629	4.33959	0	0	0	0	0	0
sp|P25560|RER1_YEAST	RER1	Protein RER1	188	4	0	8	3	1	2	0	2	3	3	3	0	3	0	2	2	4	1	6	4	2	0	3	4	10	11	9	9	8	0	8	8	1	0	0	2	19.0407	0	30.4248	19.4629	3.93718	6.81206	0	11.6389	14.9498	11.7608
sp|P39929|SNF7_YEAST	SNF7	Vacuolar-sorting protein SNF7	240	8	0	2	5	0	1	0	0	1	1	1	2	0	0	0	1	1	0	2	2	0	0	0	1	14	11	16	13	7	2	7	5	0	1	0	1	19.0323	0	5.41983	14.1857	0	1.44191	0	0	1.80306	1.65224
sp|P15992|HSP26_YEAST	HSP26	Heat shock protein 26	214	5	5	3	3	4	7	2	5	8	9	3	7	11	6	4	4	7	1	7	8	8	4	4	5	6	6	5	5	4	1	6	8	10	11	10	3	18.9832	41.3751	11.2517	8.30119	19.4438	22.0833	7.44152	17.2919	31.9583	32.8115
sp|P00445|SODC_YEAST	SOD1	Superoxide dismutase [Cu-Zn]	154	4	4	0	1	3	2	0	0	4	4	2	0	3	0	0	0	4	0	4	2	3	3	1	3	2	2	0	1	3	0	2	2	5	8	4	0	18.9738	24.6068	0	4.4102	10.2715	8.02772	0	0	16.2904	11.5649
sp|P22804|BET1_YEAST	BET1	Protein transport protein BET1	142	3	0	2	2	2	0	0	0	0	0	0	0	1	0	0	0	5	0	3	4	0	0	0	0	8	11	5	7	5	1	4	2	0	0	0	0	18.963	0	9.43871	6.40111	10.2199	0	0	0	0	0
sp|P41277|GPP1_YEAST	GPP1	Glycerol-1-phosphate phosphohydrolase 1	250	7	0	10	14	0	5	6	4	12	6	14	11	8	0	7	8	6	0	11	8	0	0	6	10	4	7	11	10	7	4	17	15	0	4	0	3	18.8278	0	30.8133	40.6888	0	12.4557	23.1674	17.18	31.1712	16.5812
sp|P26785|RL16B_YEAST	RPL16B	Large ribosomal subunit protein uL13B	198	7	1	3	4	5	5	3	5	6	6	0	4	4	3	2	3	5	3	1	3	3	8	1	2	5	3	3	6	2	1	3	4	6	6	2	3	18.7819	7.18253	7.32304	12.3145	16.9596	13.8826	9.3148	15.9126	14.1527	19.9939
sp|P06367|RS14A_YEAST sp|P39516|RS14B_YEAST	RPS14A	Small ribosomal subunit protein uS11A	137	3	0	1	1	2	3	0	1	2	2	2	2	3	0	0	0	4	0	3	1	4	0	1	2	2	5	2	3	1	2	2	2	3	2	2	1	18.6802	0	4.51258	5.21128	10.527	16.6965	0	5.13342	8.37243	9.90604
sp|P36010|NDK_YEAST	YNK1	Nucleoside diphosphate kinase	153	5	2	6	8	4	6	6	10	7	8	8	9	8	3	9	8	5	2	8	9	4	4	6	6	2	8	6	8	5	5	8	5	8	8	8	8	18.679	14.6834	23.8514	37.8023	19.4589	30.0626	40.7558	52.7102	33.2489	36.7456
sp|P04397|GAL10_YEAST	GAL10	Bifunctional protein GAL10	699	18	14	23	18	21	31	20	22	31	34	28	29	22	15	21	16	35	16	49	37	18	10	27	26	22	31	22	31	19	11	34	24	37	61	65	34	18.3407	25.8402	27.0664	20.4149	26.175	25.3028	26.6508	26.2812	30.4485	35.0345
sp|P46784|RS10B_YEAST sp|Q08745|RS10A_YEAST	RPS10B	Small ribosomal subunit protein eS10B	105	2	2	0	2	1	1	0	1	1	2	1	0	0	1	0	3	0	0	2	0	0	0	1	0	1	3	0	1	2	0	0	1	0	1	3	2	18.199	31.3937	0	19.2432	5.62458	4.15393	0	6.90884	5.48781	12.8761
sp|P32916|SRPR_YEAST	SRP101	Signal recognition particle receptor subunit alpha homolog	621	12	0	13	10	0	0	0	0	0	0	1	1	0	0	0	1	0	0	0	2	0	0	0	0	18	27	24	23	6	0	10	2	0	0	0	0	17.9675	0	14.3778	12.0721	0	0	0	0	0	0
sp|P05745|RL36A_YEAST	RPL36A	Large ribosomal subunit protein eL36A	100	6	0	0	0	6	0	0	0	0	0	0	0	7	0	0	0	0	0	0	0	7	0	0	0	0	0	0	0	0	0	0	0	8	0	0	0	17.6118	0	0	0	17.1026	0	0	0	0	0
sp|P12709|G6PI_YEAST	PGI1	Glucose-6-phosphate isomerase	554	13	3	8	11	9	16	12	11	12	14	11	14	12	3	10	10	17	0	21	13	13	2	14	14	8	11	13	12	10	0	14	13	15	16	21	12	17.5184	5.09994	12.47	12.6847	13.889	18.2604	21.3509	14.7466	15.242	14.5122
sp|P00424|COX5A_YEAST	COX5A	Cytochrome c oxidase subunit 5A. mitochondrial	153	5	0	4	5	5	4	2	2	5	4	2	4	5	0	3	1	3	0	0	0	4	0	3	2	2	2	2	4	5	0	8	3	2	1	1	0	17.4732	0	14.3708	20.0565	19.5471	13.4558	7.82262	7.17641	21.3848	9.61467
sp|P33442|RS3A1_YEAST	RPS1A	Small ribosomal subunit protein eS1A	255	11	6	1	0	9	2	1	6	7	2	8	0	4	3	5	5	13	0	2	7	4	1	1	9	4	2	0	3	6	0	0	6	13	12	14	2	17.2241	31.8014	6.63186	0	16.3509	10.9821	7.70222	11.8926	11.3469	12.8267
sp|Q03482|YD210_YEAST	YDR210W	Cysteine-rich and transmembrane domain-containing protein YDR210W	75	2	0	3	2	2	2	2	0	3	2	4	2	3	0	2	2	2	0	2	2	2	0	2	2	3	4	4	3	2	0	4	0	3	0	5	5	17.1345	0	12.8637	11.9366	16.6859	12.4059	17.6071	0	32.7158	13.7117
sp|P33303|SFC1_YEAST	SFC1	Succinate\fumarate mitochondrial transporter	322	8	0	6	3	4	3	0	2	7	1	2	2	7	0	0	5	0	0	0	1	3	0	0	3	5	3	1	6	8	1	11	6	0	0	0	0	17.0467	0	10.2891	5.85402	8.57217	3.76718	0	6.19397	12.1312	2.04238
sp|P39101|CAJ1_YEAST	CAJ1	Protein CAJ1	391	12	0	19	18	1	2	0	2	5	7	6	4	0	0	0	0	1	0	7	3	0	0	2	0	19	25	27	25	22	9	29	25	1	4	5	0	17.0326	0	30.506	27.5555	1.35228	2.45212	0	2.40961	7.96747	11.5029
sp|I2HB52|YB56A_YEAST	YBR056W-A	Uncharacterized protein YBR056W-A	66	4	0	3	2	5	2	0	1	3	13	12	9	4	1	0	3	1	0	0	0	0	0	0	0	0	2	0	3	0	0	3	2	0	1	0	0	16.969	0	39.3804	20.2687	9.89879	6.22923	0	9.51392	21.0663	128.375
sp|P32563|VPP1_YEAST	VPH1	V-type proton ATPase subunit a. vacuolar isoform	840	17	7	23	21	15	23	13	17	26	16	23	19	25	9	18	25	14	5	13	21	16	4	23	21	22	17	23	27	28	9	39	22	10	10	12	26	16.9149	7.62756	20.8661	20.4309	15.7659	15.5172	11.2596	18.9752	24.5837	12.7599
sp|P39704|ERP2_YEAST	ERP2	Protein ERP2	215	3	0	1	2	0	3	1	3	0	2	1	1	0	0	1	1	0	2	2	3	0	0	3	3	4	8	11	8	4	0	9	7	0	0	1	3	16.887	0	5.23012	9.83067	0	6.38483	4.37854	7.30853	0	8.65547
sp|P0CX84|RL35A_YEAST sp|P0CX85|RL35B_YEAST	RPL35A	Large ribosomal subunit protein uL29A	120	3	2	2	1	2	8	1	3	2	7	3	2	2	2	1	2	3	4	3	4	3	4	1	3	4	7	4	5	1	2	3	3	5	6	4	2	16.8393	22.6515	11.6753	5.8797	11.5803	52.1828	7.90493	13.7545	9.89685	42.3894
sp|P02829|HSP82_YEAST	HSP82	ATP-dependent molecular chaperone HSP82	709	2	3	3	2	2	42	2	2	3	52	7	2	2	1	2	5	2	0	4	5	2	2	49	43	63	9	72	75	2	2	5	35	3	50	46	53	16.623	26.1509	20.711	16.2669	18.623	27.4562	22.6731	26.2884	18.3435	41.5352
sp|P32804|ZRT1_YEAST	ZRT1	Zinc-regulated transporter 1	376	10	0	12	10	5	10	5	10	7	8	8	7	5	4	8	10	1	0	9	6	3	1	9	10	9	17	14	13	11	5	11	11	0	3	7	10	16.6049	0	28.7472	23.9743	9.28973	20.4928	17.7218	28.2137	15.1082	14.8558
sp|P23248|RS3A2_YEAST	RPS1B	Small ribosomal subunit protein eS1B	255	4	0	7	3	4	13	5	1	5	12	2	5	15	8	1	0	4	4	9	2	8	10	6	0	10	16	14	11	0	0	6	0	5	3	3	7	16.5497	0	15.1477	6.21499	16.9071	21.9971	8.28054	5.7809	14.6759	25.4671
sp|Q12154|GET3_YEAST	GET3	ATPase GET3	354	8	0	13	13	4	9	5	4	7	5	11	10	4	0	5	4	2	0	8	10	3	0	10	6	8	13	18	21	2	0	17	3	2	3	10	10	16.4517	0	33.0455	28.8672	7.77756	19.8473	17.0526	13.4595	15.474	7.2102
sp|P38891|BCA1_YEAST	BAT1	Branched-chain-amino-acid aminotransferase. mitochondrial	393	9	8	17	14	13	19	11	17	14	15	17	15	19	8	13	16	21	1	17	18	8	9	17	19	9	18	16	22	13	5	25	19	15	18	22	6	16.4128	26.94	37.5628	28.5794	28.9911	35.0615	26.8706	37.1018	26.3053	30.1125
sp|P53250|TWF1_YEAST	TWF1	Twinfilin-1	332	9	0	7	4	0	0	0	0	6	4	4	4	0	0	0	0	0	0	1	2	0	0	0	0	10	10	9	8	7	2	6	4	0	0	3	0	16.3343	0	12.4673	8.98866	0	0	0	0	9.84981	6.6092
sp|P43613|ERJ5_YEAST	ERJ5	ER-localized J domain-containing protein 5	295	6	0	7	4	0	0	0	2	2	0	4	3	0	0	0	0	1	0	3	3	0	0	0	2	4	4	4	3	5	3	5	5	0	0	0	2	16.2978	0	16.2339	9.28509	0	0	0	1.79485	4.72877	0
sp|P25373|GLRX1_YEAST	GRX1	Glutaredoxin-1	110	3	0	1	1	1	2	1	2	3	3	2	1	3	0	1	0	3	2	4	3	2	1	0	0	3	1	0	2	4	1	3	1	5	8	4	0	16.21	0	5.01966	7.84013	4.12503	7.00514	4.65243	9.21737	14.8813	15.1208
sp|P35197|GCS1_YEAST	GCS1	ADP-ribosylation factor GTPase-activating protein GCS1	352	5	0	5	7	4	0	1	2	1	0	0	1	0	0	0	0	22	3	17	18	0	0	0	0	49	41	45	44	11	5	22	13	0	0	3	4	16.1016	0	16.3218	13.9907	8.74617	0	3.51624	5.77155	2.10345	0
sp|P16965|STF2_YEAST	STF2	ATPase-stabilizing factor 15 kDa protein	84	1	0	0	1	0	0	0	0	1	0	0	0	0	0	0	0	2	0	0	2	0	0	0	0	2	2	0	0	0	0	0	0	0	0	0	0	16.0411	0	0	9.2657	0	0	0	0	10.3465	0
sp|Q12063|UPPS_YEAST	NUS1	Dehydrodolichyl diphosphate synthase complex subunit NUS1	375	7	0	9	12	2	2	3	0	2	3	4	1	1	0	2	2	1	0	2	0	7	0	5	13	12	16	13	14	5	3	12	9	0	0	0	3	16.0074	0	17.8964	22.1032	1.35649	3.31682	6.65601	0	2.84637	4.31485
sp|P38695|HXT5_YEAST	HXT5	Probable glucose transporter HXT5	592	20	0	23	22	5	7	5	10	32	20	20	23	10	0	5	9	0	0	0	9	6	0	8	12	15	11	16	16	36	7	25	21	0	0	0	9	16.0009	0	13.5869	11.9868	3.53704	1.07238	0.835431	2.4461	25.9747	12.9695
sp|P02400|RLA4_YEAST	RPP2B	Large ribosomal subunit protein P2B	110	3	2	3	4	6	6	4	3	10	3	5	4	8	1	4	4	0	2	1	1	0	2	3	3	1	2	2	2	1	3	2	4	1	2	2	4	15.8655	20.2895	16.9296	24.4502	44.792	35.0995	30.0144	22.0292	62.4033	18.3499
sp|P53633|PRA1_YEAST	YIP3	Prenylated Rab acceptor 1	176	5	0	6	11	5	4	6	7	7	6	10	9	6	0	4	10	6	2	7	8	4	0	7	7	5	6	7	6	8	4	10	8	4	0	5	9	15.8598	0	25.3615	50.7972	25.6781	13.1101	26.7403	42.2309	28.4703	30.8261
sp|P15565|TRM1_YEAST	TRM1	tRNA (guanine(26)-N(2))-dimethyltransferase. mitochondrial	570	15	0	13	10	0	3	0	2	0	0	2	0	1	0	4	0	7	1	8	6	0	0	2	1	19	19	15	17	12	4	15	7	0	2	5	2	15.8422	0	14.051	11.4634	0	1.95507	0	1.35387	0	0
sp|P39940|RSP5_YEAST	RSP5	E3 ubiquitin-protein ligase RSP5	809	16	0	17	10	0	0	0	2	3	4	4	2	1	0	0	0	8	3	13	14	0	0	3	0	1	4	7	7	4	1	11	7	0	5	5	2	15.7811	0	16.9626	9.75685	0	0	0	1.20423	2.53906	2.51975
sp|P33399|LHP1_YEAST	LHP1	La protein homolog	275	6	0	3	4	0	3	2	1	1	1	3	3	0	0	2	0	5	0	6	4	0	0	3	4	38	46	45	54	1	5	6	7	0	3	4	3	15.775	0	5.90802	8.76538	0	4.25692	3.82318	2.72177	1.80354	1.06376
sp|P40515|FIS1_YEAST	FIS1	Mitochondrial fission 1 protein	155	4	0	3	3	2	3	3	4	4	2	3	2	3	0	2	2	1	0	1	3	2	0	3	4	2	5	4	4	8	2	8	7	0	1	3	4	15.748	0	9.81053	9.53698	6.89151	7.96001	12.2597	14.5747	15.8743	6.34184
sp|P38988|GGC1_YEAST	GGC1	Mitochondrial GTP\GDP carrier protein 1	300	8	3	10	7	10	12	8	7	10	8	6	5	9	4	7	10	2	2	5	4	5	3	8	10	4	11	12	9	10	0	16	10	0	0	0	5	15.4901	8.59332	22.7737	13.4179	26.055	19.5401	15.3168	17.0867	21.0122	10.7587
sp|P12945|NAT1_YEAST	NAT1	N-terminal acetyltransferase A complex subunit NAT1	854	19	0	17	15	1	4	0	4	4	4	6	3	3	0	0	1	5	1	8	7	0	0	3	1	16	25	23	22	9	2	15	11	3	2	8	3	15.4185	0	14.8734	12.0964	0.608072	2.84221	0	2.84531	2.01285	3.01897
sp|Q08971|YP225_YEAST	YPL225W	Protein PBDC1 homolog	146	4	1	5	2	2	6	4	3	11	11	10	7	5	3	5	4	5	2	7	5	1	1	3	2	2	7	5	7	6	1	5	6	2	4	7	6	15.3584	7.01232	19.9317	8.32048	12.7109	25.9979	13.4592	14.9074	40.0684	46.3526
sp|P32471|EF1B_YEAST	EFB1	Elongation factor 1-beta	206	4	2	2	0	5	4	3	0	3	3	5	2	3	0	5	0	8	2	9	4	2	1	3	5	2	8	6	6	3	0	8	3	2	4	3	5	15.3583	10.8022	8.40127	0	28.1023	11.6118	17.4804	0	10.3213	8.01651
sp|Q02753|RL21A_YEAST	RPL21A	Large ribosomal subunit protein eL21A	160	5	0	0	4	6	5	3	3	1	8	3	3	6	0	0	0	5	0	4	0	5	6	0	4	0	8	2	1	0	0	0	4	9	5	7	4	15.2413	0	0	21.4076	29.6536	12.8587	19.3567	11.9043	14.201	18.178
sp|P09064|IF2B_YEAST	SUI3	Eukaryotic translation initiation factor 2 subunit beta	285	5	0	5	5	0	6	1	2	1	3	6	1	2	0	3	3	2	1	6	7	0	1	2	3	15	14	19	16	1	2	3	4	1	2	7	1	15.117	0	9.06018	11.6783	0	13.1569	3.67877	3.59297	2.23822	4.05196
sp|P33328|SNC2_YEAST	SNC2	Synaptobrevin homolog 2	115	3	0	1	2	0	1	1	1	3	2	2	1	0	1	1	1	0	0	1	1	0	0	1	0	4	2	1	1	3	4	3	3	0	0	1	1	14.9631	0	5.26596	9.88546	0	6.05066	6.14639	6.07375	13.6731	11.0081
sp|Q03579|LIP1_YEAST	LIP1	Ceramide synthase subunit LIP1	150	3	0	3	0	0	0	0	0	0	0	0	0	0	0	0	0	0	0	0	0	0	0	2	0	2	2	3	2	0	0	2	0	0	0	0	0	14.8831	0	10.5786	0	0	0	0	0	0	0
sp|P0CS90|HSP77_YEAST	SSC1	Import motor subunit. mitochondrial	654	15	11	12	10	14	18	15	18	19	19	21	16	25	10	14	22	34	3	32	32	20	13	18	28	19	17	23	36	9	5	24	20	51	36	53	22	14.8735	18.3226	11.0645	7.69958	17.5883	15.9241	22.5078	21.2407	19.1562	16.9987
sp|Q12672|RL21B_YEAST	RPL21B	Large ribosomal subunit protein eL21B	160	1	0	0	0	0	1	0	1	7	1	0	0	1	0	0	0	1	0	0	0	0	0	0	0	0	1	0	5	0	0	0	0	2	0	0	0	14.7965	0	0	0	0	11.8045	0	15.0454	18.511	16.2024
sp|P46669|RPA43_YEAST	RPA43	DNA-directed RNA polymerase I subunit RPA43	326	5	0	0	0	8	4	0	0	1	1	0	0	8	3	4	1	0	0	0	0	3	0	0	0	2	0	0	2	8	0	2	0	0	0	0	0	14.7823	0	0	0	24.2139	11.2378	0	0	2.11628	1.91994
sp|P00890|CISY1_YEAST	CIT1	Citrate synthase. mitochondrial	479	9	7	10	8	13	16	9	13	16	20	14	13	20	7	12	14	18	6	22	21	12	6	12	18	10	12	11	18	12	5	14	9	19	24	25	12	14.7389	21.1812	15.3039	11.5834	23.3113	21.5412	16.0761	25.3272	24.2603	31.5003
sp|P30902|ATP7_YEAST	ATP7	ATP synthase subunit d. mitochondrial	174	3	2	5	4	4	4	3	4	5	2	6	5	5	3	6	4	4	0	5	5	5	1	6	7	3	3	4	7	3	1	5	5	4	6	5	7	14.7169	8.18992	22.0777	23.0205	24.2084	21.857	22.1101	27.621	27.8487	9.27134
sp|P24000|RL24B_YEAST	RPL24B	Large ribosomal subunit protein eL24B	155	6	0	1	1	0	6	0	1	5	7	1	0	0	0	0	0	0	0	5	1	1	1	0	0	0	6	6	5	0	0	0	0	7	0	0	1	14.7176	0	11.2278	11.8233	0	22.2415	0	24.5047	22.3081	16.5338
sp|P54005|DIA1_YEAST	DIA1	Protein DIA1	336	7	0	10	7	0	0	0	0	9	4	11	9	0	0	0	0	6	0	3	5	0	0	0	0	7	4	4	6	6	0	5	1	0	0	0	0	14.6335	0	14.0916	14.8681	0	0	0	0	18.8406	8.46013
sp|Q06616|YP174_YEAST	YPR174C	Nuclear envelope protein YPR174C	221	5	0	1	1	0	0	0	0	0	0	0	0	0	0	0	0	0	0	0	0	0	0	0	0	7	5	6	4	0	0	0	1	0	0	0	0	14.3294	0	2.33263	2.48659	0	0	0	0	0	0
sp|P32602|SEC17_YEAST	SEC17	Alpha-soluble NSF attachment protein	292	6	1	11	14	1	9	4	5	7	6	12	8	2	2	4	8	3	4	9	7	1	1	10	7	10	13	11	12	17	5	22	14	3	4	7	7	14.277	3.7233	28.0725	29.821	2.57371	16.0321	12.3773	11.2631	13.6343	13.9772
sp|Q3E824|YO020_YEAST	YOR020W-A	Uncharacterized protein YOR020W-A	90	2	0	0	0	0	0	0	0	0	0	0	0	0	0	0	0	0	0	0	0	0	0	0	0	3	1	0	1	1	0	0	0	0	0	0	0	14.1836	0	0	0	0	0	0	0	0	0
sp|Q04772|IRC21_YEAST	IRC21	Increased recombination centers protein 21	201	4	0	7	4	0	0	0	0	0	0	0	0	0	0	0	0	0	0	0	0	0	0	0	0	3	5	6	7	1	1	3	0	0	0	0	0	14.1806	0	25.1931	14.403	0	0	0	0	0	0
sp|P52870|SC6B1_YEAST	SBH1	Protein transport protein SBH1	82	2	0	2	3	1	0	0	0	1	0	0	0	1	0	0	0	0	0	0	0	0	0	0	0	5	7	3	3	2	0	7	3	0	0	0	1	14.0951	0	11.328	18.3595	7.16986	0	0	0	6.96056	0
sp|P38784|VMA22_YEAST	VMA22	Vacuolar ATPase assembly protein VMA22	181	3	0	7	5	0	0	0	0	0	0	1	0	0	0	0	0	1	0	1	2	0	0	0	0	8	10	10	12	0	0	3	2	0	0	0	1	13.999	0	21.6216	12.0463	0	0	0	0	0	0
sp|P32905|RSSA1_YEAST	RPS0A	Small ribosomal subunit protein uS2A	252	6	0	0	0	0	0	0	0	0	0	0	0	0	0	0	0	0	0	0	0	0	0	0	0	0	0	0	0	0	0	0	0	1	0	0	0	13.7357	0	0	0	0	0	0	0	0	0
sp|P52871|SC6B2_YEAST	SBH2	Protein transport protein SBH2	88	2	0	0	0	0	0	0	0	0	0	0	0	1	0	0	0	1	0	0	1	0	0	0	0	4	2	2	2	1	0	1	0	0	0	0	0	13.7253	0	0	0	0	0	0	0	0	0
sp|P39543|SOP4_YEAST	SOP4	Protein SOP4	234	5	0	6	2	0	0	1	0	0	0	0	0	0	0	0	0	0	0	0	0	0	0	2	1	3	5	6	6	3	1	3	0	0	0	0	0	13.6536	0	14.2686	6.73837	0	0	2.83129	0	0	0
sp|P08525|QCR8_YEAST	QCR8	Cytochrome b-c1 complex subunit 8. mitochondrial	94	2	0	2	3	2	0	4	4	4	1	3	4	3	0	2	5	2	0	0	0	2	0	1	1	2	1	2	3	2	0	2	4	2	1	0	5	13.6292	0	13.7593	21.9255	17.684	0	23.9706	35.2146	27.4989	4.59888
sp|Q3E6R5|YD381_YEAST	YDR381C-A	Uncharacterized mitochondrial outer membrane protein YDR381C-A	114	2	0	3	1	0	0	0	0	0	0	0	0	0	0	0	0	0	0	0	1	0	0	0	0	5	3	3	4	3	0	2	3	0	0	0	0	13.6106	0	13.9282	6.24482	0	0	0	0	0	0
sp|P46992|YJR1_YEAST	YJL171C	Cell wall protein YJL171C	396	7	0	9	11	2	8	4	2	12	16	13	10	8	2	7	4	5	3	5	9	4	0	4	5	6	11	8	7	4	3	5	4	3	0	8	8	13.516	0	18.649	16.4728	7.60977	15.8421	9.88422	4.74603	25.0884	36.0493
sp|P21801|SDHB_YEAST	SDH2	Succinate dehydrogenase [ubiquinone] iron-sulfur subunit. mitochondrial	266	6	0	7	9	8	15	7	10	14	9	13	8	13	5	7	8	7	0	9	9	10	1	8	9	8	13	13	15	11	3	13	10	6	4	5	14	13.5123	0	16.8246	22.2848	20.2519	30.4502	23.4548	28.7008	37.2025	24.1016
sp|P00815|HIS2_YEAST	HIS4	Histidine biosynthesis trifunctional protein	799	13	9	22	21	19	42	20	24	18	30	21	15	28	14	19	17	15	3	18	15	14	8	24	23	11	32	22	30	25	15	33	26	19	13	25	10	13.4545	13.3545	22.7033	19.7508	21.6246	40.4376	24.0077	27.1952	16.898	28.5972
sp|P38631|FKS1_YEAST	FKS1	1.3-beta-glucan synthase component FKS1	1876	40	0	54	43	24	28	22	30	70	50	51	50	36	10	23	28	38	6	48	56	20	0	31	30	52	38	56	53	33	7	67	50	8	8	27	38	13.4283	0	18.9345	15.0301	9.57564	8.2511	9.92962	12.0078	21.1012	16.0596
sp|P40357|SEC9_YEAST	SEC9	Protein transport protein SEC9	651	14	0	10	10	0	0	0	0	11	13	18	5	0	0	0	0	0	2	0	0	0	0	0	0	19	19	14	12	8	1	13	12	0	0	0	0	13.3791	0	7.16946	7.47027	0	0	0	0	11.4449	13.1918
sp|P04449|RL24A_YEAST	RPL24A	Large ribosomal subunit protein eL24A	155	1	3	4	4	0	1	3	5	0	1	3	3	0	4	3	4	0	0	1	5	9	8	5	4	7	1	1	1	0	0	4	4	3	6	4	4	13.3763	29.7232	13.2856	11.6473	0	8.52047	19.6409	10.1343	0	14.4766
sp|P25294|SIS1_YEAST	SIS1	Protein SIS1	352	7	0	0	3	6	4	2	4	7	6	4	5	5	1	2	4	7	0	7	4	7	0	3	6	8	5	8	12	5	0	3	4	11	4	12	5	13.195	0	0	6.48883	9.94228	5.83037	3.25667	7.89487	9.45872	9.05926
sp|Q12122|HOSM_YEAST	LYS21	Homocitrate synthase. mitochondrial	440	10	11	11	0	9	22	1	1	1	1	15	1	0	1	11	10	8	8	14	13	7	7	15	1	0	17	15	18	0	1	16	12	8	13	13	1	13.1107	29.562	9.79834	0	17.5627	31.3173	6.86932	5.58845	6.79734	15.8084
sp|P21954|IDHP_YEAST	IDP1	Isocitrate dehydrogenase [NADP]. mitochondrial	428	11	7	16	13	14	20	15	17	15	18	23	19	17	9	13	19	21	5	28	26	9	9	19	22	11	22	21	22	12	3	25	15	24	21	35	16	13.077	18.0464	25.6873	20.596	22.3917	29.2016	32.1415	30.64	22.1956	23.4495
sp|P08524|ERG20_YEAST	ERG20	Farnesyl pyrophosphate synthase	352	8	2	8	8	6	8	8	6	11	9	11	10	10	4	9	8	11	4	10	10	4	3	9	7	6	9	10	15	7	3	14	10	6	8	11	10	12.9269	5.21261	15.5587	15.5334	10.8366	13.3245	19.5376	11.1431	19.6791	13.4635
sp|P40046|VTC1_YEAST	VTC1	Vacuolar transporter chaperone complex subunit 1	129	3	0	2	2	2	2	2	0	2	0	0	1	0	0	0	0	0	0	0	0	0	0	0	0	4	2	3	3	5	0	4	4	0	0	0	0	12.7819	0	8.15171	8.97116	9.26015	7.12383	11.2292	0	6.90624	0
sp|P21304|PWP1_YEAST	PWP1	Periodic tryptophan protein 1	576	9	0	14	9	0	0	0	0	0	0	2	2	0	0	1	0	0	0	0	0	0	0	0	0	12	15	16	19	0	0	3	2	0	0	0	1	12.7599	0	19.5475	11.7241	0	0	0	0	0	0
sp|P17709|HXKG_YEAST	GLK1	Glucokinase-1	500	9	3	12	7	14	17	10	11	19	8	15	8	23	4	13	7	14	4	21	15	6	2	5	14	11	18	13	18	18	3	20	10	16	25	23	7	12.7227	6.62748	18.8302	8.0399	23.6676	18.844	21.5526	15.8091	26.4875	11.9357
sp|P32468|CDC12_YEAST	CDC12	Cell division control protein 12	407	6	0	5	6	0	2	1	2	13	9	11	8	2	1	3	3	1	1	2	2	4	1	4	6	10	14	9	9	8	4	9	10	1	4	6	1	12.7112	0	7.18089	9.29188	0	2.33685	1.75332	1.00673	21.8198	14.5544
sp|P35997|RS27A_YEAST sp|P38711|RS27B_YEAST	RPS27A	Small ribosomal subunit protein eS27A	82	2	2	0	1	2	2	0	1	2	3	1	0	2	0	0	0	0	1	0	0	1	2	0	0	2	3	3	2	2	0	2	2	0	2	0	0	12.6623	22.8078	0	14.5489	14.7079	16.5393	0	7.33325	12.3468	26.288
sp|Q3E795|YL361_YEAST	YLR361C-A	Uncharacterized protein YLR361C-A	98	2	0	2	3	0	0	0	0	0	0	1	0	0	0	0	0	0	0	0	0	0	0	0	0	3	4	2	4	1	1	2	4	0	0	0	0	12.6599	0	12.7415	17.9487	0	0	0	0	0	0
sp|P53337|ERV29_YEAST	ERV29	ER-derived vesicles protein ERV29	310	7	0	11	9	6	6	4	3	7	5	6	6	7	2	4	6	3	2	5	6	6	1	5	6	10	13	14	13	10	3	15	13	1	2	2	7	12.6332	0	21.6259	19.1188	12.0915	10.4054	7.81084	6.34984	12.1117	7.98075
sp|P07284|SYSC_YEAST	SES1	Serine--tRNA ligase. cytoplasmic	462	7	4	15	9	7	12	8	6	8	13	11	8	6	3	5	6	8	4	12	8	7	1	11	7	11	18	21	21	16	3	29	21	7	16	13	9	12.5797	8.05401	20.8173	15.6065	13.3532	16.2302	12.2321	5.78121	13.819	12.7827
sp|Q03769|ENT5_YEAST	ENT5	Epsin-5	411	6	0	4	4	0	0	0	0	0	0	0	0	0	0	0	0	1	0	2	3	0	0	0	0	9	11	12	10	8	0	14	4	0	0	0	1	12.5106	0	5.13255	7.85634	0	0	0	0	0	0
sp|P39726|GCSH_YEAST	GCV3	Glycine cleavage system H protein. mitochondrial	170	2	0	2	2	9	7	3	6	5	3	2	4	8	2	4	2	5	0	3	5	4	0	4	2	7	9	7	7	2	1	7	3	2	3	7	4	12.4911	0	10.2147	11.1733	55.236	30.1256	18.2435	30.5089	26.8869	12.7366
sp|Q06089|YP098_YEAST	YPR098C	Uncharacterized mitochondrial outer membrane protein YPR098C	161	3	0	1	1	2	2	0	1	2	0	2	2	3	0	0	2	0	0	1	0	0	1	0	2	2	2	2	3	3	1	2	3	0	0	0	2	12.3008	0	4.21477	4.62077	5.58138	4.6682	0	2.63573	5.81864	0
sp|P36101|TCD2_YEAST	TCD2	tRNA threonylcarbamoyladenosine dehydratase 2	447	7	0	13	6	2	3	2	3	3	2	3	2	2	0	1	1	0	0	2	2	0	0	4	2	15	7	10	12	10	0	14	6	0	0	0	1	12.2982	0	20.8023	8.84619	2.4374	2.94908	3.59997	3.81796	3.11788	2.11842
sp|P00410|COX2_YEAST	COX2	Cytochrome c oxidase subunit 2	251	4	0	6	8	3	8	4	4	5	5	7	6	6	0	3	9	0	2	6	3	1	1	8	8	1	8	6	10	4	2	12	9	0	1	4	6	12.2285	0	19.0418	27.9706	12.4267	24.8508	18.9497	12.8497	14.8087	16.4706
sp|P49723|RIR4_YEAST	RNR4	Ribonucleoside-diphosphate reductase small chain 2	345	6	0	6	7	6	8	7	6	10	6	7	6	5	1	8	5	5	3	8	7	5	2	9	9	6	9	10	9	7	3	11	7	5	8	12	9	12.1094	0	10.3118	11.4354	15.5318	15.0663	13.3991	13.4387	21.5976	13.5822
sp|P46655|SYEC_YEAST	GUS1	Glutamate--tRNA ligase. cytoplasmic	708	12	9	15	18	17	20	9	18	21	19	21	20	19	10	13	14	14	10	21	21	13	9	14	16	14	21	21	22	20	7	34	17	12	18	30	17	12.062	12.2742	13.2553	15.758	16.9491	17.629	8.19279	19.6508	19.9767	16.2296
sp|P08431|GAL7_YEAST	GAL7	Galactose-1-phosphate uridylyltransferase	366	6	4	9	11	5	11	7	8	12	11	11	9	7	3	3	6	12	4	20	14	7	3	8	8	4	17	8	13	8	1	13	8	6	19	21	15	12.0122	9.92256	11.4716	16.3808	10.9484	16.8082	15.7708	15.829	25.6992	20.2647
sp|P07267|CARP_YEAST	PEP4	Saccharopepsin	405	6	0	9	7	6	6	3	6	7	8	8	9	9	3	7	6	11	0	8	8	1	1	5	8	1	7	9	8	1	2	7	7	5	7	6	7	12.0002	0	13.1167	9.43558	13.7709	8.97719	4.80829	8.72057	13.3401	14.4746
sp|P05375|PLMT_YEAST	OPI3	Phosphatidyl-N-methylethanolamine N-methyltransferase	206	4	2	9	8	4	6	2	9	8	3	6	7	7	1	8	10	3	2	2	7	5	1	4	5	8	4	7	10	6	3	12	9	2	0	2	9	11.9924	7.51408	27.5818	20.3472	16.7785	14.1648	6.80903	28.0802	21.3327	7.72927
sp|P41056|RL33B_YEAST	RPL33B	Large ribosomal subunit protein eL33B	107	1	3	1	3	1	1	0	1	1	1	2	3	1	0	0	1	1	0	1	1	1	1	3	0	1	3	1	1	0	1	1	3	4	0	1	1	11.979	19.8718	7.68314	9.11779	8.38577	5.81185	0	6.68931	5.42909	6.50643
sp|Q00711|SDHA_YEAST	SDH1	Succinate dehydrogenase [ubiquinone] flavoprotein subunit. mitochondrial	640	10	5	22	14	16	28	20	21	27	22	33	25	29	7	19	20	8	3	16	22	11	7	28	21	15	29	29	34	17	3	32	21	8	11	17	26	11.9125	11.9253	28.4186	17.309	22.2793	29.5877	26.9476	25.0006	31.8045	21.3973
sp|Q02205|MEH1_YEAST	MEH1	Protein MEH1	184	3	0	0	1	4	3	2	1	3	0	1	1	5	0	1	2	1	0	2	0	3	0	2	2	2	2	1	0	2	3	3	0	2	0	2	4	11.8601	0	0	3.53192	21.6539	10.1791	7.47514	4.22419	9.08367	0
sp|P38339|RGD1_YEAST	RGD1	RHO GTPase-activating protein RGD1	666	11	0	15	13	0	0	0	0	3	4	7	6	1	0	0	0	0	0	0	2	0	0	0	0	13	15	17	17	18	3	16	13	0	0	0	1	11.8529	0	16.7326	13.0392	0	0	0	0	2.84898	2.63431
sp|Q12462|PEX11_YEAST	PEX11	Peroxisomal membrane protein PMP27	236	4	0	4	7	7	12	8	10	6	8	12	10	6	4	8	10	3	2	4	4	4	1	8	7	3	7	10	9	8	4	11	8	0	2	4	11	11.8018	0	10.6493	19.1644	21.6746	27.1261	28.9861	37.0143	14.4959	20.1937
sp|P10592|HSP72_YEAST	SSA2	Heat shock protein SSA2	639	36	22	39	39	27	62	31	41	43	47	56	45	36	22	31	36	37	12	60	58	28	21	47	49	46	76	79	57	27	32	64	51	46	54	75	51	11.7139	22.3721	13.7893	12.9592	9.76904	25.5224	10.5353	19.957	23.3983	26.2673
sp|P40564|DJP1_YEAST	DJP1	DnaJ-like protein 1	432	7	0	6	7	0	0	0	0	0	0	2	0	0	0	0	0	5	4	7	5	0	0	0	0	6	11	12	13	4	1	9	7	0	0	1	1	11.7032	0	12.6151	11.0541	0	0	0	0	0	0
sp|P31539|HS104_YEAST	HSP104	Heat shock protein 104	908	17	9	17	21	18	29	13	17	20	30	23	24	19	9	12	16	22	17	43	29	13	10	23	19	19	35	36	45	14	10	28	25	26	30	47	22	11.6879	6.50711	9.41543	13.038	13.9862	17.747	10.0985	12.7611	14.5489	18.8909
sp|P07170|KAD2_YEAST	ADK1	Adenylate kinase	222	5	6	9	8	3	10	9	8	6	13	14	10	7	6	7	5	6	2	13	6	4	5	11	9	4	12	10	13	3	2	16	10	4	11	12	7	11.5326	20.3083	19.0011	21.7186	8.75418	19.7726	24.6061	21.684	13.1079	33.7566
sp|Q12460|NOP56_YEAST	NOP56	Nucleolar protein 56	504	6	0	5	4	6	10	6	5	10	5	4	6	7	0	5	5	1	0	6	3	3	0	4	6	6	11	11	14	4	0	7	6	2	2	9	5	11.5123	0	6.95422	5.34543	11.433	11.8501	11.0148	6.28249	13.173	5.5831
sp|P0C2H8|RL31A_YEAST	RPL31A	Large ribosomal subunit protein eL31A	113	3	0	0	0	0	4	0	0	4	3	2	2	3	0	2	2	3	0	2	1	5	2	2	2	2	4	2	3	3	0	2	0	3	2	0	0	11.4982	0	0	0	0	20.0704	0	0	12.225	16.2966
sp|P32352|ERG2_YEAST	ERG2	C-8 sterol isomerase ERG2	222	2	0	5	2	1	3	5	3	4	1	4	3	2	1	4	5	1	0	4	5	1	0	4	5	5	4	4	4	3	0	4	3	1	0	4	5	11.4813	0	21.9735	9.81089	5.37066	10.9524	20.9177	15.2189	17.822	6.89748
sp|P87108|TIM10_YEAST	TIM10	Mitochondrial import inner membrane translocase subunit TIM10	93	2	0	0	0	0	0	0	0	1	0	0	0	0	0	0	0	0	0	0	0	0	0	0	0	0	0	0	0	2	2	3	0	0	0	0	0	11.3618	0	0	0	0	0	0	0	5.03503	0
sp|Q08601|MCA1_YEAST	MCA1	Metacaspase-1	432	6	0	11	9	0	0	0	0	8	3	6	3	0	0	0	0	0	0	4	1	0	0	0	0	11	8	7	7	11	6	15	8	0	0	0	0	11.318	0	17.8379	15.2025	0	0	0	0	13.6751	4.93959
sp|P39968|VAC8_YEAST	VAC8	Vacuolar protein 8	578	11	0	8	4	17	10	5	10	18	11	13	6	19	4	5	5	9	4	10	9	10	0	11	7	20	10	14	14	14	3	15	6	8	4	19	16	11.3063	0	10.6515	5.28799	32.9678	12.8319	9.17377	15.5917	22.3749	15.8226
sp|P38809|YHP7_YEAST	YHR097C	Uncharacterized protein YHR097C	366	8	0	7	6	0	0	0	0	12	6	8	3	0	0	0	0	9	0	4	7	0	0	0	0	14	14	16	16	10	2	14	10	0	0	0	0	11.3023	0	11.1174	5.24336	0	0	0	0	18.643	5.07117
sp|P32835|GSP1_YEAST sp|P32836|GSP2_YEAST	GSP1	GTP-binding nuclear protein GSP1\CNR1	219	4	2	9	7	3	0	0	8	7	0	7	0	4	3	0	0	5	3	0	0	5	2	0	0	4	0	0	0	6	6	0	8	0	0	0	0	11.273	10.5554	31.3586	21.5877	9.67908	0	0	25.2012	16.3855	0
sp|P38879|NACA_YEAST	EGD2	Nascent polypeptide-associated complex subunit alpha	174	2	0	3	2	3	2	1	3	2	2	1	2	2	1	1	2	1	0	2	2	3	1	1	1	5	3	4	4	8	2	2	3	2	3	3	2	11.2476	0	11.981	7.13515	16.7831	5.63859	4.73299	9.54775	9.00146	6.70086
sp|P38869|SVP26_YEAST	SVP26	Protein SVP26	228	4	0	2	4	0	0	0	0	0	1	0	0	0	0	0	1	4	2	4	2	0	0	0	0	3	2	3	1	3	0	6	4	0	0	0	2	11.2315	0	5.49725	9.21552	0	0	0	0	0	1.68092
sp|P41920|YRB1_YEAST	YRB1	Ran-specific GTPase-activating protein 1	201	2	0	4	2	0	1	2	0	2	1	3	3	3	0	0	1	1	0	4	5	0	0	2	0	3	4	4	5	6	1	13	10	1	4	7	3	11.2182	0	20.2456	7.04634	0	6.52469	10.9189	0	12.7246	5.97379
sp|P16387|ODPA_YEAST	PDA1	Pyruvate dehydrogenase E1 component subunit alpha. mitochondrial	420	7	6	13	9	13	24	11	13	15	10	16	12	15	8	11	14	23	5	27	21	9	5	13	18	11	19	14	22	10	6	19	12	27	20	43	15	11.1673	14.5454	23.4716	14.0025	25.497	35.7991	23.1974	26.2596	23.6389	17.787
sp|P23585|HXT2_YEAST	HXT2	High-affinity glucose transporter HXT2	541	10	2	16	15	3	5	5	8	12	9	10	14	3	1	5	6	1	0	2	5	3	0	6	6	11	6	7	6	14	5	14	11	0	0	0	0	11.0582	1.83794	13.3264	14.3785	4.76889	2.83027	2.93436	5.83178	10.6331	6.62098
sp|P07149|FAS1_YEAST	FAS1	Fatty acid synthase subunit beta	2051	34	6	31	29	34	58	31	36	61	47	46	44	50	10	37	37	37	15	63	55	34	12	42	50	25	54	40	51	29	6	61	41	36	60	57	69	11.0578	2.00223	9.97473	9.65589	13.604	17.7789	14.0664	13.9724	21.1175	16.6915
sp|P19097|FAS2_YEAST	FAS2	Fatty acid synthase subunit alpha	1887	33	13	27	30	39	49	36	42	60	53	47	46	54	15	29	34	44	13	56	49	33	13	41	40	25	41	37	42	29	6	36	33	43	68	75	52	11.0127	6.64077	8.90432	10.6343	16.3496	14.6922	15.6637	17.5345	22.296	16.8055
sp|P15703|BGL2_YEAST	BGL2	Glucan 1.3-beta-glucosidase	313	6	3	2	6	2	7	1	4	9	17	15	16	3	3	3	2	7	5	9	9	2	3	5	3	4	8	8	7	1	2	7	5	3	8	6	2	10.9602	8.75426	3.3917	10.5773	4.62056	12.9005	1.70435	7.93011	19.2883	34.599
sp|P40548|SNL1_YEAST	SNL1	HSP70 co-chaperone SNL1	159	3	0	3	2	0	0	0	0	0	0	2	0	0	0	0	0	0	0	0	1	0	0	0	1	4	8	8	8	0	0	3	0	0	0	0	1	10.9523	0	13.8908	3.33082	0	0	0	0	0	0
sp|P00044|CYC1_YEAST	CYC1	Cytochrome c isoform 1	109	2	0	1	4	2	3	2	2	6	2	2	3	1	0	0	0	3	0	0	2	0	0	0	2	0	6	2	2	0	1	5	3	3	1	0	2	10.9419	0	4.65153	21.8785	17.2816	19.4354	13.4712	12.1893	36.5598	10.3373
sp|P29509|TRXB1_YEAST	TRR1	Thioredoxin reductase 1	319	4	4	5	5	3	6	4	4	4	8	7	5	3	3	5	2	5	2	6	5	3	4	5	1	3	7	5	6	1	3	5	4	5	4	6	5	10.9341	15.276	11.3958	11.783	4.47838	12.2518	10.5921	8.75843	12.3084	12.5834
sp|P40476|PRM5_YEAST	PRM5	Pheromone-regulated membrane protein 5	318	5	0	1	2	0	0	0	0	0	0	0	0	0	0	0	0	0	0	1	0	0	0	0	0	8	8	8	9	2	2	2	0	0	0	1	0	10.8847	0	4.08697	5.5945	0	0	0	0	0	0
sp|Q06389|NCS1_YEAST	FRQ1	Calcium-binding protein NCS-1	190	4	0	0	0	0	0	0	0	4	0	7	8	0	0	0	0	0	0	0	0	0	0	0	0	6	0	4	1	9	0	4	2	0	0	0	0	10.8353	0	0	0	0	0	0	0	9.85766	0
sp|P40024|ARB1_YEAST	ARB1	ABC transporter ATP-binding protein ARB1	610	9	0	8	11	0	3	0	2	2	4	5	5	1	0	0	1	1	1	4	2	0	0	2	4	14	13	19	14	9	3	29	18	4	7	5	1	10.8102	0	7.71055	12.3842	0	2.33451	0	1.77203	0.515344	3.87
sp|Q02774|SHR3_YEAST	SHR3	Secretory component protein SHR3	210	3	0	3	3	0	1	2	2	3	0	2	0	3	0	0	1	2	0	2	2	3	0	3	1	3	3	3	3	3	1	1	1	0	0	0	0	10.739	0	11.4943	11.6516	0	1.88361	8.09504	7.29993	8.31446	0
sp|Q06011|ECM19_YEAST	ECM19	Protein ECM19	112	2	0	2	2	0	0	0	0	0	0	1	0	0	0	0	1	0	0	0	0	0	0	0	0	0	1	1	0	0	1	1	0	0	0	0	1	10.7293	0	10.4496	7.13129	0	0	0	0	0	0
sp|Q2V2P9|COX26_YEAST	COX26	Cytochrome c oxidase subunit 26. mitochondrial	66	1	0	1	1	1	1	1	1	1	0	0	1	1	1	1	1	1	0	0	0	1	0	0	0	1	0	1	1	1	1	1	1	1	0	0	0	10.6156	0	10.013	8.56218	13.6027	9.96051	11.9781	15.8302	11.4481	0
sp|P10622|RLA3_YEAST	RPP1B	Large ribosomal subunit protein P1B	106	2	0	0	0	0	1	0	0	2	0	0	0	0	0	0	0	0	0	0	0	0	0	1	0	2	2	1	0	0	0	0	0	0	0	0	0	10.5918	0	0	0	0	4.44879	0	0	11.996	0
sp|Q05359|ERP1_YEAST	ERP1	Protein ERP1	219	4	1	4	5	3	3	3	6	7	2	7	5	5	2	4	7	5	3	10	10	3	1	6	5	4	8	8	8	11	5	11	8	2	0	0	5	10.5503	4.2849	11.772	13.9443	8.70204	6.22888	9.16695	20.3061	18.1604	4.19001
sp|P26793|FEN1_YEAST	RAD27	Flap endonuclease 1	382	8	0	6	5	0	0	1	0	2	1	0	1	0	0	0	0	0	0	4	1	0	0	0	2	26	22	23	24	3	3	6	5	0	0	3	1	10.5167	0	10.6777	6.59093	0	0	1.75817	0	2.07098	0.86879
sp|P53155|YGI2_YEAST	YGL082W	Uncharacterized protein YGL082W	381	9	0	10	14	6	13	4	5	18	17	30	29	0	0	0	0	15	3	12	15	1	0	6	4	16	27	29	27	10	6	27	25	0	0	1	1	10.4378	0	13.424	16.5537	8.73468	13.3191	8.69911	7.52967	25.4843	21.8983
sp|P48836|VATG_YEAST	VMA10	V-type proton ATPase subunit G	114	2	0	0	1	1	0	0	1	1	0	0	0	1	1	0	0	2	0	0	0	0	2	0	1	2	2	2	2	1	1	1	1	0	3	0	0	10.431	0	0	6.94815	5.29998	0	0	4.97093	4.56479	0
sp|P32799|COX13_YEAST	COX13	Cytochrome c oxidase subunit 13. mitochondrial	129	3	2	1	1	3	3	3	4	4	2	2	3	4	2	1	2	1	0	0	0	4	2	2	2	3	2	2	2	4	1	3	2	0	1	1	2	10.4278	13.4199	4.02449	3.54085	17.3174	13.7499	13.7562	16.2635	18.9106	7.55786
sp|P11484|SSB1_YEAST	SSB1	Ribosome-associated molecular chaperone SSB1	613	1	0	22	21	0	28	26	21	1	25	4	27	1	0	18	16	25	12	29	22	1	16	25	22	20	24	30	3	0	0	32	19	0	33	4	22	10.4062	0	15.1411	15.4904	0	22.4149	41.7111	27.1236	15.4133	24.3474
sp|P53507|TOM7_YEAST	TOM7	Mitochondrial import receptor subunit TOM7	60	1	0	1	0	1	0	0	0	1	0	1	0	1	0	0	1	0	0	0	0	1	0	0	1	1	0	1	1	1	0	1	1	0	0	0	1	10.3981	0	10.2867	0	11.9532	0	0	0	11.0499	0
sp|P06781|RHO2_YEAST	RHO2	GTP-binding protein RHO2	192	4	0	2	2	3	2	6	1	2	4	15	3	2	0	2	1	0	0	3	1	0	0	2	2	2	3	4	5	1	0	3	1	0	0	3	1	10.3671	0	8.51057	9.50436	9.91916	5.89604	17.7642	3.79539	10.3146	18.023
sp|P32368|SAC1_YEAST	SAC1	Phosphatidylinositol-3-phosphatase SAC1	623	10	2	18	13	10	14	7	12	20	9	14	14	16	4	6	10	15	1	9	8	14	2	11	11	24	15	25	24	14	3	29	14	7	5	6	13	10.3403	2.97361	18.6396	13.6263	13.7622	13.3002	6.60133	14.4529	24.2757	9.40218
sp|P39938|RS26A_YEAST sp|P39939|RS26B_YEAST	RPS26A	Small ribosomal subunit protein eS26A	119	2	2	2	2	2	1	2	2	3	2	2	2	3	0	0	2	3	0	2	2	3	1	2	1	3	2	0	1	2	1	2	2	3	3	2	2	10.3184	20.3925	12.3891	13.1028	13.772	6.91782	17.0161	15.3282	18.2135	12.4613
sp|P13181|GAL2_YEAST	GAL2	Galactose transporter	574	11	0	26	16	10	14	10	11	36	27	25	22	11	3	10	16	15	8	20	30	6	1	18	20	21	23	29	31	27	7	40	29	6	17	17	33	10.2775	0	28.1317	17.5101	12.5425	13.6515	16.149	17.2942	37.8367	24.6276
sp|P26784|RL16A_YEAST	RPL16A	Large ribosomal subunit protein uL13A	199	2	1	1	1	2	3	1	3	2	3	3	2	2	2	2	1	2	1	3	2	4	2	4	3	2	0	0	0	1	1	1	5	4	4	2	2	10.2506	5.11055	4.34353	4.12792	8.89502	8.80488	4.31175	15.3828	9.5423	11.1453
sp|P23542|AATC_YEAST	AAT2	Aspartate aminotransferase. cytoplasmic	418	7	8	12	11	11	25	11	15	11	17	21	13	14	6	8	17	13	4	18	17	8	10	12	21	12	25	17	19	15	8	23	17	13	33	17	18	10.1493	23.3112	18.1964	16.7136	21.2445	39.3018	23.1335	28.9313	17.0772	29.9724
sp|P09624|DLDH_YEAST	LPD1	Dihydrolipoyl dehydrogenase. mitochondrial	499	9	2	14	13	16	29	16	21	14	16	26	19	20	5	12	15	23	5	31	28	10	8	24	22	7	17	16	26	3	4	31	20	29	23	36	21	10.1487	3.88157	20.5811	20.9081	29.4257	39.3869	30.8275	36.4448	21.0705	25.1321
sp|P29704|ERG9_YEAST	ERG9	Squalene synthase ERG9	444	6	0	10	9	8	7	6	7	12	7	13	10	12	4	7	8	10	1	6	7	7	2	10	8	11	11	11	11	9	4	14	9	0	3	6	9	10.0275	0	17.0299	16.6308	13.0053	11.8357	10.7409	15.397	21.1057	11.2949
sp|Q12016|VPS68_YEAST	VPS68	Vacuolar protein sorting-associated protein 68	184	2	0	1	2	0	1	0	0	3	0	0	0	1	0	0	1	2	1	0	1	0	0	1	0	3	5	3	5	1	0	2	3	0	0	0	0	9.95406	0	6.26199	7.19401	0	2.96017	0	0	10.9166	0
sp|P22139|RPAB5_YEAST	RPB10	DNA-directed RNA polymerases I. II. and III subunit RPABC5	70	1	0	1	0	0	0	0	0	0	1	0	0	0	0	0	0	0	0	0	0	0	0	0	0	0	2	1	2	0	0	2	0	0	0	0	0	9.95267	0	9.45614	0	0	0	0	0	0	9.58304
sp|P06197|PIS_YEAST	PIS1	CDP-diacylglycerol--inositol 3-phosphatidyltransferase	220	4	0	11	7	3	10	5	5	3	4	10	4	6	0	5	6	2	0	1	3	0	0	4	6	2	9	8	8	9	3	15	10	0	0	0	7	9.93983	0	32.3369	17.6277	7.26769	27.9869	17.4464	21.079	9.80362	8.77941
sp|P28241|IDH2_YEAST	IDH2	Isocitrate dehydrogenase [NAD] subunit 2. mitochondrial	369	5	4	9	10	9	14	11	11	12	9	12	10	11	6	11	9	15	2	18	16	6	2	11	12	8	10	13	13	8	6	17	11	16	15	17	12	9.90804	15.161	16.7999	16.2678	21.252	27.7018	27.5857	24.9128	26.6281	21.7135
sp|Q06523|YP148_YEAST	YPR148C	Uncharacterized protein YPR148C	435	6	0	6	5	0	0	0	0	0	0	0	0	0	0	0	0	9	5	15	14	0	0	0	0	23	22	20	23	10	2	12	9	0	1	0	0	9.88907	0	9.5203	9.88143	0	0	0	0	0	0
sp|Q12263|GIN4_YEAST	GIN4	Serine\threonine-protein kinase GIN4	1142	20	0	17	18	0	0	0	1	15	10	18	15	0	0	0	0	0	0	0	0	2	0	0	0	20	20	25	19	19	3	29	28	0	0	0	1	9.88707	0	9.11401	10.2652	0	0	0	0.47836	7.65607	4.78886
sp|P03965|CARB_YEAST	CPA2	Carbamoyl-phosphate synthase arginine-specific large chain	1118	16	11	33	25	26	52	25	21	26	30	33	18	41	20	34	26	16	2	25	22	10	19	28	33	13	38	28	30	28	18	64	35	5	19	23	16	9.81127	10.2851	19.5772	14.5612	18.7024	26.5339	18.0058	14.4913	14.1461	20.4028
sp|P13856|RSR1_YEAST	RSR1	Ras-related protein RSR1	272	3	0	5	6	4	5	7	4	7	11	7	8	0	0	0	0	4	4	8	9	0	0	0	1	2	6	4	4	6	3	12	12	0	0	0	0	9.78909	0	11.9245	14.7795	13.2823	12.4092	18.1983	12.1994	14.2335	23.9518
sp|P41834|UFE1_YEAST	UFE1	Syntaxin UFE1	346	5	0	3	2	0	0	0	0	0	0	2	0	0	0	0	0	0	0	0	0	0	0	0	0	6	9	6	10	3	0	1	3	0	0	0	1	9.72961	0	5.31622	4.15182	0	0	0	0	0	0
sp|P53075|SHE10_YEAST	SHE10	Outer spore wall assembly protein SHE10	577	9	0	7	7	8	7	5	6	11	6	10	12	10	3	7	3	4	0	8	8	7	0	4	6	8	10	8	10	10	3	11	8	3	1	4	8	9.69301	0	8.57422	6.67607	10.7968	7.38984	6.38827	7.7181	12.0159	7.06523
sp|P51996|YPT32_YEAST	YPT32	GTP-binding protein YPT32\YPT11	222	4	0	6	11	4	2	1	1	9	12	13	8	0	0	0	0	12	6	2	10	0	0	1	7	7	9	9	8	6	2	11	12	0	0	0	0	9.60904	0	14.5211	29.0932	7.35932	7.69558	8.22001	9.59257	21.1709	26.0928
sp|P40007|NOP16_YEAST	NOP16	Nucleolar protein 16	231	5	0	2	2	0	0	0	0	0	0	0	0	0	0	0	0	0	0	0	0	0	0	0	0	17	18	15	13	0	0	0	0	0	0	0	0	9.57762	0	4.88919	5.60784	0	0	0	0	0	0
sp|P29547|EF1G1_YEAST	CAM1	Elongation factor 1-gamma 1	415	9	0	4	8	23	21	11	16	10	9	12	5	18	2	10	12	15	0	15	20	10	3	11	13	9	16	12	15	20	8	29	16	7	11	9	13	9.51261	0	7.20327	11.853	51.1313	32.4837	25.3842	32.7327	12.5283	11.645
sp|Q06070|YL407_YEAST	YLR407W	Uncharacterized protein YLR407W	228	3	0	5	6	0	0	0	0	1	0	4	0	0	0	0	0	0	0	0	0	0	0	0	0	4	5	4	3	6	2	13	5	0	0	0	0	9.4191	0	16.2332	17.4834	0	0	0	0	2.63363	0
sp|Q00055|GPD1_YEAST	GPD1	Glycerol-3-phosphate dehydrogenase [NAD(+)] 1	391	6	2	7	7	8	9	5	5	13	9	13	9	5	2	5	7	10	4	21	13	4	3	7	8	10	10	7	8	10	3	9	9	7	6	19	8	9.40639	6.1644	14.0552	12.046	15.498	13.6104	11.6503	9.79686	20.57	13.9971
sp|P46988|PFD1_YEAST	PFD1	Prefoldin subunit 1	109	1	0	0	0	0	0	0	0	0	0	0	0	0	0	0	0	0	0	0	0	0	0	0	0	0	0	0	0	0	0	0	0	0	1	0	0	9.34633	0	0	0	0	0	0	0	0	0
sp|P36139|PET10_YEAST	PET10	Protein PET10	283	4	0	5	5	0	0	0	0	0	0	0	0	1	0	0	0	1	0	0	0	0	0	0	0	16	11	9	10	4	1	6	2	0	0	0	0	9.2233	0	10.7112	8.72466	0	0	0	0	0	0
sp|P37303|GLY1_YEAST	GLY1	Low specificity L-threonine aldolase	387	5	0	6	7	3	7	3	6	6	6	6	4	7	4	3	7	4	3	7	5	3	3	8	4	6	11	5	9	10	4	19	10	5	8	10	8	9.16064	0	9.87341	13.922	7.01343	13.4292	7.54305	13.4845	10.7545	10.9833
sp|Q04013|YHM2_YEAST	YHM2	Citrate\oxoglutarate carrier protein	314	4	0	2	2	2	2	0	4	3	0	2	5	5	0	2	4	3	0	2	0	5	0	5	4	5	3	5	3	5	0	8	3	0	0	0	3	9.11226	0	3.78446	3.15203	4.0617	2.55464	0	7.5256	4.23846	0
sp|P80210|PURA_YEAST	ADE12	Adenylosuccinate synthetase	433	7	1	7	5	7	9	4	5	12	9	9	5	11	2	7	6	7	1	10	8	5	2	8	4	7	11	13	16	10	2	14	11	5	12	12	6	9.06879	2.76108	9.16084	6.44796	12.2515	12.0498	8.46161	6.92144	17.1179	12.2354
sp|P13298|PYRE_YEAST	URA5	Orotate phosphoribosyltransferase 1	226	3	0	4	10	1	6	5	5	5	4	8	10	3	0	7	8	2	3	4	4	1	2	9	3	0	10	3	7	2	4	9	8	0	6	5	7	9.04063	0	11.6101	26.9194	2.87521	18.404	13.7583	15.7491	17.7794	8.4888
sp|P23254|TKT1_YEAST	TKL1	Transketolase 1	680	8	3	8	6	5	9	9	5	11	11	9	8	11	5	8	7	12	4	11	9	8	7	8	6	6	12	8	12	6	4	13	10	15	15	14	8	8.97829	4.31953	6.4378	7.41945	6.31488	6.38746	10.8543	6.97602	9.95188	10.8319
sp|P28834|IDH1_YEAST	IDH1	Isocitrate dehydrogenase [NAD] subunit 1. mitochondrial	360	6	4	4	2	10	7	7	7	9	9	5	6	10	4	6	6	13	0	9	13	8	1	6	8	7	3	6	7	9	0	4	5	15	10	16	6	8.95642	12.1716	4.3316	2.29856	21.8217	11.7591	11.9469	14.1793	16.8019	15.1144
sp|P53725|MPP6_YEAST	MPP6	M-phase phosphoprotein 6 homolog	186	2	0	2	1	0	0	0	0	0	0	0	0	0	0	0	0	0	0	0	0	0	0	0	0	15	15	14	11	1	0	1	1	0	0	0	0	8.95587	0	8.33724	9.03027	0	0	0	0	0	0
sp|P01094|IPA3_YEAST	PAI3	Protease A inhibitor 3	68	1	0	1	1	0	0	0	0	0	0	0	0	0	0	0	0	0	0	0	0	0	0	0	0	2	2	1	1	0	1	0	1	0	0	0	0	8.95414	0	10.0873	8.30631	0	0	0	0	0	0
sp|P20459|IF2A_YEAST	SUI2	Eukaryotic translation initiation factor 2 subunit alpha	304	5	2	5	5	8	6	1	3	5	5	3	3	5	1	1	5	5	2	4	6	3	1	4	2	5	3	7	11	6	2	8	3	3	6	7	6	8.94624	6.47164	11.0147	10.5234	17.6439	12.3799	3.04503	8.48922	7.5427	8.89759
sp|P50110|SAM37_YEAST	SAM37	Sorting assembly machinery 37 kDa subunit	327	3	0	5	3	0	1	0	0	0	0	1	1	1	0	0	2	2	0	2	4	0	0	0	0	2	5	7	6	4	1	8	8	0	0	0	0	8.89545	0	12.2333	7.79335	0	1.27939	0	0	0	0
sp|P53191|PIB2_YEAST	PIB2	Glutamine sensor PIB2	635	9	0	6	5	0	0	0	0	0	0	0	0	0	0	0	0	0	0	0	0	0	0	0	0	17	13	14	16	10	2	8	5	0	0	0	0	8.86461	0	5.99048	7.17129	0	0	0	0	0	0
sp|P05694|METE_YEAST	MET6	5-methyltetrahydropteroyltriglutamate--homocysteine methyltransferase	767	11	5	14	10	9	22	15	18	15	19	22	16	14	11	15	13	17	2	18	15	14	7	24	13	3	12	10	17	14	9	22	19	13	31	27	17	8.85095	7.42025	9.96487	6.54123	8.52708	16.6612	15.4888	17.892	9.94465	14.1112
sp|P07143|CY1_YEAST	CYT1	Cytochrome c1. heme protein. mitochondrial	309	5	0	14	9	7	9	12	13	12	9	20	12	13	1	12	7	4	0	7	10	4	0	16	13	8	9	16	19	8	2	21	9	1	1	5	19	8.83124	0	33.1436	18.2004	18.5624	18.4951	28.2886	27.4376	24.6239	15.639
sp|Q03690|CLU_YEAST	CLU1	Clustered mitochondria protein 1	1277	18	0	28	19	9	12	7	11	16	10	13	17	14	2	7	11	15	3	22	19	13	0	12	16	36	43	55	51	20	6	34	23	12	14	27	17	8.7702	0	13.9518	8.63963	5.04651	4.07745	4.38095	5.3806	6.65754	4.47757
sp|P0C2H9|RL31B_YEAST	RPL31B	Large ribosomal subunit protein eL31B	113	1	0	0	0	5	0	0	0	1	0	0	0	0	0	0	0	1	0	0	0	1	0	0	0	0	0	0	0	1	0	0	0	0	0	0	0	8.76895	0	0	0	26.0065	0	0	0	9.59996	0
sp|P39676|FHP_YEAST	YHB1	Flavohemoprotein	399	5	3	7	4	4	14	8	6	5	10	11	11	7	3	9	6	4	2	10	10	4	3	8	7	0	12	10	15	2	0	12	6	7	12	13	6	8.76777	9.3813	13.9904	6.28556	8.35815	20.8808	17.3955	9.94424	8.97424	18.389
sp|P04147|PABP_YEAST	PAB1	Polyadenylate-binding protein. cytoplasmic and nuclear	577	8	4	13	15	8	18	17	12	8	15	23	20	12	11	18	14	7	2	19	20	7	10	20	17	10	18	23	26	7	2	19	18	13	21	24	15	8.7359	6.65644	14.8161	15.6546	10.876	18.077	23.4519	15.5201	10.0007	13.6261
sp|Q05785|ENT2_YEAST	ENT2	Epsin-2	613	9	0	6	4	0	1	0	0	5	4	4	3	0	0	0	0	6	2	5	4	0	0	1	0	10	8	8	7	11	2	14	8	1	1	1	0	8.68794	0	6.12207	5.70607	0	0.627487	0	0	3.5359	2.57131
sp|P32909|SMY2_YEAST	SMY2	Protein SMY2	740	9	0	7	7	0	0	0	0	0	0	0	0	0	0	0	0	1	0	5	6	0	0	0	0	14	12	14	14	3	3	6	3	0	0	0	0	8.59938	0	6.29448	7.23806	0	0	0	0	0	0
sp|P32497|EIF3C_YEAST	NIP1	Eukaryotic translation initiation factor 3 subunit C	812	11	3	10	8	12	10	5	8	14	11	8	9	12	3	8	5	6	2	7	5	11	3	6	8	13	9	9	12	11	1	12	8	5	12	9	8	8.59722	3.46605	5.90174	4.73426	10.9163	6.10539	4.29332	6.26308	11.2341	6.1602
sp|Q03772|CWC15_YEAST	CWC15	Pre-mRNA-splicing factor CWC15	175	2	0	2	3	0	0	0	0	0	0	0	0	0	0	0	0	0	0	0	0	0	0	0	0	8	10	7	5	0	0	1	1	0	0	0	0	8.58365	0	6.99347	8.97724	0	0	0	0	0	0
sp|P20081|FKBP_YEAST	FPR1	FK506-binding protein 1	114	2	0	2	4	0	3	2	1	2	2	3	2	2	0	2	2	3	0	3	3	2	0	2	2	2	4	2	2	0	1	2	3	2	2	4	4	8.54224	0	14.1095	26.6191	0	16.1659	16.2007	7.28325	12.106	11.5603
sp|P40037|HMF1_YEAST	HMF1	Protein HMF1	129	1	0	2	0	0	0	0	1	2	0	1	2	1	0	0	0	1	0	0	0	0	0	0	0	0	4	0	2	1	2	1	0	0	0	0	0	8.50549	0	11.0054	0	0	0	0	7.53164	14.5728	0
sp|P38828|LSM12_YEAST	LSM12	Protein LSM12	187	2	0	10	5	0	0	0	0	0	0	0	0	0	0	0	0	0	0	0	0	0	0	0	0	7	9	9	10	1	0	7	7	0	0	0	0	8.48306	0	33.7195	18.5492	0	0	0	0	0	0
sp|P39522|ILV3_YEAST	ILV3	Dihydroxy-acid dehydratase. mitochondrial	585	7	7	13	12	9	25	26	15	13	15	19	17	15	9	19	12	17	4	31	29	7	7	21	28	5	21	22	23	6	6	29	16	20	19	32	16	8.46503	16.2144	17.1962	15.9568	14.1895	33.1696	38.2192	22.5793	17.025	19.6365
sp|P42838|LEM3_YEAST	LEM3	Phospholipid-transporting ATPase accessory subunit LEM3	414	5	0	5	5	3	1	2	2	4	2	4	5	3	0	3	3	0	0	2	0	1	0	2	1	6	3	3	5	2	0	3	2	0	0	1	2	8.45288	0	7.31993	7.01221	4.1753	1.26572	3.07707	3.30237	6.2756	2.2901
sp|P23968|VATO_YEAST	VMA16	V-type proton ATPase subunit c''	213	2	0	2	2	0	0	0	0	1	0	0	0	1	0	0	0	0	0	0	1	0	0	1	0	2	1	0	1	2	1	1	4	0	0	0	2	8.43725	0	10.4287	7.04716	0	0	0	0	4.02022	0
sp|P20107|ZRC1_YEAST	ZRC1	Vacuolar zinc transporter ZRC1	442	4	0	7	10	2	2	4	3	2	2	2	2	3	2	2	2	1	0	2	2	1	0	2	2	4	6	5	7	5	1	8	3	1	0	2	2	8.43369	0	11.7061	16.5429	6.47835	4.46808	11.1474	7.56616	3.10872	4.02476
sp|Q2V2P4|YI156_YEAST	YIL156W-B	Uncharacterized protein YIL156W-B	73	1	0	2	2	0	1	0	1	1	1	3	1	1	0	1	2	1	0	2	1	1	0	1	1	1	2	2	2	0	0	2	2	1	1	1	2	8.42743	0	20.082	13.5942	0	7.31743	0	8.94543	8.86368	7.71206
sp|Q12082|YD157_YEAST	YDL157C	Uncharacterized protein YDL157C. mitochondrial	118	2	0	2	3	0	0	0	0	0	0	0	0	0	0	0	1	0	0	0	0	0	0	0	0	1	2	2	0	1	0	2	0	0	0	0	1	8.41288	0	7.22028	11.495	0	0	0	0	0	0
sp|P53849|GIS2_YEAST	GIS2	Zinc finger protein GIS2	153	2	0	0	1	0	0	0	0	1	0	1	0	0	0	0	0	0	0	0	0	0	1	0	0	0	0	0	2	1	1	2	2	0	0	0	0	8.40152	0	0	6.66872	0	0	0	0	5.5189	0
sp|Q12335|PST2_YEAST	PST2	Protoplast secreted protein 2	198	2	0	4	3	3	8	2	0	5	3	10	1	5	2	2	2	3	0	6	4	4	2	7	4	3	10	8	8	3	0	10	6	4	6	7	5	8.3982	0	14.3228	7.44768	10.3897	20.7241	4.30157	0	13.5248	8.21002
sp|P07274|PROF_YEAST	PFY1	Profilin	126	2	0	1	2	1	0	2	1	3	2	3	1	3	0	2	1	3	0	1	1	1	0	1	1	2	1	0	0	0	1	2	1	3	0	3	2	8.36056	0	3.93317	7.64316	4.11389	0	8.82218	2.85949	12.2483	8.70567
sp|P04039|COX8_YEAST	COX8	Cytochrome c oxidase subunit 8. mitochondrial	78	2	0	2	0	2	0	1	0	2	1	1	2	2	1	0	0	1	1	1	1	1	0	1	0	3	2	4	2	1	1	1	1	1	1	1	1	8.35812	0	12.677	0	9.3005	0	9.20963	0	23.3423	7.47545
sp|P00498|HIS1_YEAST	HIS1	ATP phosphoribosyltransferase	297	5	2	7	7	3	9	5	6	5	6	5	6	6	3	5	6	2	2	6	6	2	3	8	6	1	8	4	11	7	7	15	11	2	2	5	3	8.28655	6.61701	16.2772	15.5355	6.9838	15.8936	11.7386	13.8243	8.1804	12.3615
sp|P41807|VATH_YEAST	VMA13	V-type proton ATPase subunit H	478	7	0	12	7	8	14	6	4	14	14	17	11	10	4	8	13	7	2	16	14	5	3	17	13	11	15	21	19	10	1	19	8	4	15	14	13	8.28412	0	12.709	9.40485	11.5416	15.3271	7.34411	5.45486	15.1254	18.785
sp|P13259|PCY1_YEAST	PCT1	Choline-phosphate cytidylyltransferase	424	6	0	2	6	0	0	0	0	0	0	0	0	0	0	0	0	0	0	0	0	0	0	0	0	8	4	7	9	3	0	5	3	0	0	0	0	8.24595	0	1.18769	6.71596	0	0	0	0	0	0
sp|P53326|YG5L_YEAST	YGR266W	Uncharacterized protein YGR266W	701	7	0	10	8	0	2	1	1	3	3	3	1	1	0	0	0	0	0	5	2	0	0	1	0	2	2	2	2	3	1	13	4	0	0	3	3	8.23927	0	9.58302	8.73181	0	1.07638	0.505615	1.07312	2.64413	1.98667
sp|P22146|GAS1_YEAST	GAS1	1.3-beta-glucanosyltransferase GAS1	559	9	5	15	16	20	30	20	23	32	29	40	21	21	12	21	15	22	5	21	20	18	3	25	23	7	23	19	19	7	3	23	19	18	11	29	23	8.21765	10.1429	17.2901	15.0724	30.1029	31.7468	25.8952	29.3638	47.0763	34.0348
sp|Q12466|TCB1_YEAST	TCB1	Tricalbin-1	1186	13	0	27	16	0	3	2	2	16	13	31	19	0	0	3	4	0	0	5	2	0	0	5	4	9	10	18	18	12	5	40	26	0	0	0	4	8.20149	0	17.8126	8.16488	0	1.29587	0.900079	1.01975	10.1485	8.12187
sp|P43594|MIC19_YEAST	MIC19	MICOS complex subunit MIC19	170	3	0	2	4	0	0	0	0	0	0	0	0	0	0	0	1	0	0	0	0	0	0	0	0	0	0	0	0	0	3	2	3	0	0	0	1	8.14896	0	6.71782	12.4047	0	0	0	0	0	0
sp|P0CX41|RL23A_YEAST sp|P0CX42|RL23B_YEAST	RPL23A	Large ribosomal subunit protein uL14A	137	2	3	2	1	2	6	0	0	1	4	5	3	3	3	0	0	5	3	5	4	2	3	2	2	4	11	2	2	0	0	3	2	4	7	5	2	8.13264	23.1768	7.18396	2.34857	7.92784	30.565	0	0	3.71281	27.8166
sp|Q05518|PAL1_YEAST	PAL1	Protein PAL1	499	4	0	3	5	0	0	0	0	3	3	5	1	0	0	0	0	3	1	5	3	0	0	0	0	5	9	3	7	4	0	6	5	0	0	1	2	8.09993	0	5.44883	9.02328	0	0	0	0	5.96005	1.43609
sp|Q06405|ATPK_YEAST	ATP17	ATP synthase subunit f. mitochondrial	101	2	0	2	1	3	2	0	2	5	1	3	2	4	0	0	0	3	0	0	0	3	2	2	2	2	1	3	1	2	1	2	0	4	1	0	2	8.07531	0	10.0946	5.36178	22.6055	4.22477	0	14.3076	29.7135	5.17234
sp|P16862|PFKA2_YEAST	PFK2	ATP-dependent 6-phosphofructokinase subunit beta	959	13	5	16	16	13	22	12	13	18	25	20	18	20	6	12	15	15	5	21	19	10	8	17	17	13	22	17	24	8	3	23	15	13	26	24	13	8.0662	6.4056	10.1609	8.71757	8.77826	13.3017	9.53736	10.4121	12.962	17.308
sp|P38755|OSH7_YEAST	OSH7	Oxysterol-binding protein homolog 7	437	6	0	5	7	0	0	0	0	3	0	5	1	0	0	0	0	0	0	0	0	0	0	0	0	0	3	4	5	0	0	8	2	2	0	2	0	8.02155	0	7.57023	11.3964	0	0	0	0	6.0382	0
sp|P38701|RS20_YEAST	RPS20	Small ribosomal subunit protein uS10	121	2	2	2	0	3	3	0	0	3	4	2	0	3	0	0	0	6	0	1	0	5	2	0	2	4	3	2	2	0	0	0	0	5	6	0	1	8.008	17.4284	9.50934	0	12.4367	11.0016	0	0	8.81299	13.1994
sp|P47154|STE24_YEAST	STE24	CAAX prenyl protease 1	453	6	0	9	6	7	9	6	4	12	9	7	7	6	2	3	7	1	2	3	7	6	0	8	8	9	13	9	10	12	4	11	11	0	2	2	9	7.99978	0	12.12	8.01023	11.4273	10.8909	8.47315	7.69991	18.1473	11.4727
sp|P16474|BIP_YEAST	KAR2	Endoplasmic reticulum chaperone BiP	682	8	4	12	13	11	15	7	12	24	17	19	18	11	10	6	10	24	9	18	15	7	10	10	14	15	25	21	26	12	9	19	20	23	20	35	17	7.97031	5.38438	13.8706	14.3744	11.6771	13.5048	7.80151	15.2782	27.5953	20.7304
sp|P40319|ELO3_YEAST	ELO3	Elongation of fatty acids protein 3	345	4	0	9	9	3	4	5	5	4	7	3	6	4	3	4	5	2	2	3	3	3	0	3	4	4	16	9	14	12	4	10	9	0	1	0	6	7.95769	0	15.2589	16.7573	7.72553	6.67021	10.3651	8.20577	7.16872	8.79939
sp|Q12331|YFAS1_YEAST	YDR262W	FAS1 domain-containing protein YDR262W	272	2	0	0	0	0	0	0	0	0	0	0	0	0	0	0	0	0	0	0	0	0	0	0	0	0	1	3	1	0	0	3	3	0	0	0	0	7.92749	0	0	0	0	0	0	0	0	0
sp|P38281|APD1_YEAST	APD1	Actin patches distal protein 1	316	4	0	5	11	0	1	0	0	9	6	4	5	0	0	1	0	0	1	2	1	0	0	0	1	5	3	4	6	11	3	13	10	0	1	2	1	7.8777	0	6.55805	21.0008	0	1.66474	0	0	16.6938	9.09443
sp|P32356|TREA_YEAST	NTH1	Cytosolic neutral trehalase	751	8	0	11	10	0	0	0	0	1	1	3	5	0	0	0	0	1	0	5	6	0	0	0	1	28	41	32	40	12	4	18	16	2	0	1	1	7.87041	0	9.27365	8.72787	0	0	0	0	0.622959	0.548584
sp|P32467|HXT4_YEAST	HXT4	Low-affinity glucose transporter HXT4	576	18	0	28	21	0	0	0	0	35	0	22	19	0	0	10	0	0	0	0	0	0	0	0	0	0	0	0	20	27	7	31	0	0	0	0	17	7.80691	0	2.27928	9.2988	0	0	0	0	13.7786	0
sp|P38271|OPY1_YEAST	OPY1	Protein OPY1	328	3	0	5	2	0	0	0	0	0	0	0	0	0	0	0	0	0	0	0	0	0	0	0	0	0	0	0	0	1	0	6	0	0	0	0	0	7.7747	0	8.30399	3.02195	0	0	0	0	0	0
sp|P53184|PNC1_YEAST	PNC1	Nicotinamidase	216	2	1	1	2	3	3	1	2	2	4	3	2	3	0	1	1	4	1	3	3	2	0	2	3	3	5	2	7	1	2	4	1	3	6	5	1	7.75289	6.02202	3.42865	5.28279	15.4917	10.8721	2.89271	8.59615	10.3957	10.0485
sp|P04802|SYDC_YEAST	DPS1	Aspartate--tRNA ligase. cytoplasmic	557	8	3	6	4	8	11	2	5	10	5	3	5	11	3	4	7	6	2	6	7	3	6	3	4	8	12	8	11	7	0	4	3	6	16	10	7	7.74546	4.7962	6.06842	3.98793	9.28514	9.75011	2.21587	5.24533	10.2112	5.0897
sp|Q3E756|YB029_YEAST	YBL029C-A	UPF0768 protein YBL029C-A	94	3	0	3	4	8	6	8	2	6	4	10	4	9	2	8	5	5	1	6	8	5	0	8	3	5	2	6	6	7	1	7	4	5	1	11	7	7.71935	0	30.1305	20.3671	46.7774	29.2374	72.36	9.70787	39.7898	15.8325
sp|P61830|H3_YEAST	HHT1	Histone H3	136	2	0	0	1	0	0	0	0	0	0	0	0	0	0	0	0	0	1	0	0	0	0	0	0	0	0	0	0	0	0	0	1	0	0	0	0	7.71485	0	0	3.40938	0	0	0	0	0	0
sp|P32939|YPT7_YEAST	YPT7	Ypt\Rab-type GTPase YPT7	208	3	0	5	3	1	6	3	6	8	7	11	6	3	0	2	1	1	1	2	5	1	0	4	3	4	4	6	7	2	0	7	2	2	2	2	5	7.659	0	14.173	9.62386	3.61134	17.1976	10.8622	27.3504	33.1505	22.104
sp|P56628|RL22B_YEAST	RPL22B	Large ribosomal subunit protein eL22B	122	1	0	0	0	0	0	0	0	0	0	0	0	0	0	0	0	0	0	0	0	0	0	0	0	0	0	0	0	0	0	0	0	0	0	0	0	7.65114	0	0	0	0	0	0	0	0	0
sp|Q08229|NBA1_YEAST	NBA1	Protein NBA1	501	6	0	1	2	0	0	0	0	2	1	1	1	0	0	0	0	0	0	0	0	0	0	0	0	5	1	1	1	0	0	1	0	0	0	0	0	7.58616	0	1.34357	2.89259	0	0	0	0	2.21463	0.902987
sp|P43603|LSB3_YEAST	LSB3	LAS seventeen-binding protein 3	459	5	0	7	4	0	2	2	1	7	6	7	6	0	0	2	3	1	0	7	5	0	0	3	2	0	4	4	3	4	3	6	5	0	1	4	1	7.54896	0	10.4227	5.14743	0	2.95526	3.05192	0.774031	9.2822	6.22287
sp|P36008|EF1G2_YEAST	TEF4	Elongation factor 1-gamma 2	412	4	8	11	11	17	24	17	22	11	14	18	16	11	7	13	12	18	11	28	34	12	7	16	15	13	16	11	16	22	9	43	33	11	14	16	14	7.51018	21.992	18.6673	16.8493	37.3665	33.9655	33.2215	41.0175	16.4083	19.3107
sp|P24280|SEC14_YEAST	SEC14	SEC14 cytosolic factor	304	5	2	12	7	5	11	7	8	7	8	13	8	8	2	8	7	5	1	13	10	2	1	13	9	4	9	10	11	5	4	18	12	5	10	21	10	7.50585	6.24304	24.9015	14.4574	11.1187	23.5384	18.9893	21.6341	13.5806	18.0903
sp|P38353|SSH1_YEAST	SSH1	Sec sixty-one protein homolog	490	5	0	7	7	5	6	3	2	3	3	4	3	5	0	6	6	2	0	4	6	3	0	3	6	3	4	6	8	5	0	10	6	0	0	2	7	7.46863	0	9.63197	8.83976	11.2468	6.92815	5.29416	3.20111	4.65664	3.11172
sp|P53206|MCY1_YEAST	MCY1	Putative mitochondrial cysteine synthase	393	4	0	9	4	3	2	2	4	4	2	4	4	3	2	5	4	0	0	1	0	1	0	4	1	3	5	5	4	10	4	12	7	0	0	0	4	7.43648	0	18.2705	7.10553	5.87361	3.04622	4.26588	7.25439	4.63745	2.36586
sp|P47031|IML2_YEAST	IML2	Inclusion body clearance protein IML2	731	7	0	8	9	0	3	1	3	2	4	4	5	0	0	2	2	0	0	2	3	0	0	1	1	1	3	6	7	0	0	3	2	0	1	3	2	7.41683	0	7.78617	8.71747	0	1.70578	0.913643	2.0424	2.0374	2.62864
sp|P33331|NTF2_YEAST	NTF2	Nuclear transport factor 2	125	2	1	0	1	0	2	1	2	2	2	2	1	1	0	0	0	0	0	1	2	2	1	0	1	0	0	0	1	1	0	1	2	0	4	2	1	7.39641	8.9216	0	2.9063	0	8.25273	4.94278	7.53964	7.56224	11.1605
sp|P40483|YIK8_YEAST	YIL108W	Putative zinc metalloproteinase YIL108W	696	9	0	11	6	3	3	0	0	3	3	3	2	3	0	0	0	3	0	5	3	1	0	2	0	10	9	11	9	21	2	17	12	1	0	0	0	7.39556	0	9.74563	5.58095	2.48213	1.7304	0	0	1.94936	1.71355
sp|P41940|MPG1_YEAST	PSA1	Mannose-1-phosphate guanyltransferase	361	5	1	3	1	2	3	2	1	5	4	4	3	6	1	1	1	8	1	6	3	3	1	4	3	3	5	4	5	4	3	4	4	7	6	14	2	7.38333	2.70699	4.4917	1.51856	3.09676	4.51049	4.68814	1.43639	6.39984	4.68545
sp|P38234|RFS1_YEAST	RFS1	Protein RFS1	210	3	0	1	2	0	2	1	1	2	1	2	2	1	0	1	2	1	0	0	2	0	0	1	1	1	1	1	0	2	1	2	3	1	2	3	1	7.28252	0	1.91817	6.39439	0	5.13579	2.78256	3.67199	5.24837	2.66885
sp|Q04767|TVP18_YEAST	TVP18	Golgi apparatus membrane protein TVP18	167	2	0	2	4	5	3	2	3	4	2	3	2	9	1	2	3	3	0	2	2	3	0	4	2	5	4	4	6	6	2	3	5	3	0	5	5	7.26213	0	7.63554	16.3907	25.4531	14.4572	10.0127	14.0959	16.0643	6.23719
sp|P38085|TAT1_YEAST	TAT1	Valine\tyrosine\tryptophan amino-acid permease 1	619	5	0	3	6	0	3	2	0	0	3	2	2	0	0	3	0	2	0	1	2	0	0	1	1	3	5	5	3	2	2	8	7	0	0	0	1	7.23806	0	2.34307	6.13665	0	2.48098	0.699911	0	0	1.79579
sp|Q12499|NOP58_YEAST	NOP58	Nucleolar protein 58	511	7	2	7	7	5	11	6	3	12	7	5	3	9	3	5	4	6	2	5	4	4	3	7	5	6	13	6	7	6	4	7	4	3	0	4	5	7.2054	3.73054	8.55669	7.32782	6.61164	12.3603	8.47327	3.97192	14.3126	9.95508
sp|P25567|SRO9_YEAST	SRO9	RNA-binding protein SRO9	434	5	0	5	4	0	1	0	1	1	1	2	0	0	0	0	0	0	0	1	1	0	0	2	1	21	29	34	29	10	7	29	18	0	1	2	5	7.19717	0	5.84806	6.15857	0	0.99787	0	0.915831	1.10752	0.794826
sp|P40069|IMB4_YEAST	KAP123	Importin subunit beta-4	1113	16	3	17	17	15	19	13	11	22	21	20	14	13	5	12	10	11	4	15	16	7	0	25	18	13	24	22	24	11	3	17	18	4	8	12	21	7.17107	1.69862	8.96208	10.9425	9.34104	8.87085	7.6242	7.08532	10.9794	12.1671
sp|P31116|DHOM_YEAST	HOM6	Homoserine dehydrogenase	359	3	3	1	4	0	6	3	5	2	4	4	3	3	2	6	4	4	0	6	3	2	2	5	3	0	2	2	5	2	0	4	4	4	4	8	5	7.05756	4.76499	2.79329	4.10268	0	9.36162	5.48976	3.42424	2.77341	5.44359
sp|Q9P305|IGO2_YEAST	IGO2	mRNA stability protein IGO2	131	1	0	0	0	0	0	0	0	0	0	0	0	0	0	0	0	0	0	0	0	0	0	0	0	2	1	1	1	0	0	0	0	0	0	0	0	7.05427	0	0	0	0	0	0	0	0	0
sp|P54783|ALO_YEAST	ALO1	D-arabinono-1.4-lactone oxidase	526	7	1	19	13	9	11	12	10	17	8	17	13	15	4	8	10	5	1	16	9	5	2	14	14	13	13	16	18	9	2	20	16	7	4	13	15	7.0453	2.24478	23.9261	16.4488	12.277	10.1957	16.827	14.399	21.1911	7.71992
sp|P32332|OAC1_YEAST	OAC1	Mitochondrial oxaloacetate transport protein	324	4	2	5	8	5	4	5	7	9	4	6	5	7	2	5	4	0	0	2	3	3	1	3	4	3	4	7	5	9	2	9	5	0	0	0	4	7.03215	5.05306	8.8854	15.2957	7.77084	5.54857	10.0368	12.5226	12.6297	5.68113
sp|P53314|CPD1_YEAST	CPD1	2'.3'-cyclic-nucleotide 3'-phosphodiesterase	239	3	0	5	4	0	0	0	0	3	4	6	5	0	0	0	0	3	0	4	3	0	0	0	0	4	7	8	7	2	0	5	2	0	0	0	0	7.03073	0	16.3555	12.8893	0	0	0	0	7.19035	11.8845
sp|Q04839|GFD1_YEAST	GFD1	mRNA transport factor GFD1	188	2	0	0	0	0	0	0	0	0	0	0	0	0	0	0	0	1	0	0	0	0	0	0	0	8	5	2	1	0	0	1	1	0	0	0	0	7.01961	0	0	0	0	0	0	0	0	0
sp|P17255|VATA_YEAST	VMA1	V-type proton ATPase catalytic subunit A	1071	12	7	15	17	16	18	12	17	25	21	17	9	26	6	12	11	18	6	34	20	10	5	16	17	45	45	48	49	17	9	30	20	20	27	34	25	7.01735	6.3583	7.44194	9.69544	11.8136	9.91738	7.33351	11.1864	14.3824	11.2167
sp|P07283|PMM_YEAST	SEC53	Phosphomannomutase	254	4	0	10	6	6	6	8	7	8	10	11	9	6	3	5	3	7	3	14	11	5	2	13	9	2	14	10	10	3	0	8	5	4	7	14	11	7.01497	0	23.9182	13.7158	13.4307	11.969	19.5006	18.2435	16.8286	20.2965
sp|P32353|ERG3_YEAST	ERG3	Delta(7)-sterol 5(6)-desaturase ERG3	365	5	0	1	3	0	0	0	0	2	0	1	3	0	0	0	0	0	0	0	2	0	0	2	1	2	7	3	7	8	0	6	4	0	0	0	3	6.99664	0	1.9351	3.92481	0	0	0	0	2.55296	0
sp|P50094|IMDH4_YEAST sp|P50095|IMDH3_YEAST	IMD4	Inosine-5'-monophosphate dehydrogenase 4	524	5	0	0	0	1	0	3	0	0	0	0	0	0	0	0	0	0	0	0	0	5	0	0	0	3	0	0	0	5	0	0	0	0	0	0	0	6.97333	0	0	0	1.48511	0	5.64978	0	0	0
sp|P19414|ACON_YEAST	ACO1	Aconitate hydratase. mitochondrial	778	9	12	18	20	21	43	20	26	19	23	32	27	22	15	21	21	38	8	63	46	16	9	34	37	14	29	29	41	9	7	35	23	54	49	69	26	6.95295	17.0444	13.679	15.532	20.5403	31.6976	20.9932	25.4661	19.6428	18.8739
sp|P38337|SHG1_YEAST	SHG1	COMPASS component SHG1	142	1	0	0	0	0	0	0	0	0	0	0	0	0	0	0	0	0	0	0	0	0	0	0	0	0	0	0	0	0	0	0	0	0	0	0	0	6.93724	0	0	0	0	0	0	0	0	0
sp|P05319|RLA2_YEAST	RPP2A	Large ribosomal subunit protein P2A	106	1	0	0	0	1	0	0	0	2	1	1	0	1	0	1	0	1	0	0	0	1	0	1	1	1	0	0	1	1	0	0	0	1	2	1	1	6.90129	0	0	0	7.58729	0	0	0	14.5905	5.43704
sp|P33309|DOM34_YEAST	DOM34	Protein DOM34	386	5	0	4	5	0	0	0	0	0	1	0	0	0	0	0	0	0	0	0	0	0	0	0	0	1	6	4	3	0	0	1	0	0	1	3	0	6.89789	0	6.91921	8.43961	0	0	0	0	0	1.38018
sp|Q12159|YRA1_YEAST	YRA1	RNA annealing protein YRA1	226	3	0	2	3	0	1	0	1	0	0	0	1	0	0	0	1	1	0	0	0	2	0	0	0	8	12	12	13	1	1	3	4	1	0	0	1	6.8764	0	4.40132	8.0258	0	1.7352	0	2.48179	0	0
sp|P28777|AROC_YEAST	ARO2	Chorismate synthase	376	5	3	2	2	2	5	1	6	8	7	3	2	4	2	3	3	4	0	5	5	2	2	3	5	3	5	3	7	1	0	6	4	2	6	4	2	6.86949	6.65489	2.37603	4.13543	3.45208	7.2487	1.58671	10.6159	12.9866	11.6932
sp|P0C0V8|RS21A_YEAST sp|Q3E754|RS21B_YEAST	RPS21A	Small ribosomal subunit protein eS21A	87	1	1	1	1	0	0	0	0	1	0	0	0	0	0	0	0	0	8	0	0	0	1	0	0	1	3	0	0	0	0	0	0	0	0	0	0	6.85766	20.998	5.35383	7.30122	0	0	0	0	6.45994	0
sp|P41338|ERG10_YEAST	ERG10	Acetyl-CoA acetyltransferase	398	5	0	7	7	1	10	6	9	5	11	10	8	6	5	7	6	3	2	12	11	3	7	8	7	1	9	8	10	5	3	11	7	6	10	12	9	6.81147	0	12.2693	10.0491	1.97024	16.4741	11.059	16.0246	6.32439	18.7942
sp|P53854|CWC25_YEAST	CWC25	Pre-mRNA-splicing factor CWC25	179	2	0	3	3	0	0	0	0	0	0	0	0	0	0	0	0	2	0	0	0	0	0	0	0	10	9	8	6	3	2	9	5	0	0	0	0	6.78792	0	12.893	9.13553	0	0	0	0	0	0
sp|P42943|TCPH_YEAST	CCT7	T-complex protein 1 subunit eta	550	6	1	6	5	5	6	3	7	10	7	7	5	6	0	6	5	5	0	3	5	4	1	3	3	7	5	8	7	5	2	11	6	3	3	8	11	6.74472	1.98024	5.85841	6.30626	7.42254	4.68315	3.80836	8.47554	11.168	6.41629
sp|P08466|NUC1_YEAST	NUC1	Mitochondrial nuclease	329	5	0	2	3	0	2	0	0	2	0	0	2	0	0	0	1	0	0	0	0	0	0	0	0	0	1	3	2	7	2	6	6	0	0	0	1	6.71227	0	4.03634	5.44423	0	1.39567	0	0	3.20598	0
sp|P08417|FUMH_YEAST	FUM1	Fumarate hydratase. mitochondrial	488	5	4	9	12	12	25	9	10	11	21	17	15	12	10	13	12	19	5	28	25	8	8	22	23	6	19	12	16	9	5	22	15	13	17	24	9	6.67474	9.79797	13.7279	15.406	25.698	26.8146	14.1528	13.7289	14.082	29.924
sp|P53157|MPC1_YEAST	MPC1	Mitochondrial pyruvate carrier 1	130	2	0	2	2	0	0	0	1	2	0	3	0	2	0	1	4	0	0	0	2	0	0	0	2	0	2	2	2	2	0	2	3	0	0	0	3	6.65056	0	15.6909	11.6413	0	0	0	4.10819	3.15508	0
sp|Q06107|YP114_YEAST	YPR114W	Uncharacterized TLC domain-containing protein YPR114W	315	4	0	2	3	3	0	2	3	4	3	2	3	3	0	2	3	0	0	0	0	0	0	5	3	8	6	3	3	7	0	5	6	0	0	0	4	6.64948	0	3.47253	4.33947	4.84506	0	4.28538	5.23493	5.6167	2.16918
sp|P32473|ODPB_YEAST	PDB1	Pyruvate dehydrogenase E1 component subunit beta. mitochondrial	366	4	0	5	5	6	10	3	4	12	4	9	4	11	3	6	5	17	0	9	7	6	2	9	8	7	6	8	15	6	1	9	6	16	12	18	10	6.63208	0	8.0898	9.71263	15.0326	17.6795	6.31977	7.62704	20.621	7.30899
sp|P53899|CUZ1_YEAST	CUZ1	CDC48-associated ubiquitin-like\zinc finger protein 1	274	4	0	3	0	0	0	0	0	0	0	0	0	0	0	0	0	0	0	0	0	0	0	0	0	5	2	4	5	3	0	7	1	0	0	0	0	6.61202	0	3.30918	0	0	0	0	0	0	0
sp|Q06604|BSP1_YEAST	BSP1	Protein BSP1	576	6	0	5	4	0	0	0	0	0	0	0	0	0	0	0	0	0	0	0	0	0	0	0	0	4	5	3	4	0	0	0	0	0	0	0	0	6.60316	0	7.81402	7.12869	0	0	0	0	0	0
sp|P38961|RRP8_YEAST	RRP8	25S rRNA (adenine(645)-N(1))-methyltransferase	392	3	0	5	3	0	0	0	1	0	0	1	0	1	0	0	1	0	0	0	0	0	0	0	0	12	12	14	13	3	1	4	4	0	0	0	1	6.56494	0	7.25579	4.28714	0	0	0	1.22825	0	0
sp|P17967|PDI_YEAST	PDI1	Protein disulfide-isomerase	522	6	1	9	8	4	14	9	10	18	16	27	18	7	8	12	12	16	6	21	15	3	8	14	14	6	13	15	15	4	2	21	10	19	20	27	22	6.52867	1.72343	10.3199	8.83241	5.9445	14.6154	13.9688	15.3917	25.5103	19.7039
sp|P40075|SCS2_YEAST	SCS2	Vesicle-associated membrane protein-associated protein SCS2	244	3	2	4	5	1	6	6	4	3	6	5	4	2	4	3	2	3	0	6	3	2	1	6	3	3	5	7	6	1	2	5	2	4	4	5	4	6.51874	2.66413	10.8787	11.1311	3.32127	15.4253	19.6142	8.25627	6.73974	11.5387
sp|Q01519|COX12_YEAST	COX12	Cytochrome c oxidase subunit 12. mitochondrial	83	1	1	0	1	4	2	0	2	4	2	1	1	6	2	0	3	3	2	2	1	4	0	0	3	2	2	0	2	3	0	0	1	3	1	2	3	6.50848	11.3608	0	5.6722	39.6016	10.8965	0	14.7218	11.9999	12.7167
sp|P06843|SPT2_YEAST	SPT2	Protein SPT2	333	3	0	4	3	0	0	0	0	1	1	1	1	0	0	0	0	0	0	0	0	0	0	0	0	9	13	9	10	4	3	5	4	0	0	0	0	6.42623	0	6.54178	5.07039	0	0	0	0	1.934	1.2425
sp|Q06497|ANT1_YEAST	ANT1	Peroxisomal adenine nucleotide transporter 1	328	4	0	5	3	0	0	0	0	0	0	1	0	0	0	0	0	0	0	0	0	0	0	0	0	2	0	0	3	4	0	2	3	0	0	0	1	6.40821	0	6.76608	6.46968	0	0	0	0	0	0
sp|P32660|ATC5_YEAST	DNF1	Phospholipid-transporting ATPase DNF1	1571	11	0	11	11	2	5	4	8	9	7	17	10	2	0	1	3	9	2	10	13	1	0	11	5	18	19	20	16	11	0	17	8	0	0	0	3	6.39813	0	3.94955	4.19704	1.3087	1.52645	1.53656	2.22128	4.03484	3.20184
sp|P37012|PGM2_YEAST	PGM2	Phosphoglucomutase 2	569	5	0	8	5	5	16	6	4	8	7	7	7	10	4	10	7	12	3	20	16	4	4	12	9	4	10	9	11	4	4	18	12	13	18	24	13	6.37623	0	9.10039	4.63186	8.18622	17.7571	8.88689	5.01982	10.1957	7.2527
sp|P33775|PMT1_YEAST	PMT1	Dolichyl-phosphate-mannose--protein mannosyltransferase 1	817	8	0	11	7	3	8	4	11	10	6	10	7	7	0	7	9	0	0	6	7	2	0	8	8	5	7	8	15	10	1	15	6	0	0	2	11	6.34138	0	9.99302	6.04336	3.84424	6.86346	4.82339	12.9621	9.28357	4.4148
sp|Q12374|NCA2_YEAST	NCA2	Nuclear control of ATPase protein 2	616	6	0	8	6	0	6	3	4	0	0	4	4	2	0	4	4	0	0	4	2	0	0	5	4	2	5	7	4	7	3	10	9	0	0	5	4	6.3209	0	9.28913	5.76807	0	5.19076	3.6606	4.35955	0	0
sp|Q03640|TCB3_YEAST	TCB3	Tricalbin-3	1545	13	0	19	18	3	6	4	8	16	18	23	25	6	0	7	9	0	0	9	4	4	0	7	7	13	23	21	18	9	3	28	15	3	3	5	17	6.30226	0	7.17206	7.56631	1.12869	1.6888	1.43343	3.11632	7.72238	8.35999
sp|P25369|LSB5_YEAST	LSB5	LAS seventeen-binding protein 5	354	3	0	4	3	1	1	0	1	9	7	6	9	2	0	0	2	3	3	8	8	0	0	1	2	2	2	0	1	3	0	8	3	1	2	2	0	6.28793	0	7.28276	5.00388	1.24719	1.49633	0	2.85707	15.5599	12.293
sp|P00127|QCR6_YEAST	QCR6	Cytochrome b-c1 complex subunit 6. mitochondrial	147	1	0	0	0	1	0	0	0	0	0	0	0	1	0	2	1	0	0	0	0	0	0	1	1	1	1	2	0	0	0	1	1	0	0	0	1	6.26425	0	0	0	6.77761	0	0	0	0	0
sp|Q08687|TMA16_YEAST	TMA16	Translation machinery-associated protein 16	178	2	0	2	3	0	0	0	0	0	0	0	0	0	0	0	0	0	0	0	0	0	0	0	0	4	7	12	13	0	0	0	0	0	0	0	0	6.23767	0	5.28115	10.7861	0	0	0	0	0	0
sp|P0C5R9|RNK_YEAST	YPR170W-B	V-type proton ATPase subunit f	85	1	0	0	0	1	0	1	0	2	0	2	0	2	0	0	0	0	0	0	1	0	0	0	0	1	0	0	0	2	0	0	1	0	0	2	2	6.20728	0	0	0	7.72894	0	11.1134	0	13.5766	0
sp|P19358|METK2_YEAST	SAM2	S-adenosylmethionine synthase 2	384	4	0	4	9	3	13	5	2	6	10	11	12	2	0	3	6	3	1	10	7	3	7	8	7	0	10	6	10	4	1	14	11	0	1	9	5	6.19722	0	9.67122	9.9324	5.05737	11.7408	10.9575	5.29766	7.00004	13.4682
sp|P53913|FYV6_YEAST	FYV6	Protein FYV6	173	2	0	3	3	0	0	0	0	0	0	0	0	0	0	0	0	0	0	0	0	0	0	0	0	8	11	9	12	0	0	4	1	0	0	0	0	6.19423	0	10.1077	11.0957	0	0	0	0	0	0
sp|P53278|YG3A_YEAST	YGR130C	Uncharacterized protein YGR130C	816	9	0	8	4	0	0	0	0	2	4	1	2	0	0	0	0	0	0	4	1	0	0	0	0	7	8	4	6	5	1	9	9	0	4	3	0	6.17577	0	4.86764	2.85427	0	0	0	0	1.37668	2.14344
sp|P46956|PHO86_YEAST	PHO86	Inorganic phosphate transporter PHO86	311	3	0	4	3	0	0	0	0	0	0	2	0	0	0	0	1	0	0	2	1	0	0	2	0	9	5	8	12	1	0	3	1	0	0	0	0	6.16327	0	7.60401	5.66591	0	0	0	0	0	0
sp|P36027|MID2_YEAST	MID2	Cell wall integrity sensor MID2	376	4	0	6	4	2	3	1	3	8	4	6	3	3	0	2	0	3	0	3	5	2	0	2	2	6	8	7	7	9	2	8	7	0	0	1	3	6.13031	0	6.91452	4.29326	1.88624	2.79392	0.993287	3.82556	12.5173	5.46502
sp|P53297|PBP1_YEAST	PBP1	PAB1-binding protein 1	722	6	0	5	9	0	0	0	0	0	0	1	0	0	0	0	0	0	0	0	0	0	0	0	0	13	12	11	13	7	2	11	10	0	0	0	0	6.1026	0	3.66019	7.84626	0	0	0	0	0	0
sp|P11633|NHP6B_YEAST	NHP6B	Non-histone chromosomal protein 6B	99	1	0	0	1	0	0	0	0	0	0	0	0	0	0	0	0	1	0	0	2	0	0	0	0	1	3	3	3	0	0	1	1	0	0	0	0	6.08048	0	0	5.81656	0	0	0	0	0	0
sp|Q06991|PUN1_YEAST	PUN1	Protein PUN1	263	4	0	4	4	0	0	0	1	8	6	9	5	0	0	0	0	5	1	4	4	0	0	1	0	3	5	5	5	2	0	3	4	0	0	1	1	6.06871	0	12.1803	8.86996	0	0	0	3.66785	19.1837	12.5813
sp|Q12165|ATPD_YEAST	ATP16	ATP synthase subunit delta. mitochondrial	160	1	0	0	0	1	1	0	0	1	0	1	0	1	0	0	0	2	0	2	0	0	0	0	0	1	0	1	2	2	0	1	0	0	0	0	0	6.06092	0	0	0	7.49933	3.44726	0	0	6.43807	0
sp|P47160|ENT3_YEAST	ENT3	Epsin-3	408	4	0	4	6	2	4	1	1	5	4	4	2	2	0	1	1	3	1	3	2	1	1	2	2	7	8	13	9	7	2	12	13	1	2	2	3	6.05771	0	3.97408	8.0142	2.75374	4.42556	1.72045	2.09838	7.35449	5.76972
sp|P53334|SCW4_YEAST	SCW4	Probable family 17 glucosidase SCW4	386	4	0	7	5	2	10	4	5	1	8	3	5	13	4	0	7	2	3	8	6	0	0	2	2	2	8	7	6	2	4	7	8	0	2	5	4	6.05713	0	6.64049	6.16688	3.25494	9.70337	5.75696	7.06254	1.45468	8.58312
sp|P01097|ATIF_YEAST	INH1	ATPase inhibitor. mitochondrial	85	1	1	0	2	1	2	2	2	1	2	1	2	2	0	1	2	2	0	1	2	1	1	2	2	0	2	1	2	1	1	1	1	2	2	2	2	6.0287	10.8396	0	12.144	7.31265	10.1534	13.8241	14.8095	6.20883	9.67359
sp|Q04458|HFD1_YEAST	HFD1	Fatty aldehyde dehydrogenase HFD1	532	4	0	9	5	4	7	5	5	8	4	14	10	5	0	3	4	3	0	8	7	2	0	8	8	4	5	6	10	5	2	13	6	0	0	2	5	6.02375	0	12.0553	7.07215	7.36615	6.79647	7.54076	6.06982	8.26817	5.21847
sp|P33421|SDH3_YEAST	SDH3	Succinate dehydrogenase [ubiquinone] cytochrome b subunit. mitochondrial	198	2	0	2	2	2	1	3	4	6	2	2	3	5	1	2	2	1	0	0	2	2	0	2	2	4	3	2	2	4	1	1	2	0	0	0	3	6.01389	0	6.18092	6.10641	6.42575	2.96281	10.9272	13.7025	17.037	5.86134
sp|Q07914|TIM14_YEAST	PAM18	Mitochondrial import inner membrane translocase subunit TIM14	168	2	0	2	1	0	0	0	0	0	0	1	1	1	0	1	1	0	0	0	0	0	0	1	0	1	2	2	2	1	0	2	0	0	0	0	1	6.01247	0	8.39762	3.55024	0	0	0	0	0	0
sp|Q08004|BUD20_YEAST	BUD20	Bud site selection protein 20	166	2	0	1	2	0	0	0	0	0	0	0	0	0	0	0	0	0	0	0	0	0	0	0	0	9	6	7	8	0	0	1	2	0	0	0	0	6.00788	0	3.71516	7.32605	0	0	0	0	0	0
sp|P27476|NSR1_YEAST	NSR1	Nuclear localization sequence-binding protein	414	4	0	0	1	0	1	0	2	4	3	0	1	0	0	0	0	0	0	0	0	1	0	0	0	3	3	4	2	0	0	2	1	0	0	0	0	6.00396	0	0	0.976326	0	1.04846	0	2.48832	6.79787	3.23734
sp|P47008|SFH5_YEAST	SFH5	Phosphatidylinositol transfer protein SFH5	294	3	0	5	5	1	3	4	6	4	1	3	1	3	2	5	2	0	0	1	0	2	0	1	1	0	3	2	2	4	1	5	6	0	0	4	0	6.00059	0	13.2263	11.6949	2.11147	6.11817	14.6132	17.2877	4.93106	2.93831
sp|P31383|2AAA_YEAST	TPD3	Protein phosphatase PP2A regulatory subunit A	635	9	0	10	8	14	2	2	5	14	8	10	6	14	0	5	9	4	0	7	10	2	0	10	8	7	5	11	13	10	1	12	11	0	3	6	7	5.95644	0	8.394	6.82152	15.2389	1.3413	2.11848	5.60115	14.5969	6.77665
sp|P23776|EXG1_YEAST	EXG1	Glucan 1.3-beta-glucosidase I\II	448	4	1	2	3	4	8	2	4	2	4	9	2	11	1	2	2	4	3	13	6	2	0	9	4	6	9	6	6	3	4	11	6	0	2	3	3	5.90506	1.6553	2.4336	4.35847	6.09148	13.5763	4.9262	5.77024	2.3737	3.84052
sp|P38146|YPT10_YEAST	YPT10	GTP-binding protein YPT10	199	2	0	4	2	2	1	0	0	2	3	6	5	0	0	0	0	1	0	1	2	2	0	0	0	3	4	5	6	2	1	4	5	0	0	0	0	5.90457	0	12.2716	7.74941	6.89018	2.17912	0	0	6.8783	8.01603
sp|P0CX27|RL44A_YEAST sp|P0CX28|RL44B_YEAST	RPL42A	Large ribosomal subunit protein eL42A	106	1	1	1	1	0	1	1	1	0	1	1	1	1	1	1	1	1	0	1	1	1	0	1	1	1	1	1	1	1	1	1	1	0	0	0	1	5.89943	8.0567	5.80569	6.46631	0	4.35963	7.40975	7.63367	0	6.20745
sp|P53179|PALF_YEAST	RIM8	pH-response regulator protein palF\RIM8	542	5	0	8	8	0	0	0	0	2	3	3	4	0	0	0	0	0	0	1	2	0	0	0	0	2	6	6	5	1	1	2	2	0	0	0	0	5.88179	0	11.0435	11.8388	0	0	0	0	1.92652	3.66572
sp|P38216|YBM6_YEAST	YBR016W	Uncharacterized protein YBR016W	128	1	0	1	2	0	0	0	0	3	2	0	0	0	0	0	0	2	0	2	2	0	0	0	0	2	2	3	2	0	0	0	0	0	0	3	0	5.87336	0	5.4827	9.4041	0	0	0	0	7.28547	7.61772
sp|Q12035|FCF2_YEAST	FCF2	rRNA-processing protein FCF2	217	4	0	1	4	0	0	0	0	0	0	0	0	0	0	0	0	0	0	0	0	0	0	0	0	6	8	6	6	0	0	0	0	0	0	0	0	5.85512	0	2.91015	9.40295	0	0	0	0	0	0
sp|P36049|EBP2_YEAST	EBP2	rRNA-processing protein EBP2	427	3	0	4	4	0	0	0	0	0	0	0	1	0	0	0	0	0	0	0	0	1	0	0	0	22	25	23	22	0	2	2	3	0	0	0	0	5.85326	0	7.98712	7.1698	0	0	0	0	0	0
sp|P40581|GPX3_YEAST	HYR1	Glutathione peroxidase-like peroxiredoxin HYR1	163	2	0	0	4	2	4	3	3	9	5	4	6	9	0	3	4	6	0	10	7	4	0	3	6	4	6	6	5	4	1	6	7	8	6	11	6	5.8011	0	0	13.2975	10.4313	16.7925	11.9646	15.8406	34.8437	19.8694
sp|P49435|APT1_YEAST	APT1	Adenine phosphoribosyltransferase 1	187	2	0	2	3	1	2	1	2	2	1	2	2	1	0	1	2	0	0	1	2	1	0	2	1	1	1	1	2	0	1	3	3	0	0	3	1	5.79078	0	6.93785	10.0571	3.71024	5.84138	4.3373	7.32137	6.12199	2.96756
sp|P39540|ELO1_YEAST	ELO1	Elongation of fatty acids protein 1	310	3	0	2	3	1	1	1	2	2	1	1	0	2	0	1	2	0	0	1	1	1	0	2	1	4	4	2	3	6	1	2	6	0	0	0	2	5.78901	0	2.82952	5.76546	2.55171	1.47621	2.07593	3.89488	3.6792	1.51906
sp|P53173|ERV14_YEAST	ERV14	ER-derived vesicles protein ERV14	138	1	0	1	1	1	1	1	1	2	1	1	1	2	0	2	1	1	1	0	0	1	0	1	0	1	1	1	1	2	1	1	3	0	0	0	1	5.77875	0	6.21427	6.61383	6.85975	6.04849	7.95449	8.21269	8.74869	6.85801
sp|P40215|NDH1_YEAST	NDE1	External NADH-ubiquinone oxidoreductase 1. mitochondrial	560	7	0	16	14	6	16	10	11	14	14	19	11	9	5	10	9	19	3	15	12	6	2	18	15	9	15	24	29	6	5	22	21	15	19	15	19	5.76659	0	17.5547	15.8805	4.65518	14.6144	10.3374	10.996	13.9248	14.4841
sp|P38998|LYS1_YEAST	LYS1	Saccharopine dehydrogenase [NAD(+). L-lysine-forming]	373	3	2	6	6	7	15	4	11	8	7	5	7	8	9	4	8	6	3	10	5	4	5	7	6	4	7	7	9	8	1	10	7	9	11	12	0	5.76197	4.9785	10.9603	11.7327	13.2364	26.8063	6.8588	25.4488	13.0935	9.92517
sp|Q06648|GIC2_YEAST	GIC2	GTPase-interacting component 2	383	5	0	1	3	0	0	0	0	1	0	0	0	0	0	0	0	0	0	0	0	0	0	0	0	6	8	6	4	5	2	12	7	0	0	0	0	5.75905	0	1.99633	4.86504	0	0	0	0	1.53142	0
sp|P19658|EXO70_YEAST	EXO70	Exocyst complex component EXO70	623	7	0	4	4	0	0	0	0	10	4	6	6	0	0	0	0	0	0	0	0	0	0	0	0	3	3	4	6	0	0	2	1	0	0	0	0	5.74921	0	2.99546	3.47662	0	0	0	0	8.76607	2.6258
sp|Q12038|SRO7_YEAST	SRO7	Lethal(2) giant larvae protein homolog SRO7	1033	11	0	15	12	0	0	0	0	26	15	30	21	0	0	1	0	2	1	5	6	0	0	1	0	14	8	16	15	16	4	24	10	0	0	1	0	5.74278	0	8.83801	6.31069	0	0	0	0	17.3183	8.46449
sp|Q00618|PGTA_YEAST	BET4	Geranylgeranyl transferase type-2 subunit alpha	327	3	0	5	4	0	0	0	0	0	0	0	0	0	0	0	0	0	0	0	0	0	0	0	0	0	0	1	0	2	0	0	0	0	0	0	0	5.68407	0	9.61464	8.25851	0	0	0	0	0	0
sp|Q12271|INP53_YEAST	INP53	Polyphosphatidylinositol phosphatase INP53	1107	12	0	16	13	0	2	0	0	0	4	2	0	1	0	0	2	0	0	4	4	0	0	0	2	17	16	16	28	17	3	19	16	0	5	3	1	5.63269	0	9.45049	6.5186	0	0.826134	0	0	0	1.10894
sp|P38688|SRP72_YEAST	SRP72	Signal recognition particle subunit SRP72	640	7	0	10	6	1	3	0	0	0	7	2	0	1	0	0	0	2	0	6	3	0	0	2	3	7	12	11	15	3	2	12	5	0	4	6	2	5.62606	0	11.5309	5.86705	0.961266	1.868	0	0	0	5.37678
sp|P49090|ASNS2_YEAST	ASN2	Asparagine synthetase [glutamine-hydrolyzing] 2	572	7	5	10	12	9	19	4	7	10	19	12	10	12	4	9	9	7	9	14	14	6	5	13	11	5	18	10	18	7	1	17	11	5	6	15	10	5.56257	9.37839	13.5533	11.0974	10.7036	16.1951	10.835	9.4082	11.2106	18.9467
sp|P39079|TCPZ_YEAST	CCT6	T-complex protein 1 subunit zeta	546	5	0	3	3	1	3	1	2	5	3	3	6	0	0	0	2	1	1	4	5	1	0	3	3	6	3	7	5	0	0	5	3	2	3	5	4	5.54302	0	3.05477	3.22305	0.986256	2.50333	1.02079	2.5677	6.60899	2.14852
sp|P53962|YND5_YEAST	YNL035C	Uncharacterized WD repeat-containing protein YNL035C	389	3	0	5	5	0	0	0	0	0	0	0	0	0	0	0	0	0	0	6	3	0	0	0	0	2	9	6	6	6	3	9	7	0	0	1	0	5.53264	0	8.5584	8.25215	0	0	0	0	0	0
sp|P53598|SUCA_YEAST	LSC1	Succinate--CoA ligase [ADP-forming] subunit alpha. mitochondrial	329	4	0	3	6	4	10	7	6	5	5	11	8	8	3	7	8	7	1	12	10	3	3	6	8	1	5	11	12	1	2	12	7	11	10	15	7	5.51669	0	5.26852	8.06957	7.30638	20.5137	15.2928	14.1195	7.12981	8.33737
sp|P20967|ODO1_YEAST	KGD1	2-oxoglutarate dehydrogenase. mitochondrial	1014	12	6	8	14	15	35	16	19	19	21	19	12	26	8	21	21	24	3	27	23	14	17	24	23	8	17	15	28	10	5	16	13	21	26	38	25	5.51574	2.13668	4.64038	7.13383	8.0557	17.7125	9.07228	14.398	14.9035	11.4521
sp|P17555|CAP_YEAST	SRV2	Adenylyl cyclase-associated protein	526	6	0	3	5	4	3	2	3	8	5	5	3	5	0	2	2	5	1	6	4	4	0	4	2	10	5	7	6	6	1	4	4	1	4	8	5	5.48698	0	2.81015	5.5443	3.75361	2.21059	2.09837	1.9497	8.32028	5.12583
sp|P00447|SODM_YEAST	SOD2	Superoxide dismutase [Mn]. mitochondrial	233	2	3	7	5	1	10	5	5	3	9	6	8	3	3	5	5	4	2	11	6	2	3	6	6	1	6	5	7	2	2	9	5	5	9	13	5	5.46699	12.8011	25.1938	12.0734	4.23065	30.0515	22.3031	16.644	7.1437	27.0269
sp|P39729|RBG1_YEAST	RBG1	Ribosome-interacting GTPase 1	369	3	0	4	5	0	1	0	0	0	0	2	0	0	0	0	0	0	0	1	1	0	0	0	1	3	7	6	7	1	0	6	4	0	0	1	1	5.46519	0	7.54271	8.88438	0	1.03059	0	0	0	0
sp|P28272|PYRD_YEAST	URA1	Dihydroorotate dehydrogenase (fumarate)	314	3	0	5	5	1	5	1	2	4	5	6	7	2	0	1	1	1	2	3	4	2	1	4	4	2	10	3	8	3	1	12	6	2	0	4	5	5.46	0	9.92344	14.4618	1.87281	12.9071	6.29685	3.67946	6.82318	15.1305
sp|P47143|ADK_YEAST	ADO1	Adenosine kinase	340	3	0	4	2	3	6	4	4	4	7	9	7	4	0	7	7	3	1	8	6	3	0	6	7	3	8	6	9	4	1	13	6	3	4	4	7	5.44901	0	8.24242	4.45505	6.08051	9.23939	11.6844	9.21542	8.32394	11.5395
sp|P38756|TCD1_YEAST	TCD1	tRNA threonylcarbamoyladenosine dehydratase 1	429	4	0	5	5	2	3	0	3	3	2	2	2	3	0	0	3	0	0	0	0	0	0	2	3	4	5	7	6	8	0	11	7	0	0	0	3	5.42294	0	6.4623	5.42465	2.5284	3.69707	0	4.18401	3.18708	2.33941
sp|P10614|CP51_YEAST	ERG11	Lanosterol 14-alpha demethylase CYP51	530	5	0	5	6	3	2	2	4	6	1	4	3	2	0	2	4	2	0	3	5	1	0	5	3	11	7	7	10	6	0	5	4	2	0	1	4	5.40975	0	5.84847	7.3197	2.57199	1.99453	2.70578	4.75977	4.77304	1.11849
sp|Q3E841|YN034_YEAST	YNR034W-A	Uncharacterized protein YNR034W-A	98	2	0	0	1	0	1	0	1	0	0	0	1	1	0	1	0	2	0	0	0	3	0	0	0	0	1	1	1	8	2	5	5	2	6	2	1	5.38046	0	0	5.2502	0	4.21128	0	4.70008	0	0
sp|P25491|MAS5_YEAST	YDJ1	Mitochondrial protein import protein MAS5	409	4	3	7	7	3	6	3	7	7	9	11	12	5	3	5	5	4	0	9	8	2	0	6	8	10	22	21	16	4	0	14	8	4	8	7	10	5.36837	6.64231	11.6841	12.3243	4.93332	7.47906	5.81701	14.1786	11.0459	13.9214
sp|P32476|ERG1_YEAST	ERG1	Squalene epoxidase ERG1	496	5	0	9	7	3	2	1	2	18	5	11	13	3	0	2	3	3	1	5	6	1	0	6	3	7	9	16	16	5	0	11	6	2	2	3	6	5.36769	0	11.2796	9.37535	4.2107	2.18084	3.28544	2.70297	23.6341	7.63193
sp|Q07872|ENT4_YEAST	ENT4	Epsin-4	247	2	0	2	1	0	0	0	1	0	2	1	1	0	0	0	1	0	0	0	1	0	0	0	0	2	1	1	2	1	0	2	1	0	0	0	1	5.36317	0	5.71402	3.47148	0	0	0	2.40146	0	3.42804
sp|Q05933|ARPC3_YEAST	ARC18	Actin-related protein 2\3 complex subunit 3	178	1	0	2	1	1	4	0	3	2	3	3	2	2	0	2	2	1	0	2	3	0	0	0	2	0	2	2	4	2	0	3	3	0	2	4	2	5.33624	0	4.67354	3.29996	5.7159	12.1861	0	10.2028	8.31035	9.7889
sp|P22803|TRX2_YEAST	TRX2	Thioredoxin-2	104	1	1	1	2	1	1	1	1	1	2	2	1	2	3	1	1	1	2	2	1	1	1	1	1	2	2	3	1	1	2	1	2	1	2	2	1	5.32193	14.8724	5.58385	16.3305	5.61581	6.38534	5.48979	6.57638	5.70753	12.9154
sp|P15646|FBRL_YEAST	NOP1	rRNA 2'-O-methyltransferase fibrillarin	327	3	0	3	3	0	4	4	3	1	2	3	2	2	0	2	2	0	0	2	0	0	0	4	3	2	1	2	2	2	2	2	2	0	2	3	3	5.30674	0	3.20117	5.07898	0	6.66158	9.15354	6.20891	0.68907	4.06727
sp|Q07362|PBP4_YEAST	PBP4	Protein PBP4	185	2	0	2	3	0	0	0	0	0	0	0	0	0	0	0	0	0	0	0	0	0	0	0	0	1	3	2	3	0	1	1	1	0	0	0	0	5.2806	0	5.38039	2.58101	0	0	0	0	0	0
sp|Q04279|SEG1_YEAST	SEG1	Eisosome protein SEG1	960	10	0	9	10	0	0	0	0	9	8	8	4	0	0	0	0	0	0	0	0	0	0	0	0	14	19	11	9	11	5	18	13	0	0	0	0	5.25028	0	5.55842	4.9153	0	0	0	0	5.15482	3.4011
sp|Q01560|NOP3_YEAST	NPL3	Serine\arginine (SR)-type shuttling mRNA binding protein NPL3	414	4	0	2	3	3	4	2	3	3	3	6	5	2	0	1	2	3	0	5	3	0	0	4	4	4	4	3	4	2	0	5	2	2	2	5	4	5.23713	0	4.05026	4.43976	4.76669	5.13431	3.99921	6.07033	4.80992	4.16247
sp|P31109|SNC1_YEAST	SNC1	Synaptobrevin homolog 1	117	1	0	0	0	0	0	0	0	1	0	0	0	0	0	0	0	0	0	0	0	0	0	0	0	2	2	0	0	0	0	3	1	0	0	0	1	5.23186	0	0	0	0	0	0	0	5.47258	0
sp|P40006|IRC22_YEAST	IRC22	Increased recombination centers protein 22	225	3	0	1	1	0	0	0	0	0	0	0	0	0	0	0	0	0	0	0	0	0	0	0	0	4	3	5	4	2	0	3	0	0	0	0	0	5.22985	0	3.19271	3.24785	0	0	0	0	0	0
sp|Q12692|H2AZ_YEAST	HTZ1	Histone H2A.Z	134	1	1	0	0	0	0	0	0	0	0	0	0	0	0	0	0	0	1	0	0	0	0	0	0	0	0	3	3	0	0	0	3	0	0	0	0	5.21861	7.94554	0	0	0	0	0	0	0	0
sp|P33333|PLSC_YEAST	SLC1	1-acyl-sn-glycerol-3-phosphate acyltransferase	303	4	0	3	2	1	0	0	3	0	0	2	1	1	0	1	3	0	0	0	0	1	0	2	1	1	5	4	4	2	2	3	3	0	0	0	2	5.21535	0	4.00982	3.91964	1.94682	0	0	4.69448	0	0
sp|Q12452|ERG27_YEAST	ERG27	3-keto-steroid reductase ERG27	347	4	0	3	4	2	2	2	3	4	0	2	4	4	0	3	6	0	3	2	2	2	0	2	3	2	3	4	3	4	1	5	5	1	2	3	5	5.21413	0	3.80649	5.34005	3.48105	2.4745	3.74741	4.65077	6.58084	0
sp|P25656|CDC50_YEAST	CDC50	Phospholipid-transporting ATPase accessory subunit CDC50	391	3	0	2	3	0	0	0	0	2	2	4	1	0	0	0	0	0	0	0	2	0	0	0	0	6	7	4	6	8	0	9	5	0	0	0	0	5.18941	0	2.96478	5.19397	0	0	0	0	3.32223	1.10554
sp|P40054|SERA_YEAST sp|P40510|SER33_YEAST	SER3	D-3-phosphoglycerate dehydrogenase 1	469	4	0	0	0	3	0	1	3	0	1	0	4	0	0	2	0	0	1	0	0	2	0	0	0	3	4	0	0	6	0	0	0	0	0	0	0	5.17124	0	0	0	5.08889	0	1.43824	3.84938	0	1.09544
sp|P32316|ACH1_YEAST	ACH1	Acetyl-CoA hydrolase	526	4	2	8	12	8	18	10	13	14	12	11	15	16	7	11	13	17	7	20	19	11	5	16	20	6	12	7	15	9	3	13	11	24	22	31	5	5.16982	5.64982	9.06073	14.4286	9.9031	19.1368	15.0275	18.6987	16.5341	16.0505
sp|P25613|ADY2_YEAST	ADY2	Accumulation of dyads protein 2	283	2	0	2	3	1	0	0	1	1	3	1	0	0	0	0	0	0	0	0	0	0	0	0	0	0	1	0	1	2	0	1	0	0	0	0	0	5.13521	0	8.84182	10.3242	4.64432	0	0	6.74035	1.42062	5.97255
sp|O13535|YH11B_YEAST sp|O74302|YD13A_YEAST sp|P0C2I2|YD14B_YEAST sp|P0C2I3|YD15B_YEAST sp|P0C2I4|YH11A_YEAST sp|P0C2I5|YL12B_YEAST sp|P0C2I6|YL13B_YEAST sp|P0C2I8|YL14A_YEAST sp|P0C2I9|YP12B_YEAST sp|P0C2J0|YP13B_YEAST sp|P0C2J1|YP14B_YEAST sp|P0CX57|YA11A_YEAST sp|P0CX58|YP12A_YEAST sp|P0CX59|YO12A_YEAST sp|P0CX60|YP13A_YEAST sp|P0CX65|YD14A_YEAST sp|P0CX66|YE12A_YEAST sp|P0CX67|YG13A_YEAST sp|…	TY1B-H	Transposon Ty1-H Gag-Pol polyprotein	1793	12	0	0	0	3	0	0	0	4	0	0	0	4	0	0	0	3	0	0	0	3	0	0	0	0	0	0	0	11	0	0	0	3	0	0	0	5.11718	0	0	0	1.00657	0	0	0	1.33226	0
sp|Q03103|ERO1_YEAST	ERO1	Endoplasmic oxidoreductin-1	563	5	0	9	11	6	5	4	5	10	7	12	11	6	0	5	7	6	1	7	7	1	0	3	7	21	17	14	24	12	3	21	16	6	2	7	9	5.11216	0	9.44448	10.8579	5.28684	4.79038	5.18155	6.4027	10.2688	8.44046
sp|P38993|FET3_YEAST	FET3	Iron transport multicopper oxidase FET3	636	4	0	3	3	0	1	0	0	4	6	7	2	1	0	0	2	1	2	3	3	0	0	1	0	4	5	5	2	2	0	3	2	0	0	2	0	5.1074	0	2.74808	3.8071	0	1.16687	0	0	3.11353	7.46495
sp|P28007|GAR1_YEAST	GAR1	H\ACA ribonucleoprotein complex subunit GAR1	205	2	0	0	1	0	3	0	0	1	3	0	0	2	0	0	0	0	0	2	0	0	0	1	0	1	2	1	1	0	0	1	1	0	0	1	0	5.0902	0	0	2.82841	0	8.97468	0	0	3.09122	9.55866
sp|P32341|VPH2_YEAST	VPH2	Vacuolar ATPase assembly integral membrane protein VPH2	215	2	0	6	3	0	0	0	0	0	0	1	1	0	0	0	0	0	0	0	1	0	0	1	3	7	9	6	6	5	0	4	5	0	0	0	0	5.08442	0	17.8011	6.98995	0	0	0	0	0	0
sp|Q08909|YO385_YEAST	YOR385W	Uncharacterized protein YOR385W	290	3	0	6	6	0	0	0	0	2	3	0	2	0	0	0	0	2	0	7	4	0	0	0	0	4	4	7	4	1	0	2	2	0	0	0	0	5.00589	0	11.7697	12.9965	0	0	0	0	3.15785	5.47373
sp|Q03860|TVP15_YEAST	TVP15	Golgi apparatus membrane protein TVP15	143	1	0	1	1	1	0	0	2	3	0	1	1	2	0	1	2	1	0	1	1	1	0	1	1	2	2	1	2	2	1	3	3	1	0	1	1	4.95428	0	3.86901	3.42447	6.89747	0	0	5.89803	12.3372	0
sp|P53878|YNS1_YEAST	YNL181W	Uncharacterized oxidoreductase YNL181W	407	3	0	6	5	2	1	0	2	4	1	2	0	2	0	0	0	0	0	0	1	1	0	1	1	16	15	16	16	3	0	5	5	0	0	0	5	4.93021	0	10.1706	6.73832	2.27507	1.32322	0	2.07266	5.73343	1.08885
sp|P32496|RPN12_YEAST	RPN12	26S proteasome regulatory subunit RPN12	274	2	1	5	7	3	3	3	4	7	4	8	8	6	0	3	2	4	0	2	2	1	1	6	5	3	5	6	6	3	0	8	5	4	3	5	5	4.91235	3.60569	10.3795	13.6981	9.66927	6.04723	8.27106	8.51497	10.4427	6.71656
sp|P16861|PFKA1_YEAST	PFK1	ATP-dependent 6-phosphofructokinase subunit alpha	987	7	6	13	13	15	28	15	16	22	26	21	18	21	7	12	15	16	5	28	22	10	10	20	21	11	26	23	25	6	5	26	12	16	30	35	16	4.90671	6.35587	10.1857	7.3839	12.9655	17.6124	10.7146	11.9175	15.1114	19.2906
sp|Q12532|RQC2_YEAST	RQC2	Ribosome quality control complex subunit 2	1038	7	0	6	5	0	1	0	0	0	1	0	1	0	0	0	0	0	0	3	5	0	0	0	0	6	8	9	12	4	0	7	6	0	1	2	0	4.88515	0	3.56317	2.53215	0	0.233269	0	0	0	0.248774
sp|P54837|TMEDA_YEAST	ERV25	Endoplasmic reticulum vesicle protein 25	211	1	0	1	0	1	0	0	0	3	0	0	0	0	0	0	0	1	0	0	0	0	0	0	0	3	3	7	7	8	1	13	3	0	0	0	1	4.88318	0	3.31606	0	4.41384	0	0	0	10.5165	0
sp|P25337|BUD31_YEAST	BUD31	Pre-mRNA-splicing factor BUD31	157	2	0	0	0	0	0	0	0	0	0	0	0	0	0	0	0	0	0	0	0	0	0	0	0	0	1	1	1	0	0	2	2	0	0	0	0	4.87797	0	0	0	0	0	0	0	0	0
sp|Q06170|YL326_YEAST	YLR326W	Uncharacterized membrane protein YLR326W	240	2	0	1	3	4	5	2	3	4	3	3	3	4	3	3	3	3	1	5	6	3	0	4	3	4	5	3	8	6	2	2	4	4	0	7	7	4.86334	0	2.46281	6.09944	9.52352	10.1209	5.43227	7.49141	8.86058	5.53355
sp|Q03161|YMY9_YEAST	YMR099C	Glucose-6-phosphate 1-epimerase	297	3	0	3	2	3	5	4	1	4	7	5	4	4	3	4	3	3	0	6	1	2	3	2	3	1	10	3	4	3	0	6	3	3	6	3	4	4.83384	0	4.68194	2.78992	6.43673	6.65388	5.58997	1.75528	5.98874	9.03793
sp|P32582|CBS_YEAST	CYS4	Cystathionine beta-synthase	507	4	1	8	6	2	13	8	6	5	12	15	8	5	2	7	4	5	2	16	8	2	3	12	11	2	12	8	9	3	0	12	11	6	15	18	10	4.80634	2.29574	10.4632	7.32529	3.91174	15.9323	11.9929	6.32351	4.87961	13.4826
sp|P26637|SYLC_YEAST	CDC60	Leucine--tRNA ligase. cytoplasmic	1090	8	4	13	14	5	23	9	13	11	14	21	13	7	6	13	9	6	0	19	19	9	6	20	20	9	22	16	25	7	6	20	9	8	16	20	15	4.78028	3.1904	8.113	7.31716	3.95497	12.3846	6.30237	9.37517	5.9659	6.57347
sp|P39986|SPF1_YEAST	SPF1	Endoplasmic reticulum transmembrane helix translocase	1215	9	0	22	19	10	18	6	13	21	8	16	17	17	2	11	13	4	2	6	5	3	0	13	6	17	27	32	36	27	5	34	15	0	0	1	16	4.76803	0	13.885	8.44976	7.50793	8.08199	3.18733	7.65667	11.214	3.19938
sp|P07172|HIS8_YEAST	HIS5	Histidinol-phosphate aminotransferase	385	4	3	7	6	1	10	3	3	4	6	10	7	1	6	4	7	1	2	6	6	1	4	5	6	2	9	7	6	2	1	10	9	2	4	6	3	4.76053	9.16827	13.7989	11.4157	2.30059	16.0973	4.19845	5.93267	5.05325	11.0296
sp|Q05506|SYRC_YEAST	YDR341C	Arginine--tRNA ligase. cytoplasmic	607	5	4	9	10	9	23	8	9	13	13	18	10	13	7	13	13	9	2	12	10	8	7	16	14	5	16	8	20	10	2	19	17	6	15	17	8	4.73818	4.20889	7.59399	8.55006	10.5057	22.8791	10.0357	9.16775	14.3	11.2106
sp|P04801|SYTC_YEAST	THS1	Threonine--tRNA ligase. cytoplasmic	734	8	4	13	6	7	16	11	8	13	15	16	6	16	6	6	10	9	5	19	11	6	7	15	11	11	17	12	20	9	3	17	13	15	18	22	13	4.73139	3.33857	8.16175	4.68986	7.21225	11.8169	9.58286	6.72296	10.7558	10.9455
sp|P38341|MIC12_YEAST	MIC12	MICOS complex subunit MIC12	106	1	0	0	0	0	0	0	0	0	0	0	0	0	0	0	0	0	0	0	0	0	0	0	0	0	0	0	0	3	0	0	1	0	0	0	0	4.72838	0	0	0	0	0	0	0	0	0
sp|P38747|OTU2_YEAST	OTU2	OTU domain-containing protein 2	307	2	0	0	0	0	0	0	0	0	0	0	0	0	0	0	0	0	0	0	0	0	0	0	0	4	4	3	2	0	0	1	0	0	0	0	0	4.6509	0	0	0	0	0	0	0	0	0
sp|P32599|FIMB_YEAST	SAC6	Fimbrin	642	5	1	9	9	9	14	9	8	11	11	11	12	14	4	9	8	14	1	15	15	6	4	9	10	20	20	22	20	7	3	13	6	11	10	20	10	4.64499	1.72262	8.17208	8.7116	11.6449	11.5102	13.0745	10.2112	9.56412	11.492
sp|P06208|LEU1_YEAST	LEU4	2-isopropylmalate synthase	619	7	5	12	11	11	25	14	12	12	11	15	12	17	8	12	15	18	0	27	19	7	7	18	19	6	17	14	19	12	7	25	17	13	11	23	7	4.63529	7.71534	13.4286	11.004	10.6225	26.0808	16.8175	20.341	8.97462	12.861
sp|Q92317|NCB2_YEAST	NCB2	Negative cofactor 2 complex subunit beta	146	1	0	0	2	0	0	0	0	0	0	0	0	0	0	0	0	0	0	0	0	0	0	0	0	0	0	0	0	0	0	0	0	0	0	0	0	4.63145	0	0	7.4924	0	0	0	0	0	0
sp|P47096|3HAO_YEAST	BNA1	3-hydroxyanthranilate 3.4-dioxygenase	177	2	0	0	0	3	4	2	2	4	2	3	2	3	1	2	2	4	1	3	2	3	1	2	1	3	2	1	3	2	1	4	2	0	1	1	0	4.61915	0	0	0	8.20086	14.1642	11.351	12.0887	10.4629	9.01721
sp|P38152|TXTP_YEAST	CTP1	Tricarboxylate transport protein	299	3	0	3	3	4	3	3	3	3	2	4	3	2	0	3	2	0	0	0	1	0	0	4	3	2	3	3	3	3	0	4	2	0	0	0	2	4.56188	0	4.82604	4.67479	8.24335	4.54289	5.96697	6.42544	5.0187	3.56161
sp|Q99382|ENV10_YEAST	ENV10	SRP-independent targeting protein 2	181	1	0	3	2	0	0	0	0	0	0	0	0	0	0	0	0	0	0	1	1	1	0	1	0	2	5	4	5	3	0	4	3	0	0	0	0	4.54273	0	9.12372	6.64461	0	0	0	0	0	0
sp|P51402|RL37B_YEAST	RPL37B	Large ribosomal subunit protein eL37B	88	1	2	0	1	1	1	1	1	1	4	3	1	0	0	0	1	1	0	1	1	0	2	1	0	0	0	3	1	1	0	1	1	1	2	0	3	4.48788	19.0145	0	7.41049	5.10462	4.05283	8.93279	9.91389	4.72716	20.263
sp|P53721|RCF2_YEAST	RCF2	Respiratory supercomplex factor 2. mitochondrial	224	1	0	5	3	0	0	1	2	0	0	3	1	0	0	0	2	0	0	0	0	0	0	0	0	0	1	2	1	0	0	5	4	0	0	0	0	4.48148	0	14.6341	12.9019	0	0	2.71803	7.4445	0	0
sp|Q08957|AFT2_YEAST	AFT2	Iron-regulated transcriptional activator AFT2	416	3	0	2	1	0	0	0	0	0	0	0	0	0	0	0	0	0	0	0	0	0	0	0	0	0	0	1	0	4	0	4	1	0	0	0	0	4.47179	0	3.95823	1.28484	0	0	0	0	0	0
sp|P04076|ARLY_YEAST	ARG4	Argininosuccinate lyase	463	4	2	10	9	4	16	9	7	6	6	11	10	13	0	9	10	2	2	9	9	4	2	11	12	2	8	7	10	8	4	10	12	0	4	6	3	4.47007	4.42464	12.6519	15.3866	5.21796	19.527	15.1712	12.3286	7.79264	6.49414
sp|Q12057|PIN2_YEAST	PIN2	[PSI+] induction protein 2	282	2	0	0	0	2	2	0	0	3	3	3	3	2	1	1	0	2	0	3	3	1	0	0	1	4	5	4	3	1	0	2	1	1	0	2	1	4.44176	0	0	0	4.90175	3.89502	0	0	7.18063	6.66174
sp|Q04728|ARGJ_YEAST	ARG7	Arginine biosynthesis bifunctional protein ArgJ. mitochondrial	441	3	0	12	12	11	22	16	12	9	13	12	13	14	7	15	15	11	2	14	16	5	3	16	17	6	16	12	16	7	7	19	14	4	5	12	6	4.43314	0	19.0318	16.7639	19.0449	27.3705	24.6095	20.0072	13.7354	16.3006
sp|P38626|NCB5R_YEAST	CBR1	NADH-cytochrome b5 reductase 1	284	2	0	6	7	2	7	5	5	7	6	8	9	4	0	5	4	2	0	4	5	0	0	9	6	1	10	11	14	2	0	9	9	0	0	0	6	4.40496	0	16.3151	17.5763	5.45487	15.6348	14.055	7.68746	15.3935	10.0542
sp|P12611|WHI2_YEAST	WHI2	Growth regulation protein	486	3	0	4	5	0	0	0	0	0	1	2	1	0	0	0	0	0	0	0	1	0	0	0	0	1	5	4	4	4	2	8	5	0	0	0	0	4.40104	0	3.42278	5.22449	0	0	0	0	0	0.749559
sp|Q99271|NAH1_YEAST	NHA1	Na(+)\H(+) antiporter	985	6	0	4	4	0	0	0	0	5	2	3	1	0	0	0	0	0	0	0	0	0	0	0	0	7	7	5	6	4	0	6	7	0	0	0	0	4.39715	0	3.41541	3.22048	0	0	0	0	3.43475	1.65254
sp|P37304|PAM1_YEAST	PAM1	Protein PAM1	830	5	0	3	4	0	0	0	0	5	7	6	4	0	0	0	0	2	0	0	3	0	0	2	0	9	10	10	10	6	0	7	11	0	0	0	0	4.39421	0	1.40107	3.44164	0	0	0	0	2.63986	3.18501
sp|Q12164|POM33_YEAST	POM33	Pore membrane protein of 33 kDa	279	3	0	1	3	2	3	2	2	7	2	3	2	6	0	0	1	4	2	3	3	0	0	0	3	7	1	3	3	8	0	2	4	5	0	1	3	4.38228	0	1.34416	6.66819	1.58171	4.58525	3.04475	3.58762	9.94517	3.80307
sp|P53615|CAN_YEAST	NCE103	Carbonic anhydrase	221	1	0	5	1	0	4	0	0	1	6	3	0	1	1	2	2	0	0	1	0	0	0	1	1	0	3	5	5	0	2	10	6	0	0	0	0	4.34509	0	11.1928	2.20233	0	16.081	0	0	5.31197	22.5837
sp|P46989|ATG27_YEAST	ATG27	Autophagy-related protein 27	271	2	0	2	4	2	5	3	2	4	2	5	4	4	1	4	2	0	0	0	0	2	0	3	0	4	5	5	4	5	3	8	7	0	0	0	3	4.32643	0	3.78098	7.94578	4.15687	8.03594	6.05974	5.41203	7.34397	4.4198
sp|Q12250|RPN5_YEAST	RPN5	26S proteasome regulatory subunit RPN5	445	3	0	3	3	3	4	2	0	7	2	2	2	4	0	0	2	2	0	4	4	3	1	3	3	6	4	6	6	5	0	5	3	2	4	7	4	4.32122	0	4.60763	4.00236	6.66192	5.1694	4.53853	0	9.7515	3.54792
sp|P00931|TRP_YEAST	TRP5	Tryptophan synthase	707	6	3	14	11	7	21	10	17	27	17	25	17	17	6	10	15	18	5	23	19	8	6	17	17	13	26	22	22	8	6	28	14	17	15	28	19	4.30878	4.40421	14.972	11.2966	8.50105	19.6351	11.8314	23.6155	23.6555	16.7675
sp|P33892|GCN1_YEAST	GCN1	eIF-2-alpha kinase activator GCN1	2672	21	1	50	38	30	30	24	25	49	35	50	39	29	6	27	28	17	6	35	36	17	1	40	37	25	35	48	51	22	8	54	38	7	10	20	47	4.29531	0.299722	10.4723	8.66467	8.03411	5.20519	6.02929	6.44452	10.6044	7.18414
sp|P39564|YAN8_YEAST	YAR068W	Uncharacterized protein YAR068W	161	1	0	0	0	0	0	0	1	0	0	0	0	0	0	1	0	0	0	0	0	0	0	0	0	0	0	0	0	0	0	0	0	0	0	0	0	4.29012	0	0	0	0	0	0	5.70922	0	0
sp|P38137|FAT2_YEAST	PCS60	Oxalate--CoA ligase	543	4	0	8	11	3	9	6	8	9	10	11	9	6	0	6	6	7	0	10	9	5	2	10	10	7	10	15	13	4	0	11	9	6	6	14	9	4.28584	0	7.26763	10.781	3.29053	8.62788	5.3993	10.5688	11.6862	7.34342
sp|P11745|RNA1_YEAST	RNA1	Ran GTPase-activating protein 1	407	3	2	7	4	4	4	2	5	10	7	5	3	4	0	1	2	2	0	6	4	1	2	5	4	5	6	6	11	3	1	6	4	1	7	5	5	4.28428	3.74812	9.98157	5.71294	6.4432	5.03185	3.47578	8.76009	16.8884	11.5184
sp|P47075|VTC4_YEAST	VTC4	Vacuolar transporter chaperone complex subunit 4	721	6	0	3	1	6	9	3	4	3	3	5	4	1	0	2	2	0	0	4	1	0	0	4	5	2	6	7	6	3	0	10	11	0	3	3	3	4.2698	0	2.46771	0.765087	4.39046	5.57811	2.57808	3.32201	1.81597	1.22185
sp|P38687|SRP68_YEAST	SRP68	Signal recognition particle subunit SRP68	599	5	0	5	4	3	2	4	1	5	4	3	4	3	0	1	2	2	0	4	4	3	1	3	5	7	6	6	5	5	2	11	6	3	4	5	2	4.26593	0	3.50625	3.37328	3.65781	1.41805	3.92935	0.899211	3.56845	2.45506
sp|P54003|SUR7_YEAST	SUR7	Protein SUR7	302	3	0	6	4	3	7	5	3	2	7	8	5	7	3	5	5	1	1	7	5	1	1	7	5	2	6	5	6	6	2	10	5	3	3	11	12	4.26426	0	11.1152	7.2313	9.40324	16.8266	12.7338	6.46903	3.98443	9.14771
sp|P34227|PRX1_YEAST	PRX1	Peroxiredoxin PRX1. mitochondrial	261	2	1	3	2	3	7	3	6	4	4	5	6	4	2	4	5	8	0	9	8	3	3	8	7	4	4	4	7	4	1	8	6	10	10	11	6	4.25084	3.40208	6.05799	3.13601	10.5164	14.189	9.49101	12.2128	10.7031	8.38748
sp|P50111|ZDS1_YEAST	ZDS1	Protein ZDS1	915	5	0	4	6	0	0	0	0	4	1	0	1	0	0	0	0	3	0	1	0	0	0	0	0	5	0	2	2	4	2	6	3	0	0	0	0	4.24831	0	2.17502	3.52244	0	0	0	0	3.01054	0.401425
sp|P14065|GCY1_YEAST	GCY1	Glycerol 2-dehydrogenase (NADP(+))	312	3	2	4	6	1	7	2	6	6	6	8	6	3	5	3	7	7	9	12	14	3	5	8	7	1	8	3	4	3	3	7	6	10	17	15	11	4.24585	5.40045	6.51853	8.41797	1.82155	8.42398	4.74238	9.59475	9.21045	10.0598
sp|P38788|SSZ1_YEAST	SSZ1	Ribosome-associated complex subunit SSZ1	538	4	4	4	4	5	9	2	3	7	6	8	6	5	2	4	4	4	5	6	7	4	3	7	3	4	6	6	6	5	2	6	2	5	9	9	6	4.24304	6.80062	3.52863	4.74111	5.80149	8.43105	3.25239	3.64386	7.82908	6.63405
sp|P38623|RCK2_YEAST	RCK2	Serine\threonine-protein kinase RCK2	610	5	0	3	1	0	1	0	0	0	0	0	0	0	0	0	0	3	0	2	3	0	0	0	0	12	8	9	10	4	0	7	3	0	0	0	0	4.24211	0	3.28902	0.837599	0	1.17567	0	0	0	0
sp|P02992|EFTU_YEAST	TUF1	Elongation factor Tu. mitochondrial	437	3	1	6	4	5	8	4	4	5	4	14	7	7	1	7	5	10	0	23	21	5	0	12	18	3	7	11	17	2	0	10	7	10	7	26	8	4.23031	2.19818	8.03552	6.5079	9.63993	9.12319	7.93828	6.97238	8.76502	5.40858
sp|P30624|LCF1_YEAST	FAA1	Long-chain-fatty-acid--CoA ligase 1	700	5	3	14	16	12	28	14	19	12	15	24	11	15	9	10	13	21	6	26	13	9	3	25	17	11	18	18	18	10	6	26	13	24	23	36	22	4.15075	4.21385	15.2363	13.9181	15.582	24.2124	17.7595	20.3595	9.58767	11.2757
sp|P47089|DENR_YEAST	TMA22	Translation machinery-associated protein 22	198	2	0	0	0	0	0	0	0	0	0	0	0	0	0	0	0	0	0	0	0	0	0	0	0	0	1	0	0	0	0	2	0	0	0	0	0	4.12219	0	0	0	0	0	0	0	0	0
sp|P40043|RGI1_YEAST	RGI1	Respiratory growth induced protein 1	161	1	1	0	1	1	3	1	1	1	2	3	1	1	0	0	1	1	1	3	1	0	1	0	2	1	2	1	1	1	0	2	0	1	1	5	2	4.11993	7.08331	0	2.68431	3.71329	15.4245	3.50414	5.92414	4.59008	7.57572
sp|P53199|ERG26_YEAST	ERG26	Sterol-4-alpha-carboxylate 3-dehydrogenase ERG26. decarboxylating	349	3	0	2	5	2	3	0	4	5	2	3	4	3	0	4	3	2	0	1	0	2	0	2	2	2	3	7	2	4	0	8	4	2	0	0	1	4.11317	0	3.35286	9.83708	3.20898	3.56776	0	7.82455	9.65461	3.65059
sp|P40989|FKS2_YEAST	GSC2	1.3-beta-glucan synthase component GSC2	1895	27	0	31	27	1	2	0	0	62	42	50	41	3	0	2	2	31	9	39	38	1	0	1	17	7	24	34	31	23	0	42	27	0	0	1	21	4.10601	0	5.7922	4.23983	0.614559	1.02685	0	0	13.8812	10.3961
sp|P23642|VAN1_YEAST	VAN1	Mannan polymerase I complex VAN1 subunit	535	4	0	5	2	0	0	0	2	0	0	1	2	0	0	0	2	0	2	6	6	0	0	2	0	6	7	9	10	2	0	6	4	0	0	0	0	4.08755	0	6.08221	2.17034	0	0	0	1.84133	0	0
sp|Q12449|AHA1_YEAST	AHA1	Hsp90 co-chaperone AHA1	350	3	2	4	5	2	6	2	3	5	7	4	6	2	2	3	4	8	0	4	6	1	2	5	4	7	6	7	6	9	2	12	8	3	6	6	3	4.06033	4.38115	5.57364	7.46132	3.53314	7.19033	3.38932	4.60506	9.51959	7.45592
sp|Q04062|RPN9_YEAST	RPN9	26S proteasome regulatory subunit RPN9	393	3	0	5	4	5	4	1	0	8	5	9	5	6	0	2	3	1	0	7	5	2	0	3	6	4	8	7	6	6	0	11	5	2	2	8	10	4.05415	0	5.12763	5.34031	8.88009	4.39738	1.32333	0	12.6577	6.51298
sp|P36147|PAM17_YEAST	PAM17	Presequence translocated-associated motor subunit PAM17. mitochondrial	197	2	0	5	4	3	4	2	2	5	2	4	2	5	0	3	4	2	0	4	3	4	0	3	2	4	4	5	5	4	1	4	2	0	1	1	4	4.04665	0	16.2088	9.15056	10.3247	8.26133	8.11839	4.17457	15.4375	5.05246
sp|Q03028|ODC1_YEAST	ODC1	Mitochondrial 2-oxodicarboxylate carrier 1	310	2	0	3	4	2	4	2	2	2	3	2	2	2	1	1	3	1	0	0	2	2	0	2	2	2	4	2	4	2	0	4	5	0	0	0	3	4.04106	0	4.90067	10.1439	5.01396	5.0989	5.16193	4.75782	4.73383	5.44361
sp|Q02884|ELP4_YEAST	ELP4	Elongator complex protein 4	456	3	0	3	1	0	0	0	0	0	0	0	0	0	0	0	0	0	0	0	0	0	0	0	0	4	6	6	8	8	0	4	3	0	0	0	0	4.03612	0	5.86213	0.86365	0	0	0	0	0	0
sp|P32445|RIM1_YEAST	RIM1	Single-stranded DNA-binding protein RIM1. mitochondrial	135	1	0	1	1	1	1	0	1	1	0	1	1	1	0	0	1	2	0	2	2	2	0	1	0	1	1	1	1	1	0	1	1	1	0	2	1	4.0251	0	2.93033	3.07914	4.09168	3.78819	0	3.53796	4.99409	0
sp|Q08045|LCL2_YEAST	LCL2	Long chronological lifespan protein 2	131	1	0	1	1	0	0	0	0	0	0	0	0	0	0	0	0	0	0	0	0	0	0	0	0	3	2	2	2	0	0	0	0	0	0	0	0	4.02266	0	4.64316	3.86915	0	0	0	0	0	0
sp|P54861|DNM1_YEAST	DNM1	Dynamin-related protein DNM1	757	5	0	11	13	5	7	7	11	9	5	11	13	10	2	6	8	6	0	9	9	5	0	8	10	11	10	22	24	6	2	16	9	4	5	16	13	4.00285	0	9.02812	9.56137	3.48364	3.82249	6.13113	9.60343	6.16824	2.82744
sp|P00420|COX3_YEAST	COX3	Cytochrome c oxidase subunit 3	269	1	0	0	1	0	1	0	0	0	0	1	0	2	0	1	0	0	0	0	0	2	0	0	0	0	0	2	1	3	0	2	1	0	0	0	0	3.99398	0	0	4.68236	0	3.50065	0	0	0	0
sp|P46971|PMT4_YEAST	PMT4	Dolichyl-phosphate-mannose--protein mannosyltransferase 4	762	4	0	15	6	1	2	3	3	5	1	3	3	9	0	7	5	1	0	0	2	1	0	5	2	7	14	17	18	6	0	12	6	0	0	0	8	3.98413	0	13.0436	6.2012	1.89011	1.99259	2.91675	3.89971	4.43612	1.29185
sp|P34248|YKK0_YEAST	YKL100C	Probable intramembrane protease YKL100C	587	4	0	4	5	0	2	0	1	2	0	3	3	1	0	0	2	0	0	0	2	0	0	0	0	3	5	4	4	6	0	4	4	0	0	0	3	3.9733	0	4.44675	4.54683	0	1.63621	0	1.55503	1.87435	0
sp|Q06385|VPS74_YEAST	VPS74	Vacuolar protein sorting-associated protein 74	345	3	0	3	3	1	1	1	2	3	4	3	5	1	0	2	3	1	0	4	6	0	0	3	2	2	5	6	5	7	2	13	7	0	2	5	2	3.96445	0	5.21703	5.50379	2.05798	1.23555	2.09502	2.96903	4.58421	5.20472
sp|P22137|CLH_YEAST	CHC1	Clathrin heavy chain	1653	11	2	28	25	18	39	28	35	31	28	29	29	34	12	25	29	22	12	38	37	15	1	33	34	16	41	36	39	18	9	49	30	27	27	50	39	3.96394	1.56682	11.3381	9.50137	8.76211	14.287	13.4233	15.8509	11.078	10.368
sp|P15705|STI1_YEAST	STI1	Heat shock protein STI1	589	4	8	11	10	3	10	9	8	12	16	16	19	8	5	8	8	10	4	21	14	5	2	10	13	11	22	20	26	6	2	19	15	12	21	21	11	3.94253	18.1847	14.3374	12.7148	6.18348	10.1682	12.2913	12.64	13.7063	20.6877
sp|P32792|YHH7_YEAST	YSC83	UPF0744 protein YSC83	385	3	0	1	1	0	0	1	1	0	1	1	1	0	0	1	1	0	0	0	0	0	0	1	1	1	1	0	1	4	0	6	4	0	0	0	1	3.92507	0	2.04548	2.02419	0	0	1.88076	2.25436	0	1.69936
sp|Q06705|CSR1_YEAST	CSR1	Phosphatidylinositol transfer protein CSR1	408	3	0	8	5	0	4	0	0	3	7	5	4	1	0	0	0	7	3	10	12	0	0	2	0	9	13	12	9	5	5	15	9	0	2	3	2	3.92117	0	11.1606	6.70861	0	4.12645	0	0	2.94135	10.1658
sp|P34730|BMH2_YEAST	BMH2	Protein BMH2	273	1	1	1	1	1	1	3	1	2	2	4	2	2	1	2	2	13	2	3	1	7	0	2	4	1	2	1	2	2	0	3	3	11	3	3	2	3.90829	6.16169	7.00486	4.69203	5.84497	4.25875	12.8134	4.98174	10.382	9.44398
sp|P04911|H2A1_YEAST sp|P04912|H2A2_YEAST	HTA1	Histone H2A.1	132	1	0	1	0	1	0	0	0	1	0	0	0	1	0	0	0	0	0	0	0	1	0	0	0	2	3	2	1	0	0	2	1	0	0	0	0	3.90283	0	4.08523	0	4.63158	0	0	0	3.70291	0
sp|P47124|HOC1_YEAST	HOC1	Putative glycosyltransferase HOC1	396	2	0	1	0	0	0	0	0	0	0	0	0	0	0	0	0	0	0	1	0	0	0	0	0	4	4	4	5	3	0	3	2	0	0	0	0	3.90089	0	1.11829	0	0	0	0	0	0	0
sp|Q03707|SRC1_YEAST	SRC1	Inner nuclear membrane protein SRC1	834	4	0	5	5	0	0	0	1	2	0	0	0	2	0	0	2	0	0	0	0	1	0	2	1	4	4	3	4	3	0	3	3	0	0	0	0	3.85559	0	4.68771	3.36928	0	0	0	0.639438	1.18963	0
sp|P40540|EMC5_YEAST	EMC5	ER membrane protein complex subunit 5	141	1	0	1	1	1	0	0	1	3	0	2	0	4	0	1	0	0	0	0	0	2	0	1	0	2	6	4	6	2	0	4	1	0	0	0	0	3.849	0	4.32368	4.1352	4.92492	0	0	4.68834	12.5843	0
sp|Q12402|YOP1_YEAST	YOP1	Protein YOP1	180	1	1	3	2	1	1	1	1	1	1	1	2	1	1	1	1	1	1	2	2	1	1	1	1	1	3	1	3	2	1	4	3	1	0	2	1	3.84458	4.44572	8.97935	6.43644	4.13938	3.03456	4.79247	4.42801	3.62139	3.06358
sp|P07806|SYV_YEAST	VAS1	Valine--tRNA ligase. mitochondrial	1104	9	2	22	18	11	23	12	14	20	18	20	19	21	3	17	10	13	4	22	18	12	4	19	19	15	30	29	28	14	5	30	20	9	24	28	16	3.83377	2.49581	11.7982	8.85832	5.69891	9.72132	7.78045	8.71315	10.8484	7.57607
sp|P07263|SYH_YEAST	HTS1	Histidine--tRNA ligase. mitochondrial	546	3	0	5	2	3	11	4	4	6	6	7	4	7	0	4	5	2	0	6	6	3	0	7	7	8	13	9	12	3	0	10	6	4	7	10	8	3.81994	0	7.05053	2.25367	5.3305	10.964	5.73441	5.87016	5.77875	5.76406
sp|Q04934|IVY1_YEAST	IVY1	Protein IVY1	453	4	0	3	2	0	0	0	0	0	0	0	0	0	0	0	0	0	0	4	0	0	0	0	0	5	6	3	4	8	1	3	3	0	0	0	0	3.81027	0	4.16994	2.19363	0	0	0	0	0	0
sp|P07244|PUR2_YEAST	ADE57	Bifunctional purine biosynthetic protein ADE5.7	802	4	1	8	13	4	9	10	8	6	11	11	7	5	3	12	11	6	2	12	12	4	3	9	10	2	7	9	6	5	3	17	9	4	17	19	10	3.80361	0.910989	7.66996	10.1394	3.36216	7.00299	10.4041	6.19737	5.63551	7.27279
sp|P11491|PPB_YEAST	PHO8	Repressible alkaline phosphatase	566	3	0	5	2	1	1	0	0	0	0	0	0	0	0	0	0	0	0	0	0	0	0	0	0	0	0	1	0	3	1	2	2	0	1	0	0	3.79307	0	4.62432	1.69457	0.999728	0.840142	0	0	0	0
sp|P38707|SYNC_YEAST	DED81	Asparagine--tRNA ligase. cytoplasmic	554	3	6	12	7	2	13	7	11	8	9	11	10	5	8	5	8	5	4	12	10	3	6	8	10	4	13	8	6	6	4	11	9	2	17	14	8	3.7927	11.5261	12.5699	7.64672	2.50208	13.8693	8.23999	12.8032	10.0089	11.9867
sp|P09435|HSP73_YEAST	SSA3	Heat shock protein SSA3	649	18	0	19	0	0	0	0	0	0	0	0	0	15	0	0	0	0	0	0	0	0	0	0	0	0	0	0	1	0	17	24	0	0	0	0	0	3.78632	0	2.53939	0	0	0	0	0	0	0
sp|P22936|APN1_YEAST	APN1	Apurinic-apyrimidinic endonuclease 1	367	3	0	5	0	0	0	0	0	0	0	0	0	0	0	0	0	0	0	0	0	0	0	0	0	33	24	26	23	0	0	2	1	0	0	0	0	3.78241	0	5.20533	0	0	0	0	0	0	0
sp|Q12009|TRMB_YEAST	TRM8	tRNA (guanine-N(7)-)-methyltransferase	286	2	0	2	2	0	1	0	0	0	0	1	1	0	0	0	0	0	0	0	0	0	0	0	1	14	10	13	17	5	0	8	8	0	0	1	0	3.77712	0	3.87035	3.70597	0	1.46578	0	0	0	0
sp|P16467|PDC5_YEAST	PDC5	Pyruvate decarboxylase isozyme 2	563	9	6	16	18	6	12	13	15	11	18	22	16	2	5	17	15	9	7	16	18	1	4	15	15	1	24	20	20	11	8	23	15	10	16	19	18	3.7702	7.77543	5.88233	7.0438	4.48753	4.37889	7.74786	7.7722	3.73601	4.89137
sp|P53192|GET1_YEAST	GET1	Golgi to ER traffic protein 1	235	2	0	2	1	1	1	0	1	2	0	1	2	2	0	1	0	0	0	0	0	1	0	1	1	1	1	4	2	1	0	3	1	0	0	0	2	3.76739	0	4.33394	1.8599	2.46528	1.77714	0	2.38682	3.69618	0
sp|P38116|ARL1_YEAST	ARL1	ADP-ribosylation factor-like protein 1	183	1	0	1	1	0	1	0	0	1	1	1	1	0	0	1	1	0	0	1	1	0	0	1	0	1	2	1	1	1	1	1	2	0	1	1	1	3.76365	0	3.94714	4.77908	0	3.33627	0	0	3.62421	3.94932
sp|P33330|SERC_YEAST	SER1	Phosphoserine aminotransferase	395	2	0	5	3	5	8	4	5	7	6	7	4	6	3	4	6	2	3	7	5	3	3	5	3	3	7	5	7	8	3	5	6	3	5	9	4	3.75807	0	5.36032	5.57032	7.97421	12.136	7.7095	10.3237	12.2584	7.57862
sp|P38286|MKAR_YEAST	IFA38	Very-long-chain 3-oxoacyl-CoA reductase	347	3	0	8	5	3	2	3	3	2	3	4	4	4	1	3	3	3	0	3	3	3	0	3	6	16	11	16	17	5	4	14	6	2	1	2	7	3.75039	0	14.3365	8.87832	6.20357	2.87694	6.8673	5.27663	3.32384	4.90545
sp|Q12074|SPEE_YEAST	SPE3	Spermidine synthase SPE3	293	2	0	3	2	0	6	3	3	7	4	4	3	2	0	4	3	0	0	6	3	1	2	3	4	2	5	2	5	1	0	6	3	1	8	6	4	3.73607	0	4.21271	3.9447	0	10.9162	8.71673	6.55103	12.7835	8.36256
sp|P53262|VOA1_YEAST	VOA1	V0 assembly protein 1	265	2	0	0	1	0	0	0	0	2	0	0	0	0	0	0	1	1	0	0	0	0	0	0	0	2	4	4	3	1	1	0	0	0	0	0	0	3.7226	0	0	2.04001	0	0	0	0	1.90399	0
sp|P39076|TCPB_YEAST	CCT2	T-complex protein 1 subunit beta	527	3	0	6	8	0	0	0	2	2	3	5	4	2	0	0	0	2	0	3	2	0	0	2	2	12	12	14	13	6	3	13	7	2	3	6	3	3.71433	0	10.0653	11.5836	0	0	0	1.98505	1.8517	3.654
sp|Q08723|RPN8_YEAST	RPN8	26S proteasome regulatory subunit RPN8	338	2	0	2	6	0	0	0	2	2	0	0	2	2	0	0	1	2	0	3	5	0	0	2	3	0	3	3	4	4	1	5	3	1	2	6	2	3.71393	0	5.77836	12.5244	0	0	0	5.08745	3.98149	0
sp|Q03713|RCF1_YEAST	RCF1	Respiratory supercomplex factor 1. mitochondrial	159	1	0	1	4	1	1	1	1	1	0	1	1	1	0	1	3	0	0	0	0	0	0	1	1	1	1	2	2	2	1	4	3	0	0	0	0	3.71299	0	3.66513	8.52368	3.77517	3.44444	3.84963	4.59676	3.22833	0
sp|P15700|KCY_YEAST	URA6	Uridylate kinase	204	2	0	3	0	0	4	0	1	2	2	4	3	1	0	1	0	0	0	3	1	0	0	2	2	1	3	1	5	1	0	3	0	0	1	5	2	3.70936	0	7.09936	0	0	8.55758	0	3.14691	3.96647	5.95019
sp|P34078|LTV1_YEAST	LTV1	Protein LTV1	463	3	0	0	0	0	0	0	0	0	0	0	0	0	0	0	0	0	0	0	0	0	0	0	0	3	0	2	5	4	0	5	0	0	0	0	0	3.69044	0	0	0	0	0	0	0	0	0
sp|P53044|UFD1_YEAST	UFD1	Ubiquitin fusion degradation protein 1	361	3	0	2	1	0	0	0	1	0	0	0	0	0	0	0	0	0	0	0	0	0	0	0	0	4	8	7	6	1	0	2	0	0	0	0	0	3.67946	0	3.07098	1.16158	0	0	0	2.73128	0	0
sp|P52490|UBC13_YEAST	UBC13	Ubiquitin-conjugating enzyme E2 13	153	1	0	1	1	0	2	0	2	1	2	1	2	1	0	0	0	1	0	2	0	0	0	1	1	1	1	1	1	1	0	2	2	0	0	1	1	3.67624	0	4.34266	4.17201	0	5.98559	0	8.68008	3.88956	6.66902
sp|Q12443|RTN2_YEAST	RTN2	Reticulon-like protein 2	393	2	0	0	1	0	0	0	0	2	0	0	0	1	0	0	0	0	0	0	0	0	0	0	0	2	1	0	0	0	0	0	0	0	0	0	0	3.65341	0	0	1.62196	0	0	0	0	3.5879	0
sp|Q12117|MRH1_YEAST	MRH1	Protein MRH1	320	2	0	0	1	0	3	0	0	3	6	3	3	2	2	0	0	0	0	0	0	0	0	0	0	2	7	4	0	0	0	2	2	0	0	0	0	3.64654	0	0	2.05252	0	6.42956	0	0	4.82843	11.1409
sp|P40565|IST3_YEAST	IST3	U2 snRNP component IST3	148	1	0	1	0	0	0	0	0	0	0	0	0	0	0	0	0	0	0	0	0	0	0	0	0	0	1	1	1	0	0	0	0	0	0	0	0	3.64386	0	3.79512	0	0	0	0	0	0	0
sp|P54839|ERG13_YEAST	ERG13	Hydroxymethylglutaryl-CoA synthase	491	4	0	2	2	6	2	5	4	3	3	6	4	5	2	2	3	3	2	9	6	3	0	2	2	3	4	1	8	2	1	5	2	6	3	9	2	3.63864	0	2.80971	2.50728	8.77585	2.78093	5.33302	5.61718	4.0199	3.23656
sp|P31382|PMT2_YEAST	PMT2	Dolichyl-phosphate-mannose--protein mannosyltransferase 2	759	4	0	9	9	10	8	8	7	17	6	11	10	11	1	6	9	2	0	5	6	4	0	8	7	7	14	12	19	15	4	17	12	0	0	5	13	3.6307	0	10.2454	8.37445	11.0828	6.82616	7.76594	6.61351	16.5306	3.42056
sp|P25694|CDC48_YEAST	CDC48	Cell division control protein 48	835	4	0	3	4	7	13	6	9	15	6	14	15	15	0	4	3	14	1	17	18	3	3	8	6	10	9	15	12	7	1	13	6	8	19	29	7	3.61379	0	2.6009	1.74597	5.57808	7.72301	3.05289	7.68023	10.9129	2.71058
sp|P04037|COX4_YEAST	COX4	Cytochrome c oxidase subunit 4. mitochondrial	155	1	0	8	5	1	10	5	5	6	2	4	10	4	0	6	7	0	0	2	5	2	0	9	6	2	11	7	9	6	5	14	14	0	0	2	6	3.60539	0	40.6233	35.2896	4.65472	33.8346	36.1316	25.0844	24.4013	12.4354
sp|P29478|SEC65_YEAST	SEC65	Signal recognition particle subunit SEC65	273	2	0	2	3	0	0	0	0	0	1	0	0	0	0	0	0	0	0	1	0	0	0	0	0	4	9	8	9	3	0	4	5	0	0	2	1	3.5871	0	5.87497	4.35772	0	0	0	0	0	1.43546
sp|Q99186|AP2M_YEAST	APM4	AP-2 complex subunit mu	491	2	0	5	4	0	0	0	0	0	0	3	2	0	0	0	0	0	0	1	0	0	0	0	0	1	5	10	7	1	0	6	1	0	0	0	0	3.57778	0	6.22926	4.32683	0	0	0	0	0	0
sp|P18852|GBG_YEAST	STE18	Guanine nucleotide-binding protein subunit gamma	110	1	0	3	0	0	4	0	2	2	0	4	1	3	1	2	1	3	0	5	2	1	0	2	1	3	4	5	3	2	0	5	3	1	0	2	1	3.54074	0	13.5619	0	0	30.903	0	21.7834	15.5877	0
sp|Q01574|ACS1_YEAST	ACS1	Acetyl-coenzyme A synthetase 1	713	4	0	5	4	4	12	3	9	4	8	3	10	8	0	2	4	3	1	5	2	5	4	8	10	3	13	3	12	2	0	2	2	1	0	6	4	3.54001	0	3.79917	3.24505	3.08488	8.69834	2.40387	8.15002	4.43637	6.39646
sp|Q03327|UGO1_YEAST	UGO1	Mitochondrial fusion and transport protein UGO1	502	4	0	5	6	0	0	0	2	1	0	0	2	0	0	0	1	0	0	0	0	0	0	2	0	4	3	3	3	6	3	4	5	0	0	0	4	3.52045	0	6.43933	6.2537	0	0	0	1.79123	0.776159	0
sp|P40052|YEQ9_YEAST	YER079W	Uncharacterized protein YER079W	210	1	0	0	0	0	0	0	0	0	0	0	0	0	0	0	0	0	0	0	0	0	0	0	0	1	3	2	3	0	0	0	0	0	0	0	0	3.51688	0	0	0	0	0	0	0	0	0
sp|P17695|GLRX2_YEAST	GRX2	Glutaredoxin-2	143	1	1	3	4	1	2	1	2	2	3	2	3	2	3	1	3	4	2	3	2	2	2	1	1	2	2	2	3	2	2	2	2	4	7	3	2	3.497	6.92564	14.5968	15.6568	4.48061	10.2406	4.76867	7.61009	6.92814	13.8206
sp|P23724|PSB6_YEAST	PRE7	Proteasome subunit beta type-6	241	2	0	0	1	0	4	0	1	0	3	1	1	3	0	1	2	2	0	4	2	1	0	2	1	1	3	2	4	1	0	0	2	3	3	3	0	3.47956	0	0	2.81647	0	7.83465	0	2.8443	0	6.41443
sp|P12612|TCPA_YEAST	TCP1	T-complex protein 1 subunit alpha	559	3	0	3	2	0	0	1	0	2	1	1	1	2	0	1	1	0	0	2	1	1	0	0	0	3	2	7	2	3	0	4	4	0	1	3	1	3.47964	0	2.63496	2.25193	0	0	1.31951	0	2.69389	1.04464
sp|P34226|SKT5_YEAST	SKT5	Chitin synthase regulator SKT5	696	4	0	5	8	0	0	0	0	8	6	8	7	0	0	0	0	2	0	0	0	0	0	0	0	4	9	9	12	7	0	8	12	0	0	0	0	3.47102	0	5.74041	7.64471	0	0	0	0	4.97138	4.25503
sp|P48813|GNP1_YEAST	GNP1	High-affinity glutamine permease	663	4	0	2	3	1	2	0	0	6	5	7	5	1	0	0	0	3	0	0	2	1	0	0	0	6	5	5	3	4	1	4	4	0	0	0	0	3.45692	0	1.93167	3.15275	1.64675	1.62939	0	0	4.7143	3.6031
sp|P15873|PCNA_YEAST	POL30	Proliferating cell nuclear antigen	258	2	0	0	5	0	5	2	4	3	5	5	4	2	0	3	2	2	0	10	4	2	0	3	5	1	5	7	5	0	4	9	3	2	3	7	4	3.45486	0	0	11.3097	0	8.85961	4.70704	9.63517	6.17618	9.40667
sp|Q03195|RLI1_YEAST	RLI1	Translation initiation factor RLI1	608	3	0	3	4	4	10	3	8	7	6	7	5	8	3	5	5	4	0	7	4	4	1	10	4	8	5	3	5	5	0	8	6	5	6	6	4	3.45327	0	2.61733	3.18559	5.85607	10.2139	4.9115	9.39586	7.84772	6.14864
sp|P15180|SYKC_YEAST	KRS1	Lysine--tRNA ligase. cytoplasmic	591	3	0	9	10	4	5	3	5	10	6	8	7	6	1	4	3	3	0	10	6	2	0	5	6	7	9	9	13	5	2	10	6	2	3	10	0	3.44797	0	10.6169	11.9531	5.41548	4.81328	2.22365	5.63757	11.0284	4.69766
sp|P36160|RPF2_YEAST	RPF2	Ribosome biogenesis protein RPF2	344	2	0	4	0	0	2	1	1	0	0	0	0	0	0	0	1	0	0	0	0	0	0	1	0	20	21	27	24	1	0	3	2	0	0	2	1	3.43093	0	7.6064	0	0	2.58264	1.8388	1.53466	0	0
sp|P32802|TMN1_YEAST	EMP70	Transmembrane 9 superfamily member 1	667	4	0	7	5	3	1	5	6	5	1	5	2	2	0	5	4	1	0	2	2	2	0	4	2	5	3	3	2	3	2	7	5	0	1	1	5	3.42301	0	3.98891	2.72534	2.87474	0.709348	2.50028	4.53442	3.75815	0.906463
sp|P40302|PSA6_YEAST	PRE5	Proteasome subunit alpha type-6	234	2	0	1	0	0	5	2	2	3	3	4	3	4	0	2	2	2	0	4	4	2	0	2	3	2	4	3	4	1	0	4	2	3	3	3	2	3.41823	0	1.55084	0	0	12.2693	5.24009	4.32433	5.89484	6.04803
sp|P40531|GVP36_YEAST	GVP36	Protein GVP36	326	2	2	6	5	2	5	0	3	6	3	13	3	2	1	0	1	8	3	9	8	1	4	5	6	3	9	8	7	1	3	7	4	6	7	11	1	3.40519	6.04099	10.8694	9.6375	4.06002	9.62734	0	3.34748	10.9971	5.2319
sp|Q12754|RRP12_YEAST	RRP12	Ribosomal RNA-processing protein 12	1228	8	0	6	6	2	6	4	6	5	3	7	6	4	0	5	6	0	0	3	2	2	0	6	2	19	18	21	19	5	1	14	9	0	0	4	9	3.40164	0	2.69889	2.73828	0.814771	2.05948	1.44797	2.02312	1.74947	1.24517
sp|P02557|TBB_YEAST	TUB2	Tubulin beta chain	457	3	0	3	3	2	7	2	3	4	5	2	3	2	0	2	4	2	4	6	3	0	2	3	2	3	11	9	8	2	1	9	4	3	9	6	3	3.39411	0	4.06938	3.53398	2.88117	6.35064	2.29819	4.2827	5.24692	5.77357
sp|O13563|RPN13_YEAST	RPN13	26S proteasome regulatory subunit RPN13	156	1	0	0	1	1	1	0	1	1	0	1	1	1	0	0	1	1	0	1	0	0	0	0	1	0	0	1	1	0	0	2	0	0	0	1	0	3.38005	0	0	3.5591	3.09418	2.01254	0	3.21099	3.16567	0
sp|P32449|AROG_YEAST	ARO4	Phospho-2-dehydro-3-deoxyheptonate aldolase. tyrosine-inhibited	370	2	2	7	3	3	8	6	5	5	6	9	4	3	2	6	5	3	2	7	7	3	3	7	9	3	10	5	8	7	2	7	3	3	5	7	1	3.37974	5.12903	12.8881	5.19109	6.42859	12.2073	13.569	8.53223	5.61916	9.79462
sp|P43542|COS4_YEAST	COS4	Protein COS4	379	2	0	0	0	0	0	0	0	0	0	0	0	0	0	0	0	0	0	0	0	0	0	0	0	0	0	0	0	0	0	0	0	0	0	0	0	3.35308	0	0	0	0	0	0	0	0	0
sp|P25037|UBP1_YEAST	UBP1	Ubiquitin carboxyl-terminal hydrolase 1	809	4	0	7	8	0	0	0	0	0	4	0	0	0	0	0	0	3	0	2	2	0	0	0	0	16	16	15	13	3	0	5	2	0	0	0	0	3.3513	0	6.04262	5.79904	0	0	0	0	0	3.0277
sp|P40056|GET2_YEAST	GET2	Golgi to ER traffic protein 2	285	2	0	0	2	1	0	1	0	2	0	0	0	1	0	0	0	0	0	0	0	0	0	0	0	3	5	4	2	2	0	0	1	0	0	0	0	3.32937	0	0	4.23305	2.22617	0	2.1497	0	3.21256	0
sp|P09938|RIR2_YEAST	RNR2	Ribonucleoside-diphosphate reductase small chain 1	399	3	1	3	2	3	5	3	4	3	6	6	7	4	1	4	3	3	0	7	4	2	1	5	4	4	5	5	7	5	1	10	3	4	7	7	5	3.31965	2.58942	4.91803	3.82984	4.92369	6.3738	5.53135	6.35222	4.24077	8.42867
sp|P35180|TOM20_YEAST	TOM20	Mitochondrial import receptor subunit TOM20	183	1	0	2	1	0	0	0	0	0	0	0	0	0	0	0	0	0	0	0	0	0	0	0	0	2	2	2	3	0	0	1	1	0	0	0	0	3.3144	0	4.71495	3.2678	0	0	0	0	0	0
sp|P53863|JJJ1_YEAST	JJJ1	J protein JJJ1	590	3	0	2	0	0	0	0	0	0	0	0	0	0	0	0	0	0	0	0	0	0	0	0	0	6	2	5	2	1	0	0	0	0	0	0	0	3.30687	0	1.30255	0	0	0	0	0	0	0
sp|Q02776|TIM50_YEAST	TIM50	Mitochondrial import inner membrane translocase subunit TIM50	476	3	0	3	1	3	3	1	1	3	2	4	2	2	0	1	2	2	0	2	4	1	0	3	1	1	4	2	2	5	1	6	1	3	4	2	2	3.29779	0	3.49955	1.51563	2.75759	3.23334	1.67382	1.95712	4.0414	1.8158
sp|P49334|TOM22_YEAST	TOM22	Mitochondrial import receptor subunit TOM22	152	3	0	2	1	0	0	0	0	0	0	0	1	0	0	0	1	0	0	0	0	0	0	0	2	0	1	2	2	3	0	5	1	0	0	0	1	3.29392	0	7.10335	2.98347	0	0	0	0	0	0
sp|P09436|SYIC_YEAST	ILS1	Isoleucine--tRNA ligase. cytoplasmic	1072	6	4	16	7	10	20	7	15	15	19	15	13	22	7	12	13	5	3	20	12	8	10	13	14	8	27	8	18	16	3	22	12	4	20	17	11	3.27221	3.19957	6.98981	3.98009	7.58911	10.3885	3.97269	9.24456	7.86114	10.6478
sp|P0CE11|GMT2_YEAST sp|P40107|GMT1_YEAST	HVG1	Probable GDP-mannose transporter 2	249	1	0	0	1	1	0	0	1	1	0	1	1	1	0	1	0	1	0	0	0	1	0	1	1	0	0	0	0	0	0	0	0	0	1	1	1	3.27182	0	0	3.41569	3.06325	0	0	2.34645	2.9853	0
sp|P40035|PIC2_YEAST	PIC2	Mitochondrial phosphate carrier protein 2	300	2	0	7	4	5	4	2	2	5	4	4	5	7	0	4	6	0	0	0	0	2	0	3	0	5	4	3	3	5	1	7	5	0	1	0	4	3.26002	0	13.8031	8.17412	9.91158	6.72627	3.95315	3.44267	7.98101	5.5567
sp|P29952|MPI_YEAST	PMI40	Mannose-6-phosphate isomerase	429	3	1	1	1	1	4	2	2	6	4	1	3	3	1	3	2	5	2	5	3	1	1	3	2	4	5	1	3	3	2	3	3	4	4	6	6	3.22766	2.11297	1.22325	0.996785	1.25895	4.67424	2.55767	2.39314	8.8205	4.8489
sp|Q01217|ARG56_YEAST	ARG5.6	Protein ARG5.6. mitochondrial	863	7	2	5	6	5	12	5	7	5	4	9	4	11	7	8	9	4	2	7	6	3	0	7	10	5	7	5	11	8	5	14	12	3	5	11	2	3.22429	2.09653	3.95448	4.28637	4.19331	8.2717	4.50578	5.64977	2.28007	2.74136
sp|P48231|TCB2_YEAST	TCB2	Tricalbin-2	1178	6	0	4	1	0	0	0	0	10	3	14	7	0	0	0	0	0	0	0	0	0	1	0	0	5	2	3	2	10	0	13	4	0	0	0	1	3.21962	0	2.56639	0.548838	0	0	0	0	5.24459	0.946003
sp|P32351|IMPX_YEAST	IMP2'	Sugar utilization regulatory protein IMP2	346	2	0	2	3	0	0	0	0	0	0	0	0	0	0	0	0	0	0	0	0	0	0	0	0	0	0	1	2	0	0	0	0	0	0	0	0	3.21664	0	2.81947	4.33724	0	0	0	0	0	0
sp|P14906|SEC63_YEAST	SEC63	Protein translocation protein SEC63	663	4	0	8	4	5	5	2	3	7	4	6	4	7	0	3	6	1	0	3	2	2	0	3	4	5	9	7	5	7	0	10	9	0	0	0	7	3.18725	0	8.50035	2.86014	4.69231	2.87121	0.688735	3.17354	6.92658	2.61752
sp|P47818|CCC1_YEAST	CCC1	Protein CCC1	322	2	0	4	5	3	4	1	3	2	1	2	3	1	0	2	3	0	0	1	4	0	0	2	3	4	4	3	4	11	2	9	8	0	0	0	2	3.17772	0	6.24372	6.7978	4.51237	5.62177	2.35452	5.32515	2.96825	1.38167
sp|Q08215|PEX15_YEAST	PEX15	Peroxisomal membrane protein PEX15	383	2	0	2	0	0	0	0	0	0	0	0	0	0	0	0	0	0	0	0	0	0	0	1	0	3	3	5	3	0	0	1	0	0	0	0	0	3.17316	0	2.70949	0	0	0	0	0	0	0
sp|P25348|RM32_YEAST	MRPL32	Large ribosomal subunit protein bL32m	183	1	0	0	0	0	0	0	0	0	0	0	0	0	0	0	0	1	0	0	0	0	0	0	0	0	1	1	0	0	0	0	0	0	0	0	0	3.15979	0	0	0	0	0	0	0	0	0
sp|Q02821|IMA1_YEAST	SRP1	Importin subunit alpha	542	3	0	4	5	2	8	3	3	4	5	5	4	3	1	3	1	1	0	3	3	2	0	4	5	4	7	9	7	3	2	6	4	0	0	3	5	3.15717	0	5.89167	5.59934	2.87825	7.42406	3.90972	4.09295	4.0341	6.04665
sp|P10127|ADH4_YEAST	ADH4	Alcohol dehydrogenase 4	382	2	0	5	4	1	5	4	5	2	6	8	5	3	4	4	4	2	1	6	2	1	1	6	4	2	5	2	3	4	3	10	5	4	10	13	5	3.15662	0	9.97128	9.65666	2.03564	7.91502	11.2295	10.1045	3.20609	10.0569
sp|P43588|RPN11_YEAST	RPN11	Ubiquitin carboxyl-terminal hydrolase RPN11	306	3	0	2	0	1	0	0	2	3	0	0	3	3	0	0	2	1	1	0	2	1	0	0	0	4	7	8	5	2	0	3	3	2	0	4	2	3.14332	0	5.19433	0	2.37699	0	0	6.83299	4.74413	0
sp|P53927|NOP15_YEAST	NOP15	Ribosome biogenesis protein 15	220	1	0	0	0	0	0	0	0	1	0	0	0	0	0	0	0	0	0	0	0	0	0	0	0	3	4	5	3	3	1	2	2	0	0	0	0	3.14349	0	0	0	0	0	0	0	2.38088	0
sp|P22515|UBA1_YEAST	UBA1	Ubiquitin-activating enzyme E1 1	1024	6	0	9	7	7	8	8	7	15	9	20	8	9	0	9	7	4	3	17	13	5	2	13	13	14	13	12	16	6	2	19	9	6	8	21	24	3.13423	0	4.63658	3.21223	5.12295	3.93288	5.10458	5.12449	9.73459	4.66831
sp|Q04894|ADH6_YEAST	ADH6	NADP-dependent alcohol dehydrogenase 6	360	2	3	5	3	0	8	4	3	7	13	10	6	2	2	3	2	2	2	10	10	2	2	4	6	0	10	6	7	3	0	9	8	5	13	9	10	3.12961	8.67909	8.55659	4.53061	0	16.0106	10.1406	8.88178	17.067	27.993
sp|P0CY11|HMRA1_YEAST	HMRA1	Silenced mating-type protein A1	126	1	0	1	1	0	0	0	0	1	0	1	1	0	0	0	0	0	0	0	0	0	0	0	0	1	1	1	1	1	1	1	1	0	0	0	0	3.12432	0	3.83246	4.04201	0	0	0	0	2.87939	0
sp|P53112|PEX14_YEAST	PEX14	Peroxisomal membrane protein PEX14	341	2	0	4	4	0	0	0	0	0	0	0	0	0	0	0	0	0	0	0	0	0	0	0	0	0	1	0	0	0	0	1	2	0	0	0	0	3.10258	0	5.80866	4.81238	0	0	0	0	0	0
sp|P25333|HAL4_YEAST	SAT4	Serine\threonine-protein kinase HAL4\SAT4	603	6	0	4	6	0	0	0	0	5	0	3	0	0	0	0	0	0	1	0	0	0	0	0	0	5	2	2	2	5	0	6	5	0	0	0	0	3.07247	0	2.70914	5.36061	0	0	0	0	4.00408	0
sp|P38555|YPT31_YEAST	YPT31	GTP-binding protein YPT31\YPT8	223	1	0	1	1	4	8	5	7	1	2	2	2	3	0	4	0	1	0	9	2	4	0	7	2	1	2	2	3	1	0	1	1	3	5	9	5	3.06909	0	3.91469	3.59422	7.99451	16.1676	8.82405	12.0314	4.26773	6.20652
sp|Q12382|DGK1_YEAST	DGK1	CTP-dependent diacylglycerol kinase 1	290	2	0	0	0	0	0	0	0	0	0	0	0	0	0	0	0	0	0	0	0	0	0	0	0	1	1	1	1	0	0	0	0	0	0	0	0	3.0667	0	0	0	0	0	0	0	0	0
sp|P37302|APE3_YEAST	APE3	Aminopeptidase Y	537	2	2	0	2	4	6	2	2	3	8	3	3	7	2	0	2	8	0	6	2	6	1	2	4	0	2	0	1	0	0	2	2	16	16	11	2	3.03851	4.94645	0	1.86772	7.38146	6.82382	1.89782	3.39716	3.42562	10.7015
sp|P36161|NU133_YEAST	NUP133	Nucleoporin NUP133	1157	6	0	5	4	0	4	0	3	3	3	6	2	0	0	1	3	0	0	0	3	0	0	1	1	1	3	2	3	0	2	5	4	2	0	5	2	3.03449	0	2.13072	1.81721	0	1.58423	0	1.2057	1.10564	1.16805
sp|P00431|CCPR_YEAST	CCP1	Cytochrome c peroxidase. mitochondrial	361	1	2	4	4	2	6	3	5	3	5	6	6	6	4	2	8	4	0	6	4	4	1	6	5	2	6	3	6	4	1	7	10	8	8	7	5	3.00768	2.65789	7.41547	8.58987	3.06083	10.6237	8.9207	7.74746	6.61252	9.05719
sp|P32790|SLA1_YEAST	SLA1	Actin cytoskeleton-regulatory complex protein SLA1	1244	5	0	8	8	0	0	0	0	1	7	7	9	0	0	0	0	0	0	6	0	0	0	0	0	8	9	11	11	0	2	6	2	0	0	3	0	2.99971	0	4.41826	4.48589	0	0	0	0	0.507432	4.02721
sp|Q04600|TMA64_YEAST	TMA64	Translation machinery-associated protein 64	565	2	0	5	3	0	0	0	0	0	0	0	0	0	0	0	0	0	0	0	0	0	0	0	0	2	0	2	2	4	0	5	4	0	0	0	0	2.99578	0	5.12941	1.64412	0	0	0	0	0	0
sp|P32342|SRP21_YEAST	SRP21	Signal recognition particle subunit SRP21	167	1	0	1	0	0	0	0	0	0	0	0	0	0	0	0	0	0	0	0	0	0	0	0	0	0	0	1	1	1	0	1	0	0	0	0	0	2.98366	0	2.8673	0	0	0	0	0	0	0
sp|Q06108|RGC1_YEAST	RGC1	Regulator of the glycerol channel 1	1083	5	0	12	11	0	0	0	0	3	3	8	9	0	0	0	0	0	0	0	0	0	0	0	0	7	6	9	11	5	2	12	10	0	0	0	0	2.97829	0	5.69361	5.45373	0	0	0	0	2.0285	1.1162
sp|P35206|CSG2_YEAST	CSG2	Mannosyl phosphorylinositol ceramide synthase regulatory protein CSG2	410	2	0	4	2	0	0	0	2	3	2	2	0	2	0	2	1	0	0	2	2	0	0	1	0	4	3	6	2	8	0	6	7	0	0	0	2	2.97705	0	5.38762	2.76262	0	0	0	2.29617	3.28166	2.14372
sp|P53145|LSG1_YEAST	LSG1	Large subunit GTPase 1	640	2	0	5	7	0	0	0	0	0	1	2	2	0	0	1	0	8	1	11	16	0	0	0	2	10	7	14	10	2	0	13	7	0	1	1	0	2.96902	0	5.08796	7.02612	0	0	0	0	0	0.694005
sp|P36149|BET3_YEAST	BET3	Trafficking protein particle complex subunit BET3	193	2	0	4	5	7	6	5	8	3	7	7	7	4	5	8	7	5	4	10	9	2	1	8	6	4	5	9	9	5	2	9	5	3	2	16	12	2.96145	0	16.519	17.7795	22.9104	17.5476	24.2066	26.6885	9.33947	27.117
sp|P53090|ARO8_YEAST	ARO8	Aromatic\aminoadipate aminotransferase 1	500	2	0	10	8	5	15	9	10	8	11	12	9	7	10	12	11	4	3	11	9	4	7	10	11	3	14	12	18	5	4	19	13	4	14	12	6	2.95522	0	11.2763	10.2557	8.29907	20.2671	11.4952	13.6341	9.88095	12.5557
sp|Q12296|MAM3_YEAST	MAM3	Protein MAM3	706	4	0	1	1	0	0	0	0	0	0	0	0	0	0	0	0	0	0	2	0	0	0	0	0	6	6	4	5	3	1	3	2	0	0	0	0	2.94196	0	0.69635	0.518669	0	0	0	0	0	0
sp|P36119|RQT4_YEAST	RQT4	RQC trigger complex subunit RQT4	530	2	0	4	5	0	0	0	0	0	0	0	0	0	0	0	0	0	0	1	2	0	0	0	0	2	6	6	6	0	2	2	2	0	0	0	0	2.93423	0	3.94045	5.57139	0	0	0	0	0	0
sp|Q06677|SWA2_YEAST	SWA2	Auxilin-like clathrin uncoating factor SWA2	668	4	0	6	3	0	0	0	0	0	0	0	0	0	0	0	0	5	0	6	5	0	0	0	0	6	3	5	3	7	1	14	5	0	0	0	0	2.92612	0	5.3253	3.44808	0	0	0	0	0	0
sp|P47133|EMC2_YEAST	EMC2	ER membrane protein complex subunit 2	292	2	0	5	5	1	7	2	5	7	5	8	4	4	3	5	10	1	0	1	3	1	0	5	5	1	5	8	7	3	1	7	8	0	0	1	7	2.91053	0	10.9787	11.5753	2.64777	11.1858	5.47941	12.5497	14.2448	9.5673
sp|P32528|DUR1_YEAST	DUR1.2	Urea amidolyase	1835	7	8	1	3	12	12	9	10	4	16	7	11	10	8	8	7	19	2	20	9	14	12	15	23	5	6	5	7	9	0	7	3	22	36	24	3	2.89758	5.55423	0.445632	1.04294	6.82586	3.64977	3.94313	4.33985	1.43067	5.16924
sp|P28240|ACEA_YEAST	ICL1	Isocitrate lyase	557	3	2	0	4	6	12	2	4	5	11	7	5	12	0	0	8	4	0	7	5	5	2	4	8	2	13	2	10	4	2	10	10	0	3	1	1	2.87557	4.12381	0	3.95845	7.01277	14.5522	2.34752	5.94341	4.97966	12.6865
sp|P38694|MSC7_YEAST	MSC7	Putative aldehyde dehydrogenase-like protein YHR039C	644	4	0	13	4	7	6	6	9	10	7	7	8	9	2	5	7	8	0	10	8	8	0	8	9	8	7	14	17	8	1	14	7	3	1	6	8	2.87533	0	11.8323	4.53944	7.43565	3.88994	5.55013	8.79657	9.55333	5.46965
sp|P33750|DCA13_YEAST	SOF1	Protein SOF1	489	2	0	3	2	0	0	0	0	3	0	0	0	0	0	0	0	0	0	0	0	0	0	0	0	14	10	17	16	6	2	10	4	0	0	0	0	2.85471	0	3.35289	2.03427	0	0	0	0	3.61864	0
sp|Q12389|DBP10_YEAST	DBP10	ATP-dependent RNA helicase DBP10	995	5	0	4	3	0	0	0	0	0	0	0	0	0	0	2	0	0	0	0	0	0	0	0	0	32	37	35	34	0	0	0	0	0	0	0	0	2.84902	0	2.24601	1.06101	0	0	0	0	0	0
sp|Q01852|TIM44_YEAST	TIM44	Mitochondrial import inner membrane translocase subunit TIM44	431	2	0	5	6	4	4	3	3	4	3	4	6	7	2	0	4	2	0	5	3	5	1	7	5	6	7	8	8	4	1	5	6	4	4	6	7	2.83314	0	6.92941	6.60323	5.70698	3.80639	5.45382	4.35559	4.46812	2.08936
sp|P19073|CDC42_YEAST	CDC42	Cell division control protein 42	191	1	0	2	2	0	3	1	3	4	4	6	2	0	2	3	2	5	1	4	2	0	0	3	3	7	5	5	7	1	0	3	3	0	2	2	2	2.82322	0	7.37134	7.50949	0	10.3659	6.75089	9.09813	15.519	15.9432
sp|Q03516|RSN1_YEAST	RSN1	Uncharacterized protein RSN1	953	5	0	4	4	2	0	0	0	3	0	1	1	0	0	0	0	2	0	0	0	0	1	0	0	4	3	3	4	5	0	3	0	0	1	0	0	2.80531	0	2.23763	1.97552	0.578295	0	0	0	1.53016	0
sp|Q02969|PEX25_YEAST	PEX25	Peroxisomal membrane protein PEX25	394	2	0	0	2	5	2	0	4	3	1	1	3	8	1	0	4	2	0	0	2	4	0	2	3	2	2	4	6	3	0	4	4	0	0	0	5	2.80203	0	0	2.47361	8.00359	1.47349	0	4.62186	4.1602	1.62556
sp|Q01919|KIN4_YEAST	KIN4	Serine\threonine-protein kinase KIN4	800	3	0	2	2	0	0	0	0	1	0	0	0	0	0	0	0	2	0	2	0	0	0	0	0	1	1	3	3	3	0	5	2	0	0	0	0	2.79655	0	0.722831	0.930954	0	0	0	0	0.425066	0
sp|P40008|FMP52_YEAST	FMP52	Protein FMP52. mitochondrial	231	2	0	3	2	2	1	1	3	1	0	2	0	2	0	1	3	2	0	1	1	0	0	3	2	1	1	3	2	23	3	19	13	2	0	0	3	2.79529	0	10.9032	8.0543	1.84294	1.66755	1.85887	6.41029	2.09741	0
sp|P32478|HS150_YEAST	HSP150	Cell wall mannoprotein HSP150	413	2	2	2	0	0	2	0	2	1	0	2	0	1	0	0	0	2	0	1	2	1	0	0	0	0	3	0	3	0	0	2	3	0	2	3	3	2.78281	2.65743	2.68747	0	0	1.99979	0	1.80588	1.49672	0
sp|Q04651|ERV41_YEAST	ERV41	ER-derived vesicles protein ERV41	352	2	0	4	3	0	2	0	0	1	1	3	0	0	0	3	3	1	0	2	4	0	0	2	0	7	7	11	10	5	0	9	7	0	0	0	2	2.76929	0	4.84496	3.3539	0	0.762712	0	0	1.09398	0.647646
sp|Q07478|SUB2_YEAST	SUB2	ATP-dependent RNA helicase SUB2	446	3	3	4	2	4	12	3	2	5	11	8	3	6	2	2	3	5	0	17	7	2	3	7	5	3	11	11	11	4	1	9	6	4	15	13	7	2.75391	8.30932	6.02404	3.22958	3.28254	14.5788	4.50163	4.15371	6.30769	19.5475
sp|P11986|INO1_YEAST	INO1	Inositol-3-phosphate synthase	533	2	0	3	3	4	7	1	2	17	13	12	13	5	0	0	2	12	7	10	12	4	4	4	1	2	5	3	5	2	0	6	4	3	5	6	2	2.73164	0	2.7129	2.76287	3.60275	4.8249	1.03405	2.35894	22.5904	18.8382
sp|P38306|YB47_YEAST	YBR197C	Uncharacterized protein YBR197C	217	1	0	1	2	0	0	0	0	0	0	0	0	0	0	0	0	0	0	0	0	0	0	0	0	2	1	2	2	0	0	0	2	0	0	0	0	2.71535	0	2.8463	5.79236	0	0	0	0	0	0
sp|P38853|KEL1_YEAST	KEL1	Kelch repeat-containing protein 1	1164	5	0	4	3	0	0	0	0	0	1	1	0	0	0	0	0	0	0	0	0	0	0	0	0	2	3	4	5	0	0	3	0	0	0	0	0	2.71095	0	2.05477	1.94228	0	0	0	0	0	0.43848
sp|P53901|INN1_YEAST	INN1	Ingression protein 1	409	2	0	0	0	0	0	0	0	0	0	0	0	0	0	0	0	0	0	0	0	0	0	0	0	7	6	4	4	0	0	0	0	0	0	0	0	2.70914	0	0	0	0	0	0	0	0	0
sp|P38248|ECM33_YEAST	ECM33	Cell wall protein ECM33	429	2	0	0	1	1	3	0	0	2	2	2	1	2	0	0	0	2	0	2	2	2	0	0	3	2	0	0	1	2	0	1	1	2	2	3	0	2.7024	0	0	0.926723	1.17624	2.08313	0	0	2.10006	1.53352
sp|Q08492|BUD21_YEAST	BUD21	Bud site selection protein 21	214	1	0	1	1	0	0	0	0	0	0	0	0	0	0	0	0	0	0	0	0	0	0	0	0	2	4	4	4	0	0	0	1	0	0	0	0	2.69064	0	2.63331	3.33809	0	0	0	0	0	0
sp|P32481|IF2G_YEAST	GCD11	Eukaryotic translation initiation factor 2 subunit gamma	527	3	2	8	3	2	13	6	9	5	10	9	12	3	6	5	6	0	3	13	10	3	1	10	12	6	14	13	15	4	3	15	6	4	12	7	7	2.68363	2.35444	7.42777	3.39956	2.31099	11.8878	7.32325	10.8629	5.10762	10.0965
sp|P38328|ARPC1_YEAST	ARC40	Actin-related protein 2\3 complex subunit 1	384	2	0	3	3	4	7	0	2	3	5	7	4	3	0	0	0	3	0	7	4	2	0	4	3	2	8	5	4	4	0	6	4	1	8	9	5	2.67832	0	3.61909	3.58758	5.6995	7.81537	0	3.13914	4.89763	9.44374
sp|P39523|YM11_YEAST	YMR124W	Uncharacterized protein YMR124W	943	6	0	4	7	0	0	0	0	5	4	4	2	0	0	0	1	0	0	0	0	0	1	0	0	8	11	10	10	2	0	6	7	0	0	0	0	2.67012	0	1.64046	2.31651	0	0	0	0	3.04676	2.05292
sp|P07260|IF4E_YEAST	CDC33	Eukaryotic translation initiation factor 4E	213	1	1	0	1	1	2	2	1	0	1	1	1	2	1	2	2	0	0	2	2	2	2	2	1	1	1	1	1	1	0	1	1	1	2	2	3	2.66031	4.75826	0	2.79236	4.91431	6.38001	7.697	3.28279	0	2.64099
sp|P40040|THO1_YEAST	THO1	Protein THO1	218	1	0	0	2	0	0	0	1	0	0	0	1	1	0	0	0	0	0	0	0	1	0	0	1	4	3	4	4	0	0	1	1	1	2	2	1	2.65996	0	0	5.57361	0	0	0	3.00047	0	0
sp|P47068|BBC1_YEAST	BBC1	Myosin tail region-interacting protein MTI1	1157	5	0	4	1	0	0	0	0	0	0	0	0	0	0	0	0	0	0	0	0	0	0	0	0	0	2	0	4	2	0	2	2	0	1	0	0	2.65075	0	2.60768	0.493779	0	0	0	0	0	0
sp|P38009|PUR92_YEAST	ADE17	Bifunctional purine biosynthesis protein ADE17	592	2	0	8	8	5	16	10	8	17	8	15	9	14	2	9	8	8	0	17	12	0	0	9	12	4	11	9	13	9	2	16	9	15	18	31	6	2.64971	0	8.61203	8.54881	5.60165	13.0378	11.0358	9.04378	14.1248	5.57192
sp|Q02866|MUK1_YEAST	MUK1	Protein MUK1	612	3	0	5	2	0	0	0	0	1	1	0	0	0	0	0	0	3	2	4	3	0	0	0	0	11	6	8	8	7	0	7	5	0	0	0	0	2.64608	0	3.60587	1.50272	0	0	0	0	0.714327	0.611685
sp|Q08960|TYW1_YEAST	TYW1	S-adenosyl-L-methionine-dependent tRNA 4-demethylwyosine synthase	810	4	0	12	6	0	0	0	0	1	0	1	0	0	0	0	0	0	0	0	0	0	0	0	0	7	6	13	8	0	0	7	4	0	0	0	0	2.63011	0	6.75159	2.89476	0	0	0	0	0.40522	0
sp|P33302|PDR5_YEAST	PDR5	Pleiotropic ABC efflux transporter of multiple drugs	1511	7	0	15	18	2	6	6	9	24	17	20	17	1	0	6	7	6	6	15	19	2	0	8	8	12	18	22	23	7	4	30	18	0	0	0	11	2.62759	0	7.45312	7.00427	0.707039	1.63366	2.37254	3.37552	8.46421	6.76171
sp|P27351|AP2B_YEAST	APL1	AP-2 complex subunit beta	700	4	0	1	2	0	0	0	0	5	6	4	4	0	0	1	0	1	0	3	3	0	2	0	0	5	5	6	6	6	2	4	5	0	0	0	0	2.60782	0	0.544776	1.7922	0	0	0	0	3.89911	5.16217
sp|P30619|SEC1_YEAST	SEC1	Protein transport protein SEC1	724	3	0	5	2	0	0	0	0	4	4	6	4	0	0	0	0	0	0	2	1	0	0	0	0	2	6	7	7	5	1	6	7	0	0	0	0	2.60382	0	2.61713	2.23321	0	0	0	0	3.00992	3.14281
sp|P15891|ABP1_YEAST	ABP1	Actin-binding protein	592	3	0	6	5	1	2	2	4	3	3	8	6	2	0	2	6	3	0	7	6	1	0	5	4	10	17	16	16	5	3	21	16	3	5	14	4	2.59925	0	7.2682	6.28571	1.12676	2.23205	2.59706	4.37834	2.99609	2.69956
sp|P38333|ENP1_YEAST	ENP1	Essential nuclear protein 1	483	1	0	4	2	0	0	0	1	0	0	2	1	0	0	0	0	0	0	2	2	0	0	3	0	8	11	10	9	1	0	2	3	0	0	3	0	2.58584	0	5.464	1.93537	0	0	0	1.16825	0	0
sp|P53261|PESC_YEAST	NOP7	Pescadillo homolog	605	3	0	3	4	0	2	0	0	0	0	0	2	0	0	0	0	0	0	0	0	0	0	0	2	12	20	28	26	0	1	2	2	0	0	0	0	2.57057	0	3.07259	3.71863	0	1.98853	0	0	0	0
sp|Q04178|HPRT_YEAST	HPT1	Hypoxanthine-guanine phosphoribosyltransferase	221	1	0	0	0	0	0	0	0	0	0	2	2	0	0	1	1	1	0	1	0	0	0	0	1	0	1	1	0	0	0	4	1	1	1	2	0	2.56965	0	0	0	0	0	0	0	0	0
sp|Q02892|NOG1_YEAST	NOG1	Nucleolar GTP-binding protein 1	647	3	0	6	5	0	1	0	2	0	0	2	4	0	0	0	2	0	0	4	3	0	0	3	2	36	36	34	34	2	4	5	5	0	0	1	2	2.5632	0	5.44684	4.01685	0	0.548105	0	1.64497	0	0
sp|P40335|PEP8_YEAST	PEP8	Carboxypeptidase Y-deficient protein 8	379	2	0	2	2	0	0	0	0	0	0	0	0	0	0	0	0	2	1	3	2	0	0	0	0	6	5	9	6	3	0	4	2	0	0	0	0	2.56275	0	3.00376	2.48911	0	0	0	0	0	0
sp|P38219|OLA1_YEAST	OLA1	Obg-like ATPase 1	394	2	0	5	6	0	3	2	3	2	8	9	5	2	1	2	2	3	0	9	4	0	0	5	3	2	5	12	12	2	1	8	5	2	10	11	3	2.55928	0	4.24072	4.77431	0	4.00696	3.3019	3.06466	2.73616	10.2267
sp|P53912|YNN4_YEAST	YNL134C	Uncharacterized protein YNL134C	376	2	0	4	1	1	6	2	2	4	5	4	3	8	3	3	3	4	1	5	5	2	2	5	3	1	4	2	6	4	4	5	3	2	5	5	4	2.55317	0	8.70181	1.76201	1.58378	11.1296	4.65044	3.0845	5.06043	10.5107
sp|P06634|DED1_YEAST	DED1	ATP-dependent RNA helicase DED1	604	3	0	12	14	4	7	9	8	4	7	10	7	5	0	8	8	0	3	7	11	0	0	9	7	9	11	18	16	4	5	20	18	0	3	11	7	2.55198	0	12.4165	11.5737	1.4423	6.36866	9.68833	7.28373	4.3739	6.61984
sp|P19807|HNM1_YEAST	HNM1	Choline transport protein	563	2	0	2	2	0	2	0	0	2	2	1	0	1	0	0	1	0	0	0	0	0	0	1	3	1	2	3	2	2	0	5	0	0	0	0	0	2.55144	0	1.62763	2.30329	0	2.07076	0	0	3.13014	2.831
sp|Q07800|PSR1_YEAST	PSR1	Phosphatase PSR1	427	1	0	1	2	0	0	0	0	0	0	0	0	0	0	0	0	1	0	0	0	0	0	0	0	0	0	0	0	0	0	2	0	0	0	0	0	2.54918	0	2.54773	1.62184	0	0	0	0	0	0
sp|P38970|HAL5_YEAST	HAL5	Serine\threonine-protein kinase HAL5	855	7	0	7	10	0	0	0	0	3	0	3	3	0	0	0	1	0	0	0	0	0	0	0	0	7	7	6	8	3	0	8	1	0	0	0	0	2.54234	0	5.1872	5.55264	0	0	0	0	1.16273	0
sp|P40857|HACD_YEAST	PHS1	Very-long-chain (3R)-3-hydroxyacyl-CoA dehydratase PHS1	217	1	0	5	2	0	2	0	1	1	2	1	1	1	0	0	0	0	0	0	2	0	0	0	1	4	3	1	5	10	2	6	6	0	0	0	1	2.5324	0	13.5616	3.98833	0	4.71102	0	2.35893	2.48287	5.86284
sp|P12695|ODP2_YEAST	LAT1	Dihydrolipoyllysine-residue acetyltransferase component of pyruvate dehydrogenase complex. mitochondrial	482	3	0	3	0	0	5	2	2	2	1	2	1	3	0	2	3	3	0	5	3	0	1	2	3	2	2	0	3	1	0	1	1	6	2	12	6	2.52633	0	3.10408	0	0	3.99873	2.17204	2.0318	1.82605	1.01299
sp|P46985|MNN11_YEAST	MNN11	Probable alpha-1.6-mannosyltransferase MNN11	422	1	0	4	2	2	3	3	3	1	3	4	4	2	0	3	0	1	0	7	8	0	0	3	3	1	4	5	5	2	0	9	3	0	0	4	5	2.49938	0	7.36302	3.6303	2.9594	5.83295	4.74842	4.54724	2.50069	3.0692
sp|P00854|ATP6_YEAST	ATP6	ATP synthase subunit a	259	1	0	5	4	2	5	2	3	2	4	3	3	4	0	3	3	4	2	0	3	2	0	3	5	3	2	5	7	3	1	8	5	0	3	4	0	2.48149	0	10.6691	6.55757	4.57066	8.37901	5.08375	8.30313	3.91948	7.70695
sp|P53981|PYP1_YEAST	PYP1	Polyol phosphate phosphatase PYP1	241	1	0	0	0	2	4	1	2	3	2	1	1	4	1	1	1	2	0	1	1	2	1	1	1	1	0	0	2	1	0	2	1	2	3	3	1	2.48127	0	0	0	8.20237	10.2797	3.2605	8.69388	10.0133	3.70226
sp|P38249|EIF3A_YEAST	RPG1	Eukaryotic translation initiation factor 3 subunit A	964	4	0	2	4	7	8	2	4	6	6	5	5	9	0	5	0	3	1	4	5	6	0	7	6	7	11	10	12	7	2	13	5	3	4	4	3	2.47086	0	1.23165	2.20675	6.16191	4.38273	1.47686	2.49674	3.59579	3.2417
sp|Q07657|SHS1_YEAST	SHS1	Seventh homolog of septin 1	551	2	0	2	2	0	0	0	0	0	0	0	0	0	0	0	0	0	0	0	0	0	0	0	0	4	3	3	4	5	2	3	3	0	0	0	0	2.45599	0	1.97531	1.86847	0	0	0	0	0	0
sp|D6VTK4|STE2_YEAST	STE2	Pheromone alpha factor receptor	431	2	0	1	2	0	0	0	0	1	0	0	1	0	0	0	0	1	0	1	1	0	0	0	0	2	2	0	0	2	0	0	0	0	0	0	0	2.45438	0	1.20172	2.39189	0	0	0	0	1.18869	0
sp|P05453|ERF3_YEAST	SUP35	Eukaryotic peptide chain release factor GTP-binding subunit	685	2	0	2	3	1	4	0	3	2	4	6	4	0	1	1	3	0	0	6	7	0	0	5	3	10	13	13	15	1	0	5	3	2	5	7	4	2.45208	0	1.62419	1.93503	1.0954	2.56387	0	2.9982	2.79596	3.02031
sp|P40088|FTR1_YEAST	FTR1	Plasma membrane iron permease	404	2	0	2	2	2	2	0	0	4	1	3	2	0	0	1	0	0	0	2	3	2	0	1	2	1	4	4	2	2	1	7	3	0	3	3	2	2.4495	0	2.42033	2.6929	2.51359	2.104	0	0	3.94188	1.38071
sp|P39010|AKR1_YEAST	AKR1	Palmitoyltransferase AKR1	764	3	0	4	2	7	13	5	5	7	9	4	4	7	0	6	6	5	0	5	6	2	1	10	8	5	7	6	7	7	0	13	8	3	0	10	10	2.4417	0	3.85401	1.32358	6.57565	7.95729	4.31505	4.64113	5.05866	6.1762
sp|P54838|DAK1_YEAST	DAK1	Dihydroxyacetone kinase 1	584	2	0	3	3	3	8	5	5	5	6	7	5	4	3	8	6	8	0	8	8	2	0	5	6	2	7	4	6	5	1	6	6	3	4	9	4	2.44112	0	3.35206	3.30616	4.51836	8.09263	6.47838	6.59107	5.18389	6.0481
sp|P38256|YBU6_YEAST	YBR096W	Probable thioesterase YBR096W	230	1	0	6	4	2	4	3	5	2	3	4	5	3	2	6	4	1	0	3	1	2	0	5	6	2	3	4	7	4	0	6	2	1	1	1	7	2.4333	0	16.1009	9.4314	6.05055	8.55739	9.98141	14.7806	4.92793	6.15081
sp|Q12447|PAA1_YEAST	PAA1	Polyamine N-acetyltransferase 1	191	2	0	3	0	3	6	3	5	3	5	4	3	3	3	6	3	0	0	5	6	1	3	4	4	1	8	7	6	2	0	6	6	2	9	6	4	2.42865	0	9.1019	0	11.4465	16.0337	9.00682	15.2996	10.4985	16.4157
sp|P32527|ZUO1_YEAST	ZUO1	Zuotin	433	2	0	4	3	4	6	5	5	3	7	6	9	5	0	5	3	2	0	9	7	5	3	8	9	4	3	9	9	2	1	6	4	5	9	9	7	2.42419	0	4.46936	2.45333	6.77307	6.83192	7.643	6.83918	2.52072	5.91455
sp|P49089|ASNS1_YEAST	ASN1	Asparagine synthetase [glutamine-hydrolyzing] 1	572	2	2	5	4	2	19	8	4	3	22	5	4	13	7	4	3	2	1	5	12	2	0	4	6	2	16	5	14	2	2	15	4	2	16	6	2	2.41916	5.15407	7.30889	5.92802	3.09314	13.3782	9.6013	7.12897	4.40248	18.05
sp|P38079|YRO2_YEAST	YRO2	Protein YRO2	344	1	0	3	2	0	3	2	3	1	3	1	2	1	0	1	2	0	0	3	2	0	0	2	1	2	3	3	3	0	1	3	4	0	0	2	1	2.4182	0	6.26057	7.48589	0	5.70999	3.14907	4.4489	2.95227	9.40723
sp|P07259|PYR1_YEAST	URA2	Protein URA2	2214	10	4	21	26	9	36	22	26	21	31	39	26	17	6	16	20	22	4	46	32	14	7	37	32	16	37	35	41	16	6	38	32	31	53	71	51	2.41783	1.87001	5.09305	6.60494	2.21159	7.81841	6.67015	7.6544	4.83522	7.73593
sp|Q02201|OSH6_YEAST	OSH6	Oxysterol-binding protein homolog 6	448	2	0	8	6	0	0	0	2	16	14	23	12	0	0	0	0	3	1	5	5	0	0	0	0	6	9	12	13	5	3	18	9	1	0	3	3	2.40384	0	9.90492	8.64841	0	0	0	1.84554	22.3648	17.5342
sp|P32589|HSP7F_YEAST	SSE1	Heat shock protein homolog SSE1	693	4	6	5	9	0	6	5	5	6	15	20	13	1	2	3	7	8	3	22	16	1	3	7	9	8	18	24	20	4	4	11	11	10	22	27	6	2.40126	9.55167	4.80989	7.74038	0	4.80578	6.31247	4.21938	5.93107	15.2683
sp|P08456|PSS_YEAST	CHO1	CDP-diacylglycerol--serine O-phosphatidyltransferase	276	1	0	2	2	1	2	1	1	3	2	3	2	1	1	1	1	0	0	0	1	1	0	2	2	1	2	2	2	5	1	5	4	0	0	0	1	2.40118	0	5.64861	5.86663	2.54031	4.68863	2.93587	2.44573	6.1868	4.93664
sp|P53317|NOP19_YEAST	NOP19	Nucleolar protein 19	196	1	0	0	1	0	0	0	0	0	0	0	0	0	0	0	0	0	0	0	0	0	0	0	0	4	6	3	4	1	1	2	0	0	0	0	0	2.39988	0	0	1.76236	0	0	0	0	0	0
sp|P30822|XPO1_YEAST	CRM1	Exportin-1	1084	5	0	10	8	9	9	8	9	18	6	13	10	10	2	6	10	6	0	9	4	4	0	9	10	13	6	8	16	10	0	15	11	1	2	6	11	2.39765	0	5.28503	4.40288	5.33662	3.82458	3.7218	3.89211	9.73997	2.47251
sp|P53866|SQS1_YEAST	SQS1	Protein SQS1	767	3	0	5	5	0	0	0	0	0	0	2	0	0	0	0	0	0	0	0	0	0	0	0	0	5	10	8	12	2	0	5	2	0	0	0	0	2.38861	0	5.48969	5.18846	0	0	0	0	0	0
sp|P41921|GSHR_YEAST	GLR1	Glutathione reductase	483	2	2	3	2	1	7	0	5	2	10	3	4	3	4	2	2	9	3	7	3	3	3	2	3	3	5	4	5	2	0	8	5	9	14	10	3	2.38782	3.37265	2.7865	1.19009	1.23578	7.84924	0	7.94667	2.66631	15.2605
sp|P40557|EPS1_YEAST	EPS1	ER-retained PMA1-suppressing protein 1	701	3	0	6	8	0	0	0	0	0	0	0	0	0	0	0	0	3	0	12	10	0	0	0	0	5	7	13	17	3	0	12	3	0	1	0	2	2.38197	0	4.24555	5.82522	0	0	0	0	0	0
sp|P39727|ERV46_YEAST	ERV46	ER-derived vesicles protein ERV46	415	2	0	3	2	2	3	2	3	3	2	4	2	2	2	0	3	1	0	4	3	1	0	2	2	4	12	19	12	5	0	13	4	0	3	0	6	2.37931	0	3.33772	1.86775	2.10008	1.98431	2.72889	3.70951	2.9042	0.876389
sp|P30952|MLS1_YEAST	MLS1	Malate synthase 1	554	2	0	1	3	3	10	2	6	3	8	3	7	14	0	0	5	2	0	3	3	4	0	6	5	0	7	3	9	4	0	5	3	0	0	0	0	2.37902	0	0.946227	1.4378	4.86699	7.79935	2.32758	7.71727	3.31338	5.60886
sp|P25719|CYPC_YEAST	CPR3	Peptidyl-prolyl cis-trans isomerase C. mitochondrial	182	1	0	1	3	4	6	2	4	10	3	6	5	6	1	1	3	10	0	11	9	2	2	3	4	4	9	5	12	3	0	7	1	12	9	10	3	2.37657	0	2.92202	8.64953	13.6175	16.2526	10.605	15.4022	33.9801	8.01771
sp|Q03281|HEH2_YEAST	HEH2	Inner nuclear membrane protein HEH2	663	3	0	5	5	0	0	0	0	0	0	0	0	0	0	0	0	0	0	1	0	0	0	0	0	6	9	7	7	1	0	2	0	0	0	0	0	2.37358	0	4.43012	4.77866	0	0	0	0	0	0
sp|P40018|RSMB_YEAST	SMB1	Small nuclear ribonucleoprotein-associated protein B	196	1	0	0	0	0	0	0	0	0	0	0	0	0	0	0	0	0	0	0	0	0	0	0	0	4	8	8	5	0	0	0	0	0	0	0	0	2.37279	0	0	0	0	0	0	0	0	0
sp|P40047|ALDH5_YEAST	ALD5	Aldehyde dehydrogenase 5. mitochondrial	520	2	4	6	9	4	9	5	5	3	5	8	6	9	6	4	5	7	3	9	10	5	3	3	8	2	10	6	9	2	4	9	6	4	5	8	4	2.36915	6.32943	7.05223	9.18303	5.0343	9.17194	7.04302	7.20885	3.27275	6.31465
sp|P32588|PUB1_YEAST	PUB1	Nuclear and cytoplasmic polyadenylated RNA-binding protein PUB1	453	2	0	2	1	1	0	0	2	3	1	2	4	2	0	0	0	2	0	3	2	2	2	2	0	2	2	2	2	1	4	2	1	2	3	3	2	2.35836	0	2.30529	1.03342	1.39659	0	0	3.07812	3.61654	1.15266
sp|P40825|SYA_YEAST	ALA1	Alanine--tRNA ligase. mitochondrial	983	4	1	9	7	10	16	7	10	9	12	11	9	12	5	9	10	8	3	15	11	6	4	14	11	7	12	12	15	5	1	19	13	9	14	19	12	2.35207	0.884248	6.48674	4.2488	7.9505	9.9523	4.92333	7.71373	5.12481	7.4476
sp|P36114|YKR18_YEAST	YKR018C	IML2-like protein YKR018C	725	3	0	4	3	1	4	3	1	6	4	4	3	1	1	3	2	2	0	4	6	1	0	5	3	1	3	7	7	6	1	13	6	1	2	9	4	2.34204	0	3.61773	3.65918	1.05444	4.37767	3.62942	1.09002	3.66319	3.91376
sp|P0C2J3|YL21B_YEAST sp|P0C2J4|YL21A_YEAST sp|P0CX61|YF21A_YEAST sp|P0CX62|YG22A_YEAST sp|P0CX63|YF21B_YEAST sp|P0CX64|YG22B_YEAST sp|P25383|YC21A_YEAST sp|P25384|YC21B_YEAST sp|Q07791|YD23B_YEAST sp|Q12113|YO21B_YEAST sp|Q12260|YB21A_YEAST sp|Q12293|YO22A_YEAST sp|Q12392|YD21A_YEAST sp|Q12439|YO21A_YEAST sp|Q12472|YD21B_YEAST sp|Q12491|YB21B_YEAST sp|Q12501|YO22B_YEAST sp|Q99303|YD23A_YEAST	TY2B-LR1	Transposon Ty2-LR1 Gag-Pol polyprotein	1770	7	0	0	0	0	0	0	0	0	0	0	0	0	0	0	0	0	0	0	0	0	0	0	0	3	0	0	0	7	0	0	0	0	0	0	0	2.33999	0	0	0	0	0	0	0	0	0
sp|Q02725|VTC3_YEAST	VTC3	Vacuolar transporter chaperone 3 complex subunit 3	835	4	0	2	1	3	2	0	0	0	0	0	1	0	0	0	0	1	0	2	0	0	0	0	0	7	3	4	1	8	1	9	6	1	0	0	0	2.33323	0	0.705777	0.638819	2.13985	0.854246	0	0	0	0
sp|P35196|RER2_YEAST	RER2	Dehydrodolichyl diphosphate synthase complex subunit RER2	286	1	0	5	2	0	0	0	0	3	0	0	2	2	0	0	0	1	0	0	2	1	0	0	3	1	2	2	3	3	1	3	4	0	0	0	0	2.33163	0	7.86112	4.43611	0	0	0	0	5.45209	0
sp|P53312|SUCB_YEAST	LSC2	Succinate--CoA ligase [ADP-forming] subunit beta. mitochondrial	427	2	0	2	1	3	7	3	6	6	4	5	5	8	2	5	4	12	0	16	9	3	1	5	7	1	6	1	9	2	0	10	5	13	13	19	4	2.31387	0	2.09842	1.29793	3.74592	10.004	4.16662	9.74758	7.89192	5.69348
sp|Q12512|ZPS1_YEAST	ZPS1	Protein ZPS1	249	1	1	2	1	1	2	1	1	0	2	3	3	2	2	1	1	1	0	1	1	1	1	1	1	1	5	1	3	1	3	1	3	1	4	1	1	2.31381	3.93821	7.53759	2.20621	2.60964	4.30208	2.83086	2.86623	0	4.1677
sp|Q05580|HEL2_YEAST	HEL2	E3 ubiquitin-protein ligase HEL2	639	3	0	2	1	0	0	0	0	0	0	0	0	0	0	0	0	0	0	0	0	0	0	0	0	7	6	5	4	0	0	2	1	0	0	0	0	2.31192	0	1.79934	0.875686	0	0	0	0	0	0
sp|P41811|COPB2_YEAST	SEC27	Coatomer subunit beta'	889	3	0	8	3	6	13	5	8	11	7	14	9	9	3	7	6	11	4	11	8	6	3	11	10	5	9	11	14	6	1	15	8	8	10	19	14	2.30349	0	6.20869	2.28308	5.74717	7.97156	4.86569	6.22918	9.45709	4.15864
sp|P32806|GYP6_YEAST	GYP6	GTPase-activating protein GYP6	458	2	0	3	3	0	0	0	0	0	0	0	0	0	0	0	0	0	0	1	0	0	0	0	0	5	3	4	2	3	0	6	6	0	0	0	0	2.29462	0	3.44964	3.52315	0	0	0	0	0	0
sp|P18414|ERD2_YEAST	ERD2	ER lumen protein-retaining receptor	219	1	0	3	0	0	0	0	0	1	0	0	0	1	0	0	0	1	0	2	3	0	0	0	0	3	7	5	7	4	0	5	3	0	0	0	0	2.29135	0	7.63322	0	0	0	0	0	2.39968	0
sp|Q03361|JIP4_YEAST	JIP4	Uncharacterized protein JIP4	876	3	0	4	3	0	0	0	0	1	1	2	1	0	0	0	0	0	0	1	0	0	0	0	0	2	3	3	2	3	0	7	4	0	0	0	0	2.2907	0	2.77969	1.45362	0	0	0	0	0.595375	0.48132
sp|Q06169|PEX30_YEAST	PEX30	Peroxisomal membrane protein PEX30	523	1	0	1	0	0	0	0	0	0	0	0	0	0	0	0	0	0	0	1	0	0	0	0	0	2	4	2	3	2	0	0	2	0	0	2	0	2.27764	0	0.837484	0	0	0	0	0	0	0
sp|P16120|THRC_YEAST	THR4	Threonine synthase	514	2	2	9	11	3	11	6	8	6	7	15	13	5	2	9	9	3	1	10	10	0	2	8	5	2	11	12	11	5	1	17	8	1	6	8	6	2.25946	2.38693	11.7521	14.5254	2.99471	11.9503	9.46477	11.8046	5.52133	7.92065
sp|P53938|EOS1_YEAST	EOS1	N-glycosylation protein EOS1	366	2	0	2	2	0	0	0	0	0	0	0	0	0	0	0	0	0	0	0	0	0	0	0	0	1	3	3	2	2	0	3	2	0	0	0	0	2.25829	0	2.6844	2.59798	0	0	0	0	0	0
sp|P40991|NOP2_YEAST	NOP2	25S rRNA (cytosine(2870)-C(5))-methyltransferase	618	2	0	3	0	1	4	0	4	1	1	4	3	0	0	0	1	0	0	3	1	0	0	3	3	12	10	19	15	0	0	3	2	0	0	5	3	2.25174	0	2.69658	0	0.989228	3.07621	0	3.41681	0.941945	0.604186
sp|P27882|ERV1_YEAST	ERV1	Mitochondrial FAD-linked sulfhydryl oxidase ERV1	189	2	0	0	2	0	0	0	0	0	1	0	1	0	0	1	0	0	0	3	0	0	0	0	0	1	1	2	1	3	1	4	3	0	0	1	1	2.25072	0	0	10.216	0	0	0	0	0	2.38352
sp|P32915|SC61A_YEAST	SEC61	Protein transport protein SEC61	480	2	0	3	5	2	6	3	3	5	3	4	3	4	0	3	6	2	1	4	5	1	0	5	5	4	6	4	8	7	2	5	6	0	0	0	4	2.23737	0	2.18763	3.96953	2.94192	5.11556	4.09206	4.30887	5.5702	3.08985
sp|P36090|ANR2_YEAST	ANR2	Uncharacterized protein ANR2	516	1	0	2	1	3	5	0	3	0	2	4	3	4	0	0	1	0	0	3	2	0	0	4	0	5	4	7	6	2	0	6	3	0	0	2	4	2.23217	0	3.45908	0.644247	4.34089	7.21997	0	5.6924	0	3.77598
sp|Q06833|NVJ2_YEAST	NVJ2	Nucleus-vacuole junction protein 2	770	4	0	5	5	1	4	1	2	2	0	2	1	0	0	0	2	2	0	3	1	0	0	3	3	15	9	14	12	2	1	14	7	1	0	0	3	2.22062	0	3.62133	4.18085	0.602614	2.23897	1.00089	1.51038	0.583891	0
sp|Q07915|RLP24_YEAST	RLP24	Ribosome biogenesis protein RLP24	199	1	0	0	0	0	0	0	0	0	0	0	0	0	0	0	0	0	0	0	0	0	0	0	0	1	2	2	2	0	0	0	0	0	0	0	0	2.2178	0	0	0	0	0	0	0	0	0
sp|P32614|FRDS_YEAST	FRD1	Fumarate reductase 1	470	2	1	1	3	2	10	6	4	3	8	5	5	6	6	5	5	2	0	7	6	1	2	6	9	1	6	5	7	0	1	7	7	4	12	15	4	2.20736	2.01634	1.0342	3.76695	2.66738	9.29025	8.29369	6.6514	3.21729	8.92991
sp|P15367|SEC11_YEAST	SEC11	Signal peptidase complex catalytic subunit SEC11	167	1	0	4	1	0	4	2	2	1	1	2	3	0	0	3	2	0	0	2	2	0	0	2	2	3	2	3	3	1	0	3	2	0	0	1	2	2.18665	0	14.7082	2.5766	0	12.0706	7.27635	2.3686	2.39229	2.19902
sp|P38288|TOS1_YEAST	TOS1	Protein TOS1	455	2	2	4	1	2	8	5	3	3	6	4	5	5	0	3	5	4	2	6	5	1	2	9	5	2	7	5	1	0	4	4	5	3	3	2	3	2.18577	5.70153	4.35753	1.07897	2.56029	12.8841	5.33224	2.84749	2.8049	8.33837
sp|P23503|NAR1_YEAST	NAR1	Cytosolic Fe-S cluster assembly factor NAR1	491	2	0	7	4	0	0	0	0	0	0	0	0	0	0	0	0	0	0	0	0	0	0	0	0	4	5	7	6	2	0	4	2	0	0	0	0	2.17043	0	11.2163	5.35	0	0	0	0	0	0
sp|P40016|RPN3_YEAST	RPN3	26S proteasome regulatory subunit RPN3	523	2	0	7	5	2	8	4	6	8	7	9	6	6	1	3	5	3	1	7	8	4	0	9	8	5	11	11	15	6	0	7	9	2	3	8	8	2.15159	0	6.88744	5.08295	2.49613	8.13222	5.2528	6.14711	7.60841	6.18529
sp|P53844|PDR17_YEAST	PDR17	Phosphatidylinositol transfer protein PDR17	350	1	0	2	1	0	0	0	0	5	5	4	2	0	0	0	0	2	0	1	0	0	0	0	1	2	1	2	1	3	1	5	2	0	0	0	1	2.15165	0	2.29786	1.05089	0	0	0	0	12.1146	10.2868
sp|P43586|LOC1_YEAST	LOC1	60S ribosomal subunit assembly\export protein LOC1	204	1	0	1	0	0	0	0	0	0	0	0	0	0	0	0	0	0	0	0	0	0	0	0	0	9	9	8	7	0	1	2	1	0	0	0	0	2.13896	0	2.96776	0	0	0	0	0	0	0
sp|Q12196|RIO1_YEAST	RIO1	Serine\threonine-protein kinase RIO1	484	2	0	3	5	0	0	0	0	0	0	0	0	0	0	0	0	0	0	0	0	0	0	0	0	2	1	0	0	0	0	2	0	0	0	0	0	2.13585	0	3.68475	6.54654	0	0	0	0	0	0
sp|P10869|AK_YEAST	HOM3	Aspartokinase	527	3	2	5	6	2	6	4	5	4	4	7	9	1	4	5	5	2	0	6	3	2	0	7	5	3	7	9	9	1	2	12	7	0	0	2	5	2.13468	3.31154	6.25451	6.29303	2.30701	6.34653	5.48695	6.49689	5.00977	4.16613
sp|Q12522|IF6_YEAST	TIF6	Eukaryotic translation initiation factor 6	245	1	0	2	1	1	1	1	1	1	1	2	2	1	0	0	3	1	0	1	1	1	0	2	2	1	1	2	2	1	1	1	2	1	0	2	2	2.13308	0	3.5266	2.89039	2.11911	2.34765	3.07305	3.21507	2.89019	2.31845
sp|P32568|SNQ2_YEAST	SNQ2	Protein SNQ2	1501	6	0	10	15	1	3	3	5	8	3	5	6	3	0	2	2	0	0	1	3	0	0	6	5	2	6	11	15	10	1	23	20	0	0	0	3	2.12751	0	4.77925	5.59409	0.407034	0.61574	0.915855	1.80368	3.05876	0.843385
sp|P38213|DSF2_YEAST	DSF2	Protein DSF2	736	3	0	2	2	0	0	0	0	0	0	0	0	0	0	0	0	0	0	0	0	0	0	0	0	2	1	2	3	0	0	0	2	0	0	0	0	2.1228	0	1.44119	1.30381	0	0	0	0	0	0
sp|P36057|SRPB_YEAST	SRP102	Signal recognition particle receptor subunit beta	244	1	0	4	4	0	0	0	0	0	0	1	2	1	0	0	1	0	0	0	0	0	0	3	0	3	5	5	5	1	0	6	1	0	0	0	2	2.10983	0	12.7341	10.7879	0	0	0	0	0	0
sp|P37292|GLYM_YEAST	SHM1	Serine hydroxymethyltransferase. mitochondrial	490	3	0	12	6	4	9	5	10	2	4	6	9	4	2	8	6	6	3	15	16	1	4	10	7	2	11	7	13	3	2	13	7	9	11	13	6	2.10508	0	13.1237	8.58698	8.18099	12.0175	9.73597	15.6854	2.79773	3.24557
sp|Q04991|FMP42_YEAST	FMP42	Protein FMP42	504	2	0	5	6	0	1	1	0	0	0	0	0	0	0	1	2	0	0	0	1	0	0	0	0	0	3	0	2	3	1	10	6	0	0	0	1	2.09965	0	5.53869	5.87554	0	0.826629	0.934331	0	0	0
sp|P38691|KSP1_YEAST	KSP1	Serine\threonine-protein kinase KSP1	1029	3	1	2	2	0	0	0	0	0	0	0	0	0	0	0	0	0	0	0	0	0	0	0	0	7	7	5	8	0	0	0	1	0	0	0	0	2.08118	1.036	1.62601	1.56347	0	0	0	0	0	0
sp|P40078|NSA2_YEAST	NSA2	Ribosome biogenesis protein NSA2	261	2	0	0	2	0	0	0	0	0	0	0	0	0	0	0	0	0	0	0	0	0	0	0	0	4	5	6	6	1	0	0	0	0	0	0	0	2.07424	0	0	4.03488	0	0	0	0	0	0
sp|P40970|LCB2_YEAST	LCB2	Serine palmitoyltransferase 2	561	2	0	11	6	3	7	6	6	10	6	13	8	6	2	7	7	2	1	5	11	3	2	13	10	4	7	11	14	2	3	17	9	0	1	2	10	2.07276	0	13.459	7.33185	4.34165	8.94266	7.75314	6.15622	11.8334	5.73924
sp|P18562|UPP_YEAST	FUR1	Uracil phosphoribosyltransferase	216	1	0	3	5	0	4	2	3	2	5	6	4	2	0	2	4	2	0	3	7	0	1	3	3	1	5	3	4	0	1	7	2	0	2	7	4	2.07206	0	8.00762	14.253	0	11.4498	8.9233	8.54568	4.72425	14.0277
sp|Q12040|YO283_YEAST	YOR283W	Broad-specificity phosphatase YOR283W	230	1	0	0	0	0	0	0	0	0	0	0	0	0	0	0	0	0	0	0	0	0	0	0	0	0	1	0	0	0	0	0	0	0	0	0	0	2.05906	0	0	0	0	0	0	0	0	0
sp|Q06821|YP084_YEAST	YPR084W	Uncharacterized protein YPR084W	456	1	0	2	2	0	0	0	0	0	0	1	2	0	0	0	0	0	0	0	0	0	0	0	0	0	1	2	2	3	0	2	1	0	0	0	0	2.05374	0	3.15191	1.21969	0	0	0	0	0	0
sp|Q12246|LCB4_YEAST	LCB4	Sphingoid long chain base kinase 4	624	2	0	1	2	1	0	1	0	6	1	0	0	1	0	1	1	1	0	2	1	1	0	0	1	3	4	5	4	3	0	4	2	0	0	3	1	2.05104	0	1.01003	1.00144	1.12878	0	1.20027	0	3.13174	0.899478
sp|Q99385|VCX1_YEAST	VCX1	Vacuolar calcium ion transporter	411	1	0	1	1	2	0	1	1	1	1	2	2	1	0	1	1	1	1	2	1	1	0	1	1	1	1	1	1	1	1	3	3	0	1	2	1	2.03768	0	1.58846	1.45679	2.08068	0	1.48325	1.12793	1.57453	1.39272
sp|Q02959|HOS3_YEAST	HOS3	Histone deacetylase HOS3	697	2	0	0	2	0	0	0	0	0	0	0	0	0	0	0	0	0	0	0	0	0	0	0	0	3	4	5	5	0	0	0	2	0	0	0	0	2.01207	0	0	1.99961	0	0	0	0	0	0
sp|P53968|CRZ1_YEAST	CRZ1	Transcriptional regulator CRZ1	678	2	0	1	1	0	0	0	0	0	0	0	0	0	0	0	0	0	0	0	0	0	0	0	0	4	3	2	3	0	0	0	0	0	0	0	0	2.01024	0	0.860439	0.844035	0	0	0	0	0	0
sp|P20606|SAR1_YEAST	SAR1	Small COPII coat GTPase SAR1	190	1	0	2	5	1	4	0	2	2	2	4	4	0	0	0	3	4	1	5	4	1	0	4	3	4	4	5	6	3	1	4	5	3	4	8	4	2.0093	0	6.06372	16.9885	3.75903	11.602	0	7.90104	3.92662	5.88399
sp|P47129|ACF4_YEAST	ACF4	Assembly-complementing factor 4	309	1	0	5	1	0	0	0	0	0	0	0	0	0	0	0	0	2	0	2	3	0	0	0	0	3	5	4	4	1	0	2	1	0	0	0	0	2.00922	0	7.27729	1.56581	0	0	0	0	0	0
sp|P39535|PHO90_YEAST	PHO90	Low-affinity phosphate transporter PHO90	881	2	0	0	0	0	0	0	0	0	0	0	0	0	0	0	0	1	0	1	1	0	0	0	0	2	3	2	2	7	0	3	3	0	0	0	0	2.00541	0	0	0	0	0	0	0	0	0
sp|P32861|UGPA1_YEAST	UGP1	UTP--glucose-1-phosphate uridylyltransferase	499	2	3	2	1	5	11	2	3	7	10	12	6	9	4	4	1	13	2	18	11	7	4	6	6	6	14	10	11	4	1	5	5	16	18	17	5	1.99345	7.89672	1.57897	1.13806	8.90421	13.906	2.66268	5.32319	10.7732	11.3437
sp|Q12257|YD177_YEAST	YDL177C	IMPACT family member YDL177C	170	1	0	0	1	0	0	0	0	0	0	0	0	0	0	0	0	1	0	0	0	0	0	0	0	1	2	1	0	0	0	0	0	0	0	0	0	1.99014	0	0	1.83858	0	0	0	0	0	0
sp|P39969|BOI2_YEAST	BOI2	Protein BOI2	1040	4	0	6	5	0	0	0	0	7	3	13	8	0	0	0	1	0	1	1	1	0	0	0	0	2	3	3	2	3	1	6	4	0	0	0	0	1.98831	0	3.57319	2.00706	0	0	0	0	3.61655	1.74881
sp|Q03558|OYE2_YEAST	OYE2	NADPH dehydrogenase 2	400	2	0	0	1	0	3	0	1	0	6	5	5	0	1	0	3	0	0	6	1	0	0	0	2	0	2	1	5	0	1	5	7	0	5	5	2	1.98398	0	0	1.22989	0	2.94811	0	1.42267	0	5.0386
sp|P39960|BEM2_YEAST	BEM2	GTPase-activating protein BEM2\IPL2	2167	7	1	11	11	0	5	2	1	4	6	7	6	0	0	0	4	0	0	2	1	0	0	5	2	9	13	13	15	4	2	14	12	0	3	2	6	1.98218	1.02673	2.26286	2.80331	0	0.335172	0.165344	0.310922	0.913586	1.02984
sp|P21243|PSA1_YEAST	SCL1	Proteasome subunit alpha type-1	252	1	0	0	3	1	4	2	3	3	5	4	2	3	0	3	2	2	0	5	2	1	0	4	2	2	6	4	6	3	0	4	3	4	1	7	2	1.9812	0	0	6.9301	1.87039	6.97556	6.58089	7.77102	5.54852	7.10146
sp|P28496|LAC1_YEAST	LAC1	Ceramide synthase LAC1	418	2	0	4	1	0	1	1	2	1	0	1	0	1	0	0	1	0	0	0	0	2	0	0	1	5	6	2	2	3	0	3	2	0	0	0	1	1.96656	0	5.71468	1.5561	0	1.0108	1.53111	1.02655	1.52138	0
sp|P32578|SIP1_YEAST	SIP1	SNF1 protein kinase subunit beta-1	815	2	0	0	2	0	0	0	0	0	0	0	0	0	0	0	0	0	0	0	0	0	0	0	0	3	4	1	3	1	0	1	1	0	0	0	0	1.95775	0	0	1.74017	0	0	0	0	0	0
sp|P18544|ARGD_YEAST	ARG8	Acetylornithine aminotransferase. mitochondrial	423	1	0	2	0	2	5	1	2	3	2	3	1	3	0	5	3	2	0	2	2	1	0	1	3	0	1	0	3	2	0	5	3	3	3	4	0	1.95199	0	3.64472	0	3.9175	6.55664	3.18433	3.45041	4.40755	2.86551
sp|P53843|IST1_YEAST	IST1	Vacuolar protein sorting-associated protein IST1	298	1	0	1	2	0	1	1	1	0	0	0	1	0	0	1	1	0	0	1	1	0	0	1	0	4	4	3	4	0	0	1	0	0	0	1	0	1.92552	0	2.34249	3.48895	0	1.4131	2.45413	1.81147	0	0
sp|P46947|CWC26_YEAST	BUD13	Pre-mRNA-splicing factor CWC26	266	1	0	0	0	0	0	0	0	0	0	0	0	0	0	0	0	0	0	0	0	0	0	0	0	4	1	1	0	0	0	0	0	0	0	0	0	1.9213	0	0	0	0	0	0	0	0	0
sp|P38878|LNP_YEAST	LNP1	Endoplasmic reticulum junction formation protein lunapark	278	1	0	1	1	0	0	0	0	0	0	0	0	0	0	0	0	0	0	0	0	0	0	0	0	4	5	3	5	0	0	0	0	0	0	0	0	1.92093	0	1.94638	1.62447	0	0	0	0	0	0
sp|P38070|YPK3_YEAST sp|Q06098|ISR1_YEAST	YPK3	Serine\threonine-protein kinase YPK3	525	2	0	0	0	0	0	0	0	0	0	0	0	0	0	0	0	0	0	0	0	0	0	0	0	2	0	0	0	0	0	0	0	0	0	0	0	1.92002	0	0	0	0	0	0	0	0	0
sp|Q06218|DBP9_YEAST	DBP9	ATP-dependent RNA helicase DBP9	594	2	0	2	3	0	1	0	0	1	0	1	1	0	0	1	0	0	0	0	0	0	0	1	0	17	12	20	19	0	0	2	2	0	0	0	0	1.91691	0	1.78856	2.52953	0	0.841314	0	0	1.00411	0
sp|Q08977|CUB1_YEAST	CUB1	Cu(2+) suppressing and bleomycin sensitive protein 1	551	2	0	5	3	0	4	4	1	4	4	7	6	2	2	2	2	1	0	9	5	0	1	5	4	0	5	6	9	0	0	5	6	2	5	10	6	1.90325	0	5.77121	2.98269	0	2.83414	4.60435	1.20775	4.28543	3.49551
sp|P43555|EMP47_YEAST	EMP47	Protein EMP47	445	2	0	3	4	1	2	1	1	0	2	2	1	0	0	0	3	0	0	2	4	0	0	1	1	2	7	3	7	2	1	8	4	0	1	1	2	1.89959	0	5.63308	6.64346	1.48283	2.20754	1.74608	1.94967	0	2.53115
sp|P38260|FES1_YEAST	FES1	Hsp70 nucleotide exchange factor FES1	290	1	0	3	5	0	2	0	0	3	6	1	2	2	0	0	1	0	0	1	1	0	0	0	2	2	14	11	10	1	0	7	5	0	1	3	1	1.8976	0	7.02321	9.31474	0	3.59243	0	0	3.62692	12.5057
sp|P40582|GST1_YEAST	GTT1	Glutathione S-transferase 1	234	1	0	2	1	4	2	2	2	4	0	3	5	2	0	1	1	4	0	1	2	2	1	3	1	3	1	3	4	3	0	2	2	4	2	3	2	1.89329	0	3.67442	1.9373	12.4263	3.81697	4.69836	4.33613	10.7669	0
sp|Q01532|BLH1_YEAST	LAP3	Cysteine proteinase 1. mitochondrial	483	2	0	3	4	3	7	3	6	4	3	5	6	6	2	3	3	7	0	7	5	0	0	6	6	0	5	3	5	1	2	8	3	9	9	9	7	1.89189	0	2.39893	4.78126	3.94692	9.0525	4.68281	9.30185	4.36152	2.23037
sp|P39926|SSO2_YEAST	SSO2	Protein SSO2	295	1	1	0	2	1	5	0	0	1	2	0	1	1	1	0	2	1	0	2	2	1	3	0	1	1	1	2	2	2	2	4	2	2	1	1	0	1.89172	2.95519	0	4.77237	2.05815	7.11809	0	0	2.13474	1.91198
sp|P53872|PGA14_YEAST	YNL190W	Hydrophilin YNL190W	204	1	0	3	3	0	0	0	0	0	0	0	0	0	0	0	0	0	0	0	0	0	0	0	0	10	13	14	24	0	0	2	2	0	0	0	0	1.89096	0	12.5376	12.8326	0	0	0	0	0	0
sp|Q07418|PEX19_YEAST	PEX19	Peroxisomal membrane protein import receptor PEX19	342	1	0	0	1	0	0	0	0	3	6	4	3	0	0	0	0	0	0	0	0	0	0	0	0	1	1	0	1	1	0	3	2	0	0	0	0	1.87586	0	0	1.43675	0	0	0	0	5.41558	8.51274
sp|Q08822|ETFD_YEAST	CIR2	Probable electron transfer flavoprotein-ubiquinone oxidoreductase. mitochondrial	631	2	0	6	9	4	9	8	8	10	4	12	7	7	0	8	10	5	0	9	8	0	1	9	13	5	8	10	14	3	0	17	8	4	4	10	13	1.86539	0	4.3318	7.27283	4.64555	7.37271	7.18293	7.51672	7.76539	3.11088
sp|P35198|MTH1_YEAST	MTH1	Protein MTH1	433	1	0	0	0	0	0	0	0	0	0	0	0	0	0	0	0	0	0	0	0	0	0	0	0	0	0	0	0	0	0	0	0	0	0	0	0	1.86404	0	0	0	0	0	0	0	0	0
sp|Q12276|HER1_YEAST	HER1	HMG2-induced ER-remodeling protein 1	1246	5	0	1	0	0	0	0	0	2	3	4	2	0	0	1	0	0	0	0	0	0	0	0	0	5	6	4	4	2	0	2	5	0	0	0	0	1.86079	0	0.176095	0	0	0	0	0	0.653095	0.652598
sp|Q07716|AIM6_YEAST	AIM6	Altered inheritance of mitochondria protein 6	390	2	0	0	0	1	0	0	0	1	1	2	2	1	0	0	0	2	0	2	0	0	0	0	1	0	0	2	3	0	0	2	0	0	2	2	2	1.86032	0	0	0	1.32093	0	0	0	1.02151	1.12764
sp|P25627|BUD23_YEAST	BUD23	18S rRNA (guanine(1575)-N(7))-methyltransferase	275	1	0	0	2	0	0	0	0	0	0	0	0	0	0	0	0	0	0	0	0	0	0	0	0	6	4	4	3	0	0	0	0	0	0	0	0	1.84065	0	0	3.38709	0	0	0	0	0	0
sp|Q06245|SEC10_YEAST	SEC10	Exocyst complex component SEC10	871	3	0	3	1	0	0	1	0	0	1	1	2	0	0	1	1	0	0	0	1	0	0	1	2	3	0	0	0	3	0	3	2	0	0	0	2	1.84018	0	1.4507	0.648214	0	0	0.720173	0	0	0.465183
sp|P32340|NDI1_YEAST	NDI1	Rotenone-insensitive NADH-ubiquinone oxidoreductase. mitochondrial	513	2	0	0	2	7	6	2	6	3	2	2	0	9	0	4	7	10	1	7	7	9	1	3	6	3	6	5	11	5	0	6	3	11	8	7	7	1.83966	0	0	1.19296	10.8232	5.67687	3.37208	8.48325	4.12409	1.20959
sp|Q07653|HBT1_YEAST	HBT1	Protein HBT1	1046	3	0	3	3	0	0	0	0	3	1	0	0	0	0	0	1	0	0	0	0	0	0	0	0	5	10	7	7	3	0	3	4	0	0	0	0	1.83754	0	1.35855	1.24365	0	0	0	0	2.05398	1.12081
sp|P47116|PTK2_YEAST	PTK2	Serine\threonine-protein kinase PTK2\STK2	818	3	0	5	3	0	0	0	1	0	0	0	1	0	1	0	1	0	0	0	1	0	0	0	0	13	17	12	16	3	0	7	3	0	0	0	0	1.82215	0	3.46105	2.1669	0	0	0	0.562875	0	0
sp|Q05812|MSC3_YEAST	MSC3	Meiotic sister-chromatid recombination protein 3	728	3	0	3	3	0	0	0	0	5	3	4	3	0	0	0	0	0	0	0	0	0	0	0	0	3	3	3	4	2	1	5	1	0	0	0	0	1.8094	0	1.90168	2.62602	0	0	0	0	4.52472	1.34806
sp|P25618|CWH43_YEAST	CWH43	Protein CWH43	953	3	0	7	4	2	3	5	2	6	5	4	5	6	2	5	3	0	0	2	3	4	0	3	4	3	5	7	6	7	2	7	5	0	0	0	6	1.80764	0	4.95642	2.69368	1.3941	1.118	3.38607	2.03793	3.54575	2.92169
sp|Q12675|ATC4_YEAST	DNF2	Phospholipid-transporting ATPase DNF2	1612	5	0	5	2	2	0	0	0	8	2	6	6	0	0	0	0	5	4	3	5	3	0	7	6	6	7	6	5	7	2	12	2	0	0	0	3	1.80207	0	2.1327	1.02744	0.753202	0	0	0	2.64063	0.543372
sp|P25340|ERG4_YEAST	ERG4	Delta(24(24(1)))-sterol reductase ERG4	473	2	0	10	11	0	0	0	0	1	0	0	0	1	0	4	3	0	0	0	1	0	0	0	0	6	10	9	14	11	0	16	16	0	0	0	1	1.79483	0	12.6834	17.3037	0	0	0	0	1.13088	0
sp|P53272|YG34_YEAST	YGR122W	Uncharacterized protein YGR122W	402	2	0	5	3	0	0	0	0	2	0	1	2	0	0	0	0	0	0	1	0	0	0	0	0	1	2	4	3	2	0	8	3	0	0	0	0	1.79348	0	4.91707	3.06979	0	0	0	0	1.34202	0
sp|P16140|VATB_YEAST	VMA2	V-type proton ATPase subunit B	517	2	1	3	5	7	13	4	3	6	9	11	5	10	4	5	4	8	3	8	6	5	4	7	12	2	9	9	11	4	0	9	5	10	23	18	9	1.79042	2.15285	2.93178	4.88695	9.39627	11.7573	5.42304	4.07366	4.99255	9.57399
sp|P17121|SAC7_YEAST	SAC7	GTPase-activating protein SAC7	654	2	0	2	5	0	0	0	0	1	3	3	3	0	0	0	0	0	0	0	0	0	0	0	0	3	3	4	3	3	0	5	2	0	0	0	0	1.78339	0	1.58267	3.80155	0	0	0	0	1.08453	2.02993
sp|P38088|SYG_YEAST	GRS1	Glycine--tRNA ligase 1. mitochondrial	690	2	4	6	10	2	12	5	8	3	11	9	11	5	7	4	6	7	2	15	11	3	5	10	7	4	21	13	13	2	1	11	10	6	15	18	10	1.7825	6.72777	5.04945	10.5137	1.56003	9.11025	4.57222	6.73312	2.59115	12.2241
sp|P32331|YMC1_YEAST	YMC1	Mitochondrial glycine transporter YMC1	307	1	0	1	1	1	3	1	2	1	1	1	1	2	0	1	1	1	0	0	2	1	0	2	2	1	1	2	2	1	0	2	3	0	0	0	2	1.78259	0	2.49284	2.90057	2.3664	3.49365	2.8961	4.97219	2.13612	1.97665
sp|P06738|PHSG_YEAST	GPH1	Glycogen phosphorylase	902	3	0	4	3	6	10	2	12	6	5	9	4	11	4	8	10	7	0	10	10	3	0	9	8	3	10	8	7	4	0	11	8	7	15	20	6	1.78156	0	2.17598	0.924909	5.14597	4.85823	1.34368	7.94065	3.6202	2.55366
sp|P32642|GLRX4_YEAST sp|Q03835|GLRX3_YEAST	GRX4	Monothiol glutaredoxin-4	244	1	0	0	1	1	0	1	1	1	0	0	0	1	0	1	1	0	1	0	1	1	0	0	0	0	0	0	0	0	0	0	1	0	1	0	0	1.7724	0	0	1.29845	2.08353	0	2.15196	1.37569	1.53836	0
sp|P43593|UBP6_YEAST	UBP6	Ubiquitin carboxyl-terminal hydrolase 6	499	1	0	0	0	1	4	0	1	2	0	5	2	2	0	1	0	2	0	6	4	0	0	2	1	0	4	1	1	1	0	6	0	2	3	5	1	1.77198	0	0	0	1.13669	3.34029	0	1.31705	1.80345	0
sp|P13188|SYQ_YEAST	GLN4	Glutamine--tRNA ligase	809	3	0	1	5	0	3	4	3	3	3	4	4	4	0	0	3	0	0	4	3	1	0	3	5	32	12	23	34	4	2	3	4	0	5	4	3	1.76658	0	1.40705	3.73989	0	1.72902	3.32971	2.09364	1.74444	1.50074
sp|P38625|GUAA_YEAST	GUA1	GMP synthase [glutamine-hydrolyzing]	525	2	0	5	4	2	7	4	2	7	4	8	3	2	0	3	1	2	1	6	3	1	0	7	1	1	8	7	11	1	1	12	2	2	5	5	6	1.76333	0	6.33534	4.41781	2.80335	8.01069	5.84738	2.44282	8.77399	4.36488
sp|P32386|YBT1_YEAST	YBT1	ATP-dependent bile acid permease	1661	6	0	12	15	5	15	8	14	13	10	10	15	15	0	9	15	3	0	7	13	4	2	12	17	11	11	13	17	18	3	23	19	0	0	3	17	1.75998	0	4.45054	5.10049	1.68505	4.80838	3.11663	6.26178	4.42849	3.74268
sp|P53389|HOL1_YEAST	HOL1	Protein HOL1	586	1	0	0	0	0	0	0	0	0	0	0	0	0	0	0	0	0	0	0	0	0	0	0	0	0	0	0	0	0	0	0	0	0	0	0	0	1.7546	0	0	0	0	0	0	0	0	0
sp|Q99247|DUF1_YEAST	DUF1	DUB-associated factor 1	1116	4	0	5	5	0	0	0	0	3	5	8	5	0	0	0	0	0	0	0	2	0	0	0	0	5	6	9	12	3	1	9	5	0	0	0	0	1.75436	0	2.17572	2.37278	0	0	0	0	1.40324	2.19116
sp|Q05911|PUR8_YEAST	ADE13	Adenylosuccinate lyase	482	2	0	4	2	2	5	2	4	2	2	4	4	4	1	5	5	1	0	10	6	1	0	2	7	1	5	6	11	1	2	8	4	1	5	7	1	1.74491	0	3.57159	2.48733	2.25087	4.38879	2.15291	3.80908	2.16332	2.08849
sp|P36006|MYO3_YEAST	MYO3	Myosin-3	1272	5	0	7	15	0	0	0	2	4	4	28	13	0	0	0	0	0	0	0	0	0	0	0	0	6	4	11	5	4	1	12	6	0	0	0	0	1.74056	0	4.02438	6.97978	0	0	0	0.749783	4.64179	4.38072
sp|P39985|DPO5_YEAST	POL5	rDNA transcriptional regulator POL5	1022	4	0	5	2	0	3	1	3	3	3	3	3	0	0	1	2	0	0	3	2	1	2	3	1	7	7	5	8	5	0	3	2	0	0	0	8	1.7402	0	2.49648	1.09893	0	1.0866	0.619806	1.44869	1.0048	1.19614
sp|P48415|SEC16_YEAST	SEC16	COPII coat assembly protein SEC16	2195	7	0	7	6	0	0	0	0	0	0	0	0	0	0	0	0	4	0	3	2	0	0	0	0	19	12	7	9	4	0	8	6	0	0	0	0	1.73735	0	1.65557	1.39683	0	0	0	0	0	0
sp|Q03088|SVL3_YEAST	SVL3	Styryl dye vacuolar localization protein 3	825	4	0	0	2	0	0	0	0	3	3	2	0	0	0	1	0	0	0	0	0	0	1	1	0	4	7	5	7	3	1	4	1	0	0	1	2	1.72267	0	0	1.034	0	0	0	0	0.951218	1.45284
sp|P06102|NOT3_YEAST	NOT3	General negative regulator of transcription subunit 3	836	3	0	2	2	0	2	0	3	1	0	1	1	0	0	0	0	0	0	0	0	0	0	1	1	11	7	10	10	0	0	1	1	0	0	1	1	1.7218	0	0.970031	1.20815	0	1.03068	0	1.64994	0.432644	0
sp|Q05050|EIS1_YEAST	EIS1	Eisosome protein 1	843	2	0	1	2	0	0	0	0	0	0	0	0	0	0	0	0	2	0	0	1	0	0	0	0	2	4	6	4	2	0	7	2	0	0	1	0	1.71681	0	0.571551	1.17551	0	0	0	0	0	0
sp|Q12458|YPR1_YEAST	YPR1	Putative reductase 1	312	1	0	0	0	0	2	0	1	0	2	4	2	1	0	0	0	1	0	0	0	0	0	0	0	1	1	0	1	2	0	4	3	2	3	5	2	1.69681	0	0	0	0	2.71142	0	5.54319	0	7.72056
sp|P17423|KHSE_YEAST	THR1	Homoserine kinase	357	1	0	0	0	1	3	0	0	2	2	0	0	1	0	0	0	0	1	0	0	1	0	0	0	2	0	0	3	0	1	2	0	1	0	0	0	1.6959	0	0	0	2.07585	4.30311	0	0	3.14519	2.70804
sp|P35178|RRP1_YEAST	RRP1	Ribosomal RNA-processing protein 1	278	1	0	1	3	0	1	0	0	0	1	1	1	0	0	1	0	0	0	0	1	0	0	2	1	1	1	1	4	0	0	2	4	0	0	0	2	1.6861	0	1.68321	4.14849	0	1.78453	0	0	0	1.4146
sp|P15303|SEC23_YEAST	SEC23	Protein transport protein SEC23	768	3	0	9	9	3	8	2	5	6	13	8	4	5	0	4	4	4	0	10	8	3	0	9	4	4	12	8	9	3	0	12	5	4	3	16	13	1.67611	0	5.74042	6.08181	2.82687	5.5006	1.01189	5.11068	4.43196	9.49786
sp|P14843|AROF_YEAST	ARO3	Phospho-2-dehydro-3-deoxyheptonate aldolase. phenylalanine-inhibited	370	1	0	2	2	2	5	3	4	4	4	3	3	4	2	2	3	1	0	2	4	2	2	2	3	2	5	3	3	2	0	6	3	1	3	2	1	1.66002	0	2.53995	3.24597	3.56282	7.85226	5.31531	6.12275	5.82867	5.60956
sp|P47045|TIM54_YEAST	TIM54	Mitochondrial import inner membrane translocase subunit TIM54	478	1	0	3	1	0	0	0	0	0	0	0	0	0	0	0	0	0	0	0	0	0	2	0	0	0	0	1	1	2	0	5	3	0	0	0	0	1.65892	0	1.93796	0.654055	0	0	0	0	0	0
sp|Q03148|SNZ1_YEAST	SNZ1	Pyridoxal 5'-phosphate synthase subunit SNZ1	297	1	1	4	3	3	10	3	5	2	6	7	5	7	2	5	5	2	0	5	7	1	2	6	3	1	7	3	6	3	2	9	8	0	0	2	0	1.65136	3.19616	6.39937	5.61797	5.92093	24.7061	9.34417	12.9499	2.35644	13.2519
sp|P20449|DBP5_YEAST	DBP5	ATP-dependent RNA helicase DBP5	482	1	0	1	3	0	4	2	0	2	1	5	3	1	1	1	0	1	0	5	3	0	0	3	2	1	4	5	3	0	0	4	2	0	4	7	1	1.64096	0	2.42621	3.4922	0	5.98816	4.96633	0	2.83615	1.82375
sp|P25558|BUD3_YEAST	BUD3	Bud site selection protein 3	1636	5	0	10	5	0	0	0	0	2	2	3	3	0	0	0	0	1	0	2	2	0	0	0	0	3	3	3	1	4	0	9	5	0	0	2	0	1.63309	0	3.40525	1.09154	0	0	0	0	0.626357	0.393891
sp|P06782|SNF1_YEAST	SNF1	Carbon catabolite-derepressing protein kinase	633	2	0	1	1	0	0	0	1	2	1	0	0	0	0	0	0	2	0	2	0	2	1	2	1	1	4	4	3	2	0	3	1	0	0	2	0	1.63165	0	0.961932	0.884864	0	0	0	1.00774	1.70294	0.790958
sp|P37293|NAT2_YEAST	NAT2	Putative N-terminal acetyltransferase 2	288	1	0	2	2	0	2	0	2	1	0	3	2	2	0	0	1	0	0	1	2	0	0	0	0	2	3	3	4	2	0	5	3	0	0	0	1	1.63117	0	1.52333	4.01559	0	1.26009	0	3.5433	1.81701	0
sp|P38115|ARA1_YEAST	ARA1	D-arabinose dehydrogenase [NAD(P)+] heavy chain	344	1	2	3	4	1	7	3	3	4	6	4	3	5	2	4	3	6	3	9	5	3	3	4	5	2	5	3	6	4	1	5	5	2	7	9	5	1.62248	6.15191	7.73512	6.24389	2.0986	11.3599	5.97149	7.42853	6.18304	12.4976
sp|Q12375|ORT1_YEAST	ORT1	Mitochondrial ornithine transporter 1	292	1	0	3	2	0	1	0	1	1	0	0	0	1	0	1	2	0	0	0	0	0	0	0	0	0	0	1	0	3	0	3	3	0	0	0	0	1.62107	0	5.33927	4.02896	0	1.45022	0	1.93541	1.04599	0
sp|P17898|CPT1_YEAST	CPT1	Cholinephosphotransferase 1	393	1	0	0	2	1	1	0	1	1	1	1	1	1	0	1	1	1	0	1	1	0	0	1	1	1	1	1	1	1	0	1	2	0	0	0	2	1.61884	0	0	2.97778	1.59605	1.48418	0	2.17167	1.80799	1.66667
sp|P11972|SST2_YEAST	SST2	Protein SST2	698	2	0	10	10	0	0	0	0	0	0	0	0	0	0	0	0	0	0	0	0	0	0	0	0	0	1	8	4	0	0	2	1	0	0	0	0	1.61039	0	10.0735	8.06007	0	0	0	0	0	0
sp|P40471|AYR1_YEAST	AYR1	NADPH-dependent 1-acyldihydroxyacetone phosphate reductase	297	2	1	5	6	3	10	3	8	7	3	8	9	6	2	5	8	5	2	9	10	2	0	6	6	6	7	16	11	6	3	10	8	3	2	7	7	1.60443	3.7561	9.64986	13.0282	7.46635	16.7745	7.58921	18.5042	16.1775	5.49968
sp|Q07651|FMP45_YEAST	FMP45	SUR7 family protein FMP45	309	1	0	2	1	0	0	0	2	7	11	5	3	0	0	0	0	0	0	0	0	1	0	0	0	6	5	0	0	3	1	2	3	0	0	0	0	1.58531	0	2.81316	3.29361	0	0	0	4.62991	15.9578	17.4582
sp|P40693|RLP7_YEAST	RLP7	Ribosome biogenesis protein RLP7	322	1	0	0	1	0	0	0	0	0	0	0	0	0	0	0	0	0	0	0	0	0	0	0	0	4	9	9	6	0	1	0	0	0	0	0	0	1.58446	0	0	1.29376	0	0	0	0	0	0
sp|P39996|GTT3_YEAST	GTT3	Glutathione transferase 3	337	1	0	2	2	0	0	0	0	0	0	0	0	0	0	0	0	0	0	0	0	0	0	0	0	4	3	4	3	2	1	4	3	0	0	0	0	1.57742	0	4.13056	3.7194	0	0	0	0	0	0
sp|P38966|VTC5_YEAST	VTC5	Vacuole transporter chaperone complex subunit 5	869	3	0	3	1	0	0	0	2	0	0	0	0	0	0	0	0	0	0	0	0	0	0	0	0	2	4	2	5	2	0	3	1	0	0	0	0	1.5701	0	0.903361	0.500357	0	0	0	0.621567	0	0
sp|Q08206|YO036_YEAST	YOL036W	Uncharacterized protein YOL036W	761	2	0	1	2	0	0	0	0	0	0	0	0	0	0	0	0	0	0	0	0	0	0	0	0	1	2	1	1	0	0	1	1	0	0	0	0	1.56454	0	0.946702	1.30076	0	0	0	0	0	0
sp|P38089|PP2C4_YEAST	PTC4	Protein phosphatase 2C homolog 4	393	2	0	5	5	0	0	0	0	0	0	0	0	0	0	0	0	1	0	3	2	0	0	0	0	2	4	5	6	1	0	3	3	0	0	0	1	1.56455	0	7.35905	7.14679	0	0	0	0	0	0
sp|P32074|COPG_YEAST	SEC21	Coatomer subunit gamma	935	3	0	12	11	2	12	3	6	9	15	12	9	3	2	2	3	6	0	14	8	3	0	7	8	8	16	15	20	6	3	15	9	2	10	15	12	1.56072	0	8.1882	7.22338	1.12978	7.09065	1.76418	4.55095	4.34767	9.34567
sp|P38911|FKBP3_YEAST	FPR3	Peptidyl-prolyl cis-trans isomerase	411	1	0	0	1	1	0	1	1	1	1	1	1	1	1	1	1	1	1	1	1	2	1	1	1	1	1	1	1	1	0	0	1	1	1	1	1	1.55855	0	0	1.07794	1.92433	0	1.3235	1.55928	1.50019	1.0475
sp|P32787|MG101_YEAST	MGM101	Mitochondrial genome maintenance protein MGM101	269	1	1	2	1	1	4	1	1	3	2	1	3	2	0	3	1	4	0	2	3	1	0	5	3	2	5	5	4	2	0	4	5	2	2	5	2	1.5531	2.811	2.92203	1.4924	2.12659	6.24793	2.75487	1.60779	5.3097	3.32475
sp|P25382|NLE1_YEAST	RSA4	Ribosome assembly protein 4	515	1	0	1	2	0	0	0	0	0	0	0	0	0	0	0	0	0	0	0	0	0	0	0	0	1	2	2	1	0	0	1	1	0	0	0	0	1.52926	0	1.64477	2.75557	0	0	0	0	0	0
sp|Q12017|PLP2_YEAST	PLP2	Phosducin-like protein 2	286	1	0	0	0	0	0	0	0	0	1	0	0	0	0	0	0	0	0	0	1	0	0	0	0	1	1	1	1	1	0	1	1	0	2	2	0	1.52642	0	0	0	0	0	0	0	0	1.76053
sp|P53728|CYP8_YEAST	CPR8	Peptidyl-prolyl cis-trans isomerase CYP8	308	1	0	2	0	0	0	0	0	0	0	0	0	0	0	0	1	0	0	0	0	0	0	0	0	3	6	3	7	1	2	0	1	0	0	0	0	1.50973	0	3.09676	0	0	0	0	0	0	0
sp|P28737|MSP1_YEAST	MSP1	Outer mitochondrial transmembrane helix translocase	362	1	0	0	1	0	0	0	0	0	0	1	0	0	0	0	0	0	0	0	0	0	0	0	0	1	0	2	3	1	0	2	4	0	0	0	0	1.50955	0	0	1.56364	0	0	0	0	0	0
sp|P33307|CSE1_YEAST	CSE1	Importin alpha re-exporter	960	3	0	4	6	3	2	0	6	5	2	4	5	3	0	0	4	4	2	4	3	4	0	4	4	4	7	5	7	6	1	11	5	2	2	2	3	1.50799	0	1.88049	2.44866	1.63846	0.750938	0	2.78988	2.39427	0.76193
sp|P32486|KRE6_YEAST	KRE6	Beta-glucan synthesis-associated protein KRE6	720	3	0	2	1	0	0	0	0	0	0	2	1	0	0	0	0	0	0	0	1	0	0	0	0	2	0	5	1	4	0	3	2	0	0	0	1	1.50745	0	2.22356	1.0214	0	0	0	0	0	0
sp|P38266|AIM3_YEAST	AIM3	Altered inheritance of mitochondria protein 3	947	2	0	2	2	0	0	0	0	0	1	1	2	0	0	0	0	3	1	0	3	0	0	0	0	8	10	7	10	1	0	4	4	0	0	0	0	1.50653	0	1.09771	0.789866	0	0	0	0	0	0.51864
sp|P33329|PPZ2_YEAST	PPZ2	Serine\threonine-protein phosphatase PP-Z2	710	3	0	0	0	0	0	0	0	1	3	1	0	0	0	0	0	1	0	2	2	0	0	0	0	3	4	2	0	4	0	2	0	0	0	0	0	1.50432	0	0	0	0	0	0	0	0.707088	0.748832
sp|P33299|PRS7_YEAST	RPT1	26S proteasome regulatory subunit 7 homolog	467	2	0	1	1	0	1	0	1	2	1	1	0	2	0	1	0	0	0	2	0	0	0	0	1	2	1	1	1	1	0	1	1	0	1	2	1	1.50371	0	1.05583	0.879647	0	1.16	0	1.47457	1.51803	1.07319
sp|P40093|YEY6_YEAST	YER156C	MYG1 protein YER156C	338	1	1	5	2	1	3	3	2	1	1	5	1	2	1	4	3	1	1	5	4	1	1	3	3	6	6	8	7	1	0	5	5	1	4	6	2	1.50102	1.88387	7.98769	3.17409	1.68817	3.65224	4.98791	3.4095	1.52892	1.59054
sp|P32565|RPN2_YEAST	RPN2	26S proteasome regulatory subunit RPN2	945	4	0	13	13	6	8	6	9	8	8	11	13	9	0	8	12	3	1	14	13	4	1	15	14	9	16	18	19	4	4	16	15	4	5	9	14	1.49918	0	8.56911	7.84774	3.86624	4.12875	5.34783	8.17284	3.95624	5.6912
sp|Q04322|GYL1_YEAST	GYL1	Probable GTPase-activating protein GYL1	720	2	0	3	7	0	0	0	0	2	2	4	2	0	0	0	0	2	0	6	5	0	0	0	0	6	11	4	8	2	1	15	6	0	0	0	0	1.48309	0	1.88627	4.22852	0	0	0	0	1.29506	0.832057
sp|P00401|COX1_YEAST	COX1	Cytochrome c oxidase subunit 1	534	1	0	2	2	2	2	3	2	2	2	3	3	2	2	3	3	0	0	2	1	2	0	4	3	2	3	3	3	2	1	3	3	0	0	1	2	1.47764	0	3.56364	2.85862	3.56999	3.48826	5.72116	3.6167	3.67622	3.80028
sp|Q07533|CYK3_YEAST	CYK3	Cytokinesis protein 3	885	2	0	2	1	0	0	0	0	0	0	0	0	0	0	0	1	0	0	0	0	0	0	0	0	4	3	4	1	3	0	2	1	0	0	0	0	1.46277	0	1.00767	0.501324	0	0	0	0	0	0
sp|P32487|LYP1_YEAST	LYP1	Lysine-specific permease	611	2	0	4	6	0	2	0	0	1	2	2	0	0	0	0	0	5	1	7	5	0	0	0	0	5	5	5	3	2	3	3	4	0	0	0	2	1.45818	0	3.29706	6.52134	0	1.55877	0	0	0.85231	1.53712
sp|P25623|SYP1_YEAST	SYP1	Suppressor of yeast profilin deletion	870	3	0	4	2	0	4	1	1	3	7	5	2	2	0	1	1	7	2	8	10	0	2	2	2	7	11	8	5	3	0	5	5	2	3	6	4	1.45539	0	2.12203	0.937738	0	1.88527	0.532881	1.1442	1.83987	3.00021
sp|P36112|MIC60_YEAST	MIC60	MICOS complex subunit MIC60	540	1	0	8	6	2	8	7	8	5	11	5	9	4	3	5	7	1	2	3	4	3	2	7	5	3	10	7	11	0	5	14	14	0	0	2	7	1.45351	0	7.4322	6.51258	2.72476	6.0704	8.37313	9.28379	4.81179	10.5374
sp|P32464|HYM1_YEAST	HYM1	Protein HYM1	399	1	0	0	0	0	0	0	0	0	0	1	0	0	0	0	0	0	0	0	0	0	0	0	0	2	2	5	2	1	1	1	0	0	0	0	0	1.45328	0	0	0	0	0	0	0	0	0
sp|P39714|BDH1_YEAST	BDH1	(R.R)-butanediol dehydrogenase	382	1	0	0	0	0	7	0	4	4	4	0	3	3	0	2	0	2	0	3	3	3	1	2	0	3	3	2	0	2	0	3	3	2	13	4	0	1.44791	0	0	0	0	11.8465	0	3.7395	4.74696	5.14128
sp|P38145|RISA_YEAST	RIB5	Riboflavin synthase	238	1	0	2	1	0	0	1	0	1	2	2	1	2	0	1	1	0	0	2	0	0	0	3	1	0	2	1	1	1	1	3	2	0	0	0	1	1.44001	0	4.3142	2.32258	0	0	2.94685	0	1.49097	3.20204
sp|P07991|OAT_YEAST	CAR2	Ornithine aminotransferase	424	1	0	2	3	3	6	4	6	10	8	11	9	6	0	4	2	9	1	7	8	2	2	6	6	3	8	6	8	1	1	11	10	3	7	8	1	1.43542	0	3.45913	4.7433	5.77046	7.95507	7.45286	7.65068	16.6519	11.8707
sp|P53829|CAF40_YEAST	CAF40	Protein CAF40	373	1	0	8	5	0	5	3	4	1	4	5	5	2	1	2	2	1	0	4	3	0	0	4	5	0	5	7	8	1	1	8	7	0	0	1	3	1.42599	0	9.06368	6.84486	0	6.25755	4.65839	5.22287	1.48207	5.25558
sp|P38854|TDA11_YEAST	TDA11	Topoisomerase I damage affected protein 11	504	1	0	2	2	0	0	0	0	0	0	0	0	0	0	0	0	5	2	7	5	0	1	0	0	2	7	6	2	1	0	5	4	0	0	0	0	1.42283	0	1.77579	1.51539	0	0	0	0	0	0
sp|Q03532|HAS1_YEAST	HAS1	ATP-dependent RNA helicase HAS1	505	2	0	3	5	0	0	0	0	0	0	3	1	0	0	1	2	0	0	2	1	0	2	3	3	6	7	23	24	0	0	4	3	0	1	0	2	1.41588	0	3.00656	4.61323	0	0	0	0	0	0
sp|P06103|EIF3B_YEAST	PRT1	Eukaryotic translation initiation factor 3 subunit B	763	2	0	0	0	2	3	3	8	3	4	6	7	4	0	2	5	0	0	8	1	2	0	6	5	1	6	3	3	0	0	4	3	3	1	10	7	1.41482	0	0	0	1.64737	2.03324	1.5228	7.76163	2.03172	2.89663
sp|Q08157|YOL19_YEAST	YOL019W	Uncharacterized membrane protein YOL019W	551	1	0	1	3	0	0	0	0	4	1	2	3	0	0	0	0	2	0	2	3	0	0	1	0	4	4	3	6	1	0	5	4	0	0	0	2	1.40861	0	1.45783	3.21952	0	0	0	0	4.9252	1.0501
sp|Q12176|MAK21_YEAST	MAK21	Ribosome biogenesis protein MAK21	1025	2	0	3	4	0	1	0	0	0	0	0	2	0	0	0	0	0	0	0	0	0	0	0	2	15	17	16	20	0	1	2	3	0	0	0	1	1.40458	0	1.72765	2.57884	0	0.287941	0	0	0	0
sp|P39078|TCPD_YEAST	CCT4	T-complex protein 1 subunit delta	528	1	0	2	4	0	0	1	2	2	4	3	3	0	0	1	2	2	0	4	2	0	0	3	2	2	4	2	3	0	0	3	6	3	3	4	5	1.40453	0	3.37545	5.46282	0	0	1.58628	2.68009	2.85014	5.34791
sp|P38355|YB8B_YEAST	YBR287W	Uncharacterized transporter YBR287W	427	1	0	1	1	1	1	1	1	0	2	1	1	1	0	1	1	0	0	1	1	0	0	1	1	0	2	1	1	2	2	3	2	0	0	0	1	1.40317	0	1.57643	1.66372	1.4874	1.12163	1.70211	1.7017	0	1.53194
sp|Q06436|MAG2_YEAST	MAG2	E3 ubiquitin-protein ligase MAG2	670	2	0	3	4	0	0	0	0	0	0	0	0	0	0	0	0	0	0	0	0	0	0	0	0	0	4	3	5	0	0	2	0	0	0	0	0	1.40292	0	3.52928	2.29896	0	0	0	0	0	0
sp|P53137|CUE3_YEAST	CUE3	RQC trigger complex subunit CUE3	624	1	0	4	0	0	0	0	0	0	0	0	0	0	0	0	0	2	0	3	3	0	0	0	0	4	6	5	4	2	0	4	2	0	0	0	0	1.4014	0	3.69154	0	0	0	0	0	0	0
sp|P09620|KEX1_YEAST	KEX1	Pheromone-processing carboxypeptidase KEX1	729	2	2	0	0	0	0	0	0	0	0	0	0	0	0	0	0	3	0	2	1	0	0	0	0	0	0	1	2	1	2	1	1	0	0	0	2	1.39901	1.15684	0	0	0	0	0	0	0	0
sp|P25360|PHO87_YEAST	PHO87	Inorganic phosphate transporter PHO87	923	4	0	5	0	0	0	0	0	1	0	4	0	0	0	0	0	0	0	2	2	0	0	0	0	4	6	6	3	0	0	3	0	0	0	0	0	1.39543	0	3.2845	0	0	0	0	0	0.975752	0
sp|P52919|NBP1_YEAST	NBP1	NAP1-binding protein	319	1	0	0	0	0	0	0	0	0	0	0	0	0	0	0	0	0	0	0	0	0	0	0	0	4	3	4	5	0	0	0	0	0	0	0	0	1.39492	0	0	0	0	0	0	0	0	0
sp|P43585|VTC2_YEAST	VTC2	Vacuolar transporter chaperone complex subunit 2	828	2	0	1	1	1	3	0	3	0	0	3	2	0	0	0	2	0	0	1	3	0	1	1	0	5	3	4	3	2	0	9	7	0	3	4	0	1.38803	0	0.771944	0.608569	0.63988	1.41164	0	1.71944	0	0
sp|Q06681|YSP2_YEAST	YSP2	Membrane-anchored lipid-binding protein YSP2	1438	3	0	5	4	0	0	0	0	0	2	1	0	0	0	0	0	0	0	0	0	0	0	0	0	1	4	5	4	3	1	5	3	0	0	0	0	1.37452	0	0.984453	1.04114	0	0	0	0	0	0.580723
sp|P25605|ILV6_YEAST	ILV6	Acetolactate synthase small subunit. mitochondrial	309	1	0	1	0	0	5	0	0	0	3	2	1	0	0	0	0	0	0	4	2	0	0	1	0	0	4	0	4	0	1	2	0	2	5	4	0	1.37412	0	1.60171	0	0	10.8618	0	0	0	6.59453
sp|P36135|UTH1_YEAST	UTH1	Probable secreted beta-glucosidase UTH1	365	1	0	1	5	1	2	0	3	1	3	0	3	1	3	2	3	1	0	2	2	1	2	0	0	1	2	1	3	1	3	4	4	1	0	0	1	1.35441	0	1.45335	6.92783	1.53133	2.09801	0	2.90148	1.28782	3.04333
sp|Q08732|HRK1_YEAST	HRK1	Serine\threonine-protein kinase HRK1	759	2	0	5	3	0	0	0	0	0	0	0	0	0	0	0	0	0	0	0	0	0	0	0	0	2	0	2	3	1	0	3	0	0	0	0	0	1.34642	0	4.13206	2.95044	0	0	0	0	0	0
sp|Q04067|EIF3G_YEAST	TIF35	Eukaryotic translation initiation factor 3 subunit G	274	1	0	1	0	0	1	0	1	0	2	2	1	1	0	0	0	1	1	2	3	1	1	2	2	1	2	2	3	1	0	2	2	2	2	7	0	1.34253	0	1.95767	0	0	1.92786	0	1.99992	0	3.92262
sp|P38710|INM1_YEAST	INM1	Inositol monophosphatase 1	295	1	0	1	1	0	0	0	0	0	0	0	0	0	0	0	0	0	0	0	0	0	0	0	0	0	1	0	0	0	0	2	1	0	0	0	0	1.33908	0	1.76701	1.376	0	0	0	0	0	0
sp|P38968|SEC31_YEAST	SEC31	Protein transport protein SEC31	1273	3	0	3	3	5	5	3	4	4	4	5	5	6	0	2	4	3	0	7	4	3	1	6	4	7	9	12	10	3	0	12	5	4	6	8	7	1.33605	0	1.19841	1.21969	2.18875	2.10433	1.49983	1.63183	2.15994	1.61282
sp|P38759|VPS29_YEAST	VPS29	Vacuolar protein sorting-associated protein 29	282	1	0	0	0	0	0	0	2	1	0	0	2	0	0	0	0	0	0	2	0	0	0	0	0	0	1	1	2	0	0	1	0	0	0	0	0	1.33305	0	0	0	0	0	0	3.47499	1.64203	0
sp|Q02896|YDC1_YEAST	YDC1	Alkaline ceramidase YDC1	317	1	0	1	2	1	1	1	2	2	2	2	2	2	0	2	0	0	0	1	1	0	0	1	2	0	1	1	1	3	0	1	0	0	0	0	2	1.32914	0	3.34778	4.01242	1.6723	1.35736	1.41929	3.90453	3.12063	3.93944
sp|P53691|PPID_YEAST	CPR6	Peptidyl-prolyl cis-trans isomerase CPR6	371	1	2	4	3	1	8	2	4	4	8	6	5	1	1	2	2	2	0	8	4	1	0	6	3	12	26	17	25	1	2	13	6	4	2	10	3	1.32669	4.95396	6.1664	4.00273	1.7233	11.1273	3.23611	6.6009	7.04072	11.4799
sp|P39012|GAA1_YEAST	GAA1	GPI transamidase component GAA1	614	2	0	2	1	1	4	2	3	2	0	1	1	2	0	0	4	0	0	1	0	0	0	2	1	0	3	3	0	1	1	5	3	0	0	0	2	1.32552	0	1.58873	1.01215	1.06075	4.4893	2.23839	2.19966	1.56633	0
sp|Q12674|ATC8_YEAST	DNF3	Probable phospholipid-transporting ATPase DNF3	1656	3	0	2	3	0	0	0	0	1	0	2	3	0	0	0	0	2	0	2	6	0	0	0	0	2	4	3	4	2	0	5	2	0	0	0	0	1.32478	0	0.881772	0.720143	0	0	0	0	0.345701	0
sp|P06101|CDC37_YEAST	CDC37	Hsp90 co-chaperone Cdc37	506	1	0	1	0	0	0	0	0	0	3	0	0	0	0	0	0	0	0	0	0	0	0	0	0	1	2	0	0	1	0	1	1	2	3	0	0	1.32446	0	0.782616	0	0	0	0	0	0	4.98505
sp|P07342|ILVB_YEAST	ILV2	Acetolactate synthase catalytic subunit. mitochondrial	687	2	2	4	3	2	6	6	8	3	4	7	7	4	5	4	5	4	3	8	5	5	0	7	11	3	6	5	6	1	2	6	11	9	5	12	4	1.32223	4.30162	4.02848	3.78542	1.76394	5.53978	7.57355	7.31132	2.44202	4.60826
sp|P48361|ASK10_YEAST	ASK10	Activator of SKN7 protein 10	1146	3	0	2	2	0	0	0	0	0	0	2	0	0	0	0	0	0	0	0	0	0	0	0	0	3	3	2	0	4	0	7	5	0	0	0	0	1.32088	0	0.309891	1.40768	0	0	0	0	0	0
sp|P32895|KPR1_YEAST	PRS1	Ribose-phosphate pyrophosphokinase 1	427	1	1	1	1	1	0	1	0	1	2	1	1	0	0	0	0	1	0	1	1	0	0	0	1	1	3	1	0	1	0	0	1	1	2	1	0	1.31891	1.82389	1.65944	1.59679	1.45828	0	1.64314	0	1.41416	2.54124
sp|P38994|MSS4_YEAST	MSS4	Phosphatidylinositol 4-phosphate 5-kinase MSS4	779	1	0	1	0	0	0	0	0	3	0	5	3	0	0	0	0	0	0	0	0	0	0	0	0	0	2	0	2	2	0	6	3	0	0	0	0	1.3159	0	0.567617	0	0	0	0	0	2.2288	0
sp|Q12029|FSF1_YEAST	FSF1	Sideroflexin FSF1	327	1	0	1	1	3	3	1	4	3	1	4	4	2	0	3	4	2	0	0	0	4	0	2	2	0	2	5	6	2	3	7	8	0	0	0	3	1.315	0	2.09486	2.32807	4.50386	5.02321	2.46407	8.38747	5.50242	2.0664
sp|Q00764|TPS1_YEAST	TPS1	Alpha.alpha-trehalose-phosphate synthase [UDP-forming] 56 kDa subunit	495	2	0	3	4	5	6	4	4	6	7	7	6	6	2	4	5	4	2	8	5	3	4	6	7	3	5	6	10	5	2	10	4	5	6	9	8	1.31433	0	2.17951	4.63196	7.07885	6.56318	4.36117	3.90342	6.89191	9.08887
sp|P36164|TVP38_YEAST	TVP38	Golgi apparatus membrane protein TVP38	337	1	0	3	2	0	2	0	2	0	0	1	0	0	0	3	1	0	0	0	0	0	0	0	1	2	0	0	0	4	0	3	3	0	0	0	2	1.31005	0	3.46051	3.32798	0	2.40009	0	4.0001	0	0
sp|P32457|CDC3_YEAST	CDC3	Cell division control protein 3	520	1	0	2	2	1	3	0	1	2	8	6	4	1	0	0	1	3	0	3	3	2	0	0	0	3	6	7	7	7	0	14	10	0	6	6	1	1.30739	0	2.65013	2.23664	0.926554	2.56062	0	1.15496	2.16146	9.79537
sp|P32891|DLD1_YEAST	DLD1	D-lactate dehydrogenase [cytochrome] 1. mitochondrial	587	2	0	5	7	2	7	4	6	6	6	5	6	4	0	4	7	0	0	4	5	0	0	6	5	3	6	6	9	4	0	11	7	0	0	1	5	1.30464	0	5.61073	7.98624	2.00573	6.62203	5.28189	6.30947	5.48397	5.70643
sp|P34240|ZRT3_YEAST	ZRT3	Zinc-regulated transporter 3	503	1	0	4	2	0	1	1	0	0	0	1	0	0	1	1	0	0	0	1	2	0	0	0	1	6	8	5	4	1	0	3	4	0	1	0	2	1.30042	0	5.32773	1.90485	0	0.614373	1.1774	0	0	0
sp|P08539|GPA1_YEAST	GPA1	Guanine nucleotide-binding protein alpha-1 subunit	472	1	0	6	3	1	6	6	6	2	2	6	4	3	2	2	6	1	0	7	5	1	0	8	8	1	5	10	6	3	0	10	6	2	0	10	6	1.29845	0	6.99062	4.2665	1.84532	6.16222	8.67584	8.88235	1.96185	2.07618
sp|P38791|DHYS_YEAST	DYS1	Deoxyhypusine synthase	387	1	0	6	4	0	3	1	3	4	8	5	5	1	0	2	3	0	0	2	4	0	0	4	6	0	5	4	5	0	0	5	6	0	2	7	4	1.29151	0	10.2824	6.64586	0	4.03947	2.9361	5.10514	6.13467	11.6384
sp|P32466|HXT3_YEAST	HXT3	Low-affinity glucose transporter HXT3	567	8	0	0	0	0	0	0	0	17	0	0	0	0	0	0	0	0	0	0	0	0	0	0	0	0	0	0	0	14	0	0	0	0	0	6	0	1.28511	0	0	0	0	0	0	0	5.05827	0
sp|P41832|BNI1_YEAST	BNI1	Protein BNI1	1953	6	0	4	5	0	0	0	0	0	0	0	0	0	0	0	0	0	0	2	0	0	0	0	0	4	8	7	8	3	0	8	7	0	0	0	1	1.2814	0	1.07942	1.42197	0	0	0	0	0	0
sp|P38221|CDS1_YEAST	CDS1	Phosphatidate cytidylyltransferase	457	1	0	4	1	1	1	0	1	2	2	2	2	1	0	1	2	0	0	2	1	1	0	1	0	2	6	4	3	2	2	3	3	0	0	0	2	1.27908	0	3.19841	1.21447	1.36448	0.944043	0	1.81285	2.66688	1.84564
sp|P28625|YIM1_YEAST	YIM1	Protein YIM1	365	1	0	2	3	1	3	2	3	1	2	3	1	3	0	1	4	3	0	4	2	1	0	2	3	1	2	3	3	2	0	6	2	2	2	3	5	1.27787	0	2.38446	6.34499	1.66348	4.03077	3.67213	8.73526	1.4468	3.04279
sp|P50085|PHB2_YEAST	PHB2	Prohibitin-2	310	1	0	3	1	0	0	0	2	2	1	2	7	2	0	0	2	0	0	0	0	0	0	1	0	2	1	4	3	0	0	1	1	0	0	0	3	1.27756	0	5.3473	2.01627	0	0	0	3.87185	3.15134	1.49144
sp|P38764|RPN1_YEAST	RPN1	26S proteasome regulatory subunit RPN1	993	3	0	9	8	3	4	8	5	12	4	13	7	7	2	5	7	4	0	10	15	3	0	12	8	4	8	12	13	5	1	17	7	2	4	13	14	1.27588	0	4.90904	4.03442	1.90627	2.31448	4.78274	3.05399	6.45297	1.90666
sp|P40086|COX15_YEAST	COX15	Cytochrome c oxidase assembly protein COX15	486	1	0	1	6	2	4	8	3	1	10	1	2	5	3	0	7	2	0	0	0	1	1	3	1	3	2	6	7	1	0	8	7	0	0	7	7	1.2686	0	1.18869	3.03416	2.42144	3.51035	1.05958	2.09641	1.4508	1.90568
sp|P41810|COPB_YEAST	SEC26	Coatomer subunit beta	973	2	0	3	8	6	12	3	5	11	8	6	7	5	1	3	4	4	1	14	10	3	1	7	5	7	11	12	11	8	2	12	7	3	9	14	8	1.25302	0	2.41723	4.16331	3.94534	5.9817	2.58023	2.70574	6.08028	4.89666
sp|Q06708|VAC14_YEAST	VAC14	Vacuole morphology and inheritance protein 14	880	2	0	3	3	0	1	0	3	1	0	1	1	0	2	1	2	0	0	1	1	0	0	1	1	2	2	4	2	5	0	6	5	0	0	0	0	1.2528	0	1.61134	1.01402	0	0.589562	0	1.82803	0.470821	0
sp|Q12377|RPN6_YEAST	RPN6	26S proteasome regulatory subunit RPN6	434	1	0	4	2	2	4	2	5	6	4	7	6	4	0	1	5	3	0	9	5	2	0	7	2	6	6	10	9	4	0	8	6	5	5	5	7	1.24789	0	6.74576	3.12598	3.61797	4.30624	4.77364	8.72336	8.32628	4.25158
sp|P36169|SKG1_YEAST	SKG1	Suppressor of lethality of KEX2 GAS1 double null mutant protein 1	355	2	0	0	0	0	0	0	0	0	0	0	0	0	0	0	0	0	0	0	0	0	0	0	0	2	2	0	3	0	0	0	0	0	0	0	0	1.24453	0	0	0	0	0	0	0	0	0
sp|P36062|AVT3_YEAST	AVT3	Vacuolar amino acid transporter 3	692	2	0	1	3	0	0	0	0	0	0	2	0	0	0	0	1	0	0	0	2	0	0	0	0	7	12	8	7	3	0	6	3	0	0	0	0	1.24407	0	0.698887	1.24239	0	0	0	0	0	0
sp|Q04439|MYO5_YEAST	MYO5	Myosin-5	1219	3	0	12	6	0	0	0	0	12	10	22	11	0	0	0	0	0	0	3	0	0	0	0	2	10	7	12	17	3	2	12	2	0	0	3	0	1.22316	0	5.58281	3.95319	0	0	0	0	5.51222	5.10263
sp|P40318|DOA10_YEAST	SSM4	ERAD-associated E3 ubiquitin-protein ligase DOA10	1319	3	0	5	6	0	0	1	0	5	0	2	4	2	0	4	3	0	0	0	2	0	0	4	3	3	6	10	11	11	1	15	7	0	0	0	4	1.20577	0	1.16627	2.34859	0	0	0.360464	0	1.59006	0
sp|P00937|TRPG_YEAST	TRP3	Multifunctional tryptophan biosynthesis protein	484	1	2	0	3	1	4	0	2	1	1	4	1	1	2	0	2	1	0	1	1	0	0	1	1	1	2	2	0	1	0	3	2	1	4	2	0	1.2053	4.20237	0	2.85888	1.59641	3.79188	0	3.42341	1.26106	1.1696
sp|P00163|CYB_YEAST sp|P03873|MBI2_YEAST sp|P03879|MBI4_YEAST sp|Q9ZZW7|MBI3_YEAST	COB	Cytochrome b	385	1	0	0	3	0	0	2	2	3	0	0	3	5	0	1	0	0	0	2	2	0	0	3	0	3	0	2	0	5	0	3	3	0	0	0	0	1.20215	0	0	5.60353	0	0	4.26685	5.33599	3.89523	0
sp|P33416|HSP78_YEAST	HSP78	Heat shock protein 78. mitochondrial	811	2	1	0	2	5	13	3	5	4	8	4	5	5	2	4	4	8	0	20	11	2	0	3	10	2	7	6	6	3	1	6	5	16	11	31	0	1.18424	1.34671	0	1.12049	3.90058	9.89928	2.91093	5.07861	2.65033	6.35019
sp|Q12078|SMF3_YEAST	SMF3	Iron transporter SMF3	473	1	0	2	4	1	1	1	0	3	1	2	3	1	0	0	0	0	0	0	0	0	0	1	2	1	2	4	1	2	1	4	7	0	0	1	2	1.18255	0	2.67569	2.56936	1.33126	0.740048	1.36946	0	2.88369	0.704715
sp|P23287|PP2B1_YEAST	CNA1	Serine\threonine-protein phosphatase 2B catalytic subunit A1	553	1	0	1	1	0	1	0	0	8	5	8	4	1	0	0	0	0	0	1	0	0	0	0	0	1	2	3	4	5	0	4	7	0	0	1	0	1.1822	0	1.24998	1.33229	0	0.762135	0	0	6.15997	4.41573
sp|P34758|SCD5_YEAST	SCD5	Protein SCD5	872	1	0	2	2	0	0	0	0	0	0	0	0	0	0	0	0	0	0	0	0	0	2	0	0	1	4	0	3	3	1	1	4	0	0	0	0	1.17209	0	1.45504	0.810601	0	0	0	0	0	0
sp|P48562|CLA4_YEAST	CLA4	Serine\threonine-protein kinase CLA4	842	2	0	1	1	0	0	0	0	0	0	0	0	0	0	0	0	0	0	0	0	0	0	0	0	1	2	1	2	0	1	1	0	0	0	0	0	1.17198	0	0.648754	0.795455	0	0	0	0	0	0
sp|P36091|DCW1_YEAST	DCW1	Mannan endo-1.6-alpha-mannosidase DCW1	449	1	0	0	0	0	0	0	0	1	0	0	2	0	0	0	1	0	0	0	0	0	0	0	0	0	0	0	0	0	0	0	1	0	0	0	0	1.17157	0	0	0	0	0	0	0	1.23413	0
sp|P33314|BUD2_YEAST	BUD2	Inhibitory regulator protein BUD2\CLA2	1104	2	0	1	0	0	0	0	1	1	0	3	2	1	0	0	0	0	0	0	0	0	1	0	0	3	2	3	2	2	0	3	4	0	0	0	1	1.16608	0	0.476385	0	0	0	0	0.429485	0.430044	0
sp|P32419|MDHP_YEAST	MDH3	Malate dehydrogenase. peroxisomal	343	1	1	0	0	3	5	2	3	1	1	1	0	5	0	0	3	1	0	2	0	0	2	0	2	0	4	3	4	0	0	2	1	8	6	10	4	1.16454	4.71609	0	0	7.52102	5.76952	3.33146	3.18229	1.02482	1.14838
sp|P34077|NIC96_YEAST	NIC96	Nucleoporin NIC96	839	2	0	3	1	2	5	1	2	5	5	5	3	3	0	0	1	4	0	3	1	3	0	2	2	2	5	3	3	2	0	2	4	3	0	3	3	1.16053	0	1.05108	0.771415	1.31982	2.79926	0.830484	1.13074	3.04478	2.85969
sp|P32451|BIOB_YEAST	BIO2	Biotin synthase. mitochondrial	375	1	0	3	3	1	3	3	5	2	4	6	4	2	0	0	5	2	0	12	9	0	0	3	7	0	4	5	6	0	0	6	3	4	11	17	2	1.15933	0	4.78969	4.31096	1.36692	4.51773	2.97618	8.67495	3.02031	5.26637
sp|P43611|OSW7_YEAST	OSW7	Outer spore wall protein 7	510	1	0	1	2	1	2	2	2	2	1	2	1	1	1	1	3	0	0	2	2	1	0	2	2	1	2	3	3	1	1	2	2	0	0	1	2	1.14493	0	1.49546	3.5305	1.61609	1.28653	3.8787	3.80328	2.32928	1.37712
sp|Q99288|DET1_YEAST	DET1	Broad-range acid phosphatase DET1	334	1	0	0	0	0	0	0	0	0	1	0	0	0	0	0	0	1	0	0	0	0	0	0	0	1	0	0	0	1	0	0	0	0	0	0	0	1.14386	0	0	0	0	0	0	0	0	1.5134
sp|P22147|XRN1_YEAST	XRN1	5'-3' exoribonuclease 1	1528	4	0	0	1	0	3	0	0	1	0	0	1	0	0	0	0	0	0	4	2	0	0	3	2	25	21	23	28	8	0	10	1	3	0	3	3	1.14341	0	0	0.383943	0	0.781746	0	0	0.240811	0
sp|P39966|PP2C2_YEAST	PTC2	Protein phosphatase 2C homolog 2	464	1	0	2	1	0	3	0	0	2	2	0	2	3	0	0	0	2	0	0	0	0	0	0	2	3	1	0	0	1	0	2	3	1	0	0	0	1.11393	0	1.96145	1.09945	0	2.11332	0	0	2.06054	1.98255
sp|P53136|NSA1_YEAST	NSA1	Ribosome biogenesis protein NSA1	463	1	0	2	0	0	0	0	0	0	0	0	2	0	0	0	1	0	0	0	0	0	0	0	0	3	6	4	5	1	0	1	1	0	0	0	0	1.10904	0	2.20201	0	0	0	0	0	0	0
sp|P15624|SYFB_YEAST	FRS1	Phenylalanine--tRNA ligase beta subunit	595	1	0	3	2	3	10	4	3	3	8	9	4	6	1	1	1	4	0	8	6	1	1	4	7	2	8	2	8	2	0	10	10	1	5	8	5	1.10285	0	3.50168	1.79368	3.10375	10.7051	4.77356	3.41344	1.64883	8.83892
sp|P09232|PRTB_YEAST	PRB1	Cerevisin	635	1	0	2	3	0	8	0	0	4	8	9	7	1	2	1	2	6	1	11	8	1	0	0	3	2	6	7	4	4	2	7	8	0	5	4	3	1.10071	0	1.8306	2.26645	0	4.90137	0	0	3.1558	7.14676
sp|Q04410|GRH1_YEAST	GRH1	GRASP65 homolog protein 1	372	1	0	0	0	0	0	0	0	0	0	0	0	0	0	0	0	2	0	0	1	0	1	0	0	4	5	4	2	0	0	0	0	0	0	0	0	1.09942	0	0	0	0	0	0	0	0	0
sp|P38179|ALG3_YEAST	ALG3	Dol-P-Man:Man(5)GlcNAc(2)-PP-Dol alpha-1.3-mannosyltransferase	458	1	0	1	1	0	0	1	0	0	0	1	0	1	0	0	1	0	0	0	1	0	0	0	1	0	2	2	4	1	0	3	3	0	0	0	0	1.09308	0	1.08591	1.03503	0	0	1.10525	0	0	0
sp|Q02887|ATG21_YEAST	ATG21	Autophagy-related protein 21	496	1	0	4	3	0	2	0	0	0	1	3	1	0	0	0	0	0	0	0	0	0	0	0	0	7	9	7	10	7	2	12	4	0	0	0	0	1.08729	0	5.89856	2.88873	0	2.73321	0	0	0	1.44491
sp|P32566|SMI1_YEAST	SMI1	Cell wall assembly regulator SMI1	505	1	1	0	0	0	0	0	0	0	0	0	0	0	0	0	0	0	0	0	0	0	0	0	1	4	4	0	0	2	0	0	0	1	1	2	0	1.07717	3.05882	0	0	0	0	0	0	0	0
sp|P41911|GPD2_YEAST	GPD2	Glycerol-3-phosphate dehydrogenase [NAD(+)] 2. mitochondrial	440	1	0	2	2	2	1	1	2	2	1	3	2	1	0	0	1	0	0	2	1	0	0	2	2	1	1	2	2	2	0	2	2	0	0	2	2	1.07425	0	2.71073	2.67518	2.38935	0.975617	1.19243	3.21913	2.39487	0.953057
sp|Q03264|NGL2_YEAST	NGL2	RNA exonuclease NGL2	515	1	0	5	3	0	0	0	0	0	0	0	0	0	0	0	0	0	0	0	2	0	0	0	0	2	3	6	6	0	0	0	0	0	0	0	0	1.0707	0	4.06192	2.29027	0	0	0	0	0	0
sp|P11075|SEC7_YEAST	SEC7	Protein transport protein SEC7	2009	3	0	15	9	6	11	9	7	8	11	16	12	4	0	9	14	5	0	9	10	3	0	11	9	6	13	20	22	5	2	20	14	3	1	11	13	1.06929	0	4.33117	2.87417	1.88623	2.71549	3.36457	2.79808	2.0196	2.91093
sp|P19262|ODO2_YEAST	KGD2	Dihydrolipoyllysine-residue succinyltransferase component of 2-oxoglutarate dehydrogenase complex. mitochondrial	463	1	0	2	2	3	1	1	4	1	0	3	1	3	0	3	2	2	0	5	4	1	0	3	2	1	3	4	6	1	0	2	3	6	3	8	3	1.06643	0	3.80902	3.3358	6.05065	1.37648	2.76048	7.49876	1.37278	0
sp|P04046|PUR1_YEAST	ADE4	Amidophosphoribosyltransferase	510	1	0	1	2	3	7	3	5	3	3	6	2	4	0	3	2	2	0	9	4	1	0	2	5	0	5	5	9	3	0	9	5	2	7	7	3	1.06322	0	1.11218	2.15179	4.12829	8.26558	3.49423	4.3697	3.43743	2.72833
sp|P38065|AP2A_YEAST	APL3	AP-2 complex subunit alpha	1025	2	0	8	5	0	1	0	0	8	4	13	4	0	0	0	0	0	0	0	2	0	0	2	1	4	3	5	3	5	2	10	5	0	0	0	0	1.06083	0	3.91308	2.84883	0	0.490352	0	0	3.29588	1.97908
sp|Q00947|STP1_YEAST	STP1	Transcription factor STP1	519	1	0	1	1	0	0	0	0	0	0	0	0	0	0	0	0	0	0	0	0	0	0	0	0	0	0	0	0	0	0	0	0	0	0	0	0	1.06052	0	2.46905	0.916593	0	0	0	0	0	0
sp|P20424|SRP54_YEAST	SRP54	Signal recognition particle subunit SRP54	541	2	1	6	4	0	0	0	0	0	0	0	0	0	0	0	1	0	0	0	0	0	7	0	0	5	4	6	3	5	4	8	5	2	1	1	0	1.05779	2.09953	4.76964	4.74638	0	0	0	0	0	0
sp|P08566|ARO1_YEAST	ARO1	Pentafunctional AROM polypeptide	1588	3	0	12	8	10	22	9	11	14	25	13	16	20	4	8	12	12	3	22	11	5	3	12	15	3	17	13	16	12	5	20	10	5	18	18	8	1.0568	0	5.14119	3.76003	4.76206	7.59135	4.05	5.21624	4.74102	8.77071
sp|P18759|SEC18_YEAST	SEC18	Vesicular-fusion protein SEC18	758	2	0	2	4	0	0	0	0	3	0	4	2	0	0	1	0	0	0	1	1	0	0	0	2	11	8	8	6	1	0	6	3	0	0	3	1	1.05066	0	0.988328	2.5866	0	0	0	0	1.08496	0
sp|P17064|FCY2_YEAST	FCY2	Purine-cytosine permease FCY2	533	1	0	3	1	1	0	0	0	2	0	0	0	0	0	0	0	0	0	0	0	0	0	0	0	1	0	0	0	4	2	4	3	0	0	0	0	1.04904	0	2.8662	1.09077	0.970492	0	0	0	1.71432	0
sp|Q05775|EIF3J_YEAST	HCR1	Eukaryotic translation initiation factor 3 subunit J	265	1	0	1	0	0	0	0	0	0	1	0	0	0	0	1	0	1	1	2	2	0	0	0	0	14	11	15	13	1	1	0	0	0	0	0	0	1.04877	0	2.0082	0	0	0	0	0	0	2.34488
sp|P40055|UTP7_YEAST	UTP7	U3 small nucleolar RNA-associated protein 7	554	1	0	0	1	0	0	0	0	1	1	0	0	0	0	0	0	0	0	1	1	0	0	0	0	9	5	8	3	0	1	2	2	0	0	0	0	1.04862	0	0	0.957114	0	0	0	0	1.09021	1.01646
sp|P00899|TRPE_YEAST	TRP2	Anthranilate synthase component 1	507	1	0	3	3	1	3	4	5	3	4	6	3	4	0	3	4	2	0	9	5	0	1	4	3	3	5	6	7	2	0	9	7	2	5	7	0	1.04834	0	3.21251	2.62508	1.04559	2.45262	4.00131	5.64333	2.97417	4.01449
sp|Q06505|IWS1_YEAST	SPN1	Transcription factor SPN1	410	1	0	2	2	0	0	0	1	0	0	0	0	0	0	0	0	0	0	0	0	0	0	0	0	6	13	12	10	0	0	1	2	0	0	0	2	1.0427	0	1.91689	1.35041	0	0	0	0.957353	0	0
sp|Q03957|CTK1_YEAST	CTK1	CTD kinase subunit alpha	528	1	0	1	0	0	0	0	0	0	0	0	0	0	0	0	0	0	0	0	0	0	0	0	0	17	10	13	11	0	0	1	0	0	0	0	0	1.0379	0	1.11927	0	0	0	0	0	0	0
sp|P22209|KIN3_YEAST	KIN3	Serine\threonine-protein kinase KIN3	435	1	0	3	2	0	0	0	0	2	0	1	2	0	0	0	0	0	0	0	0	0	0	0	0	2	0	2	2	1	1	0	1	0	0	0	0	1.03487	0	3.92365	2.49306	0	0	0	0	3.43884	0
sp|P33767|OSTB_YEAST	WBP1	Dolichyl-diphosphooligosaccharide--protein glycosyltransferase subunit WBP1	430	2	0	4	2	0	6	0	2	2	3	3	2	4	0	3	3	0	0	2	2	0	0	3	0	2	4	7	6	5	0	11	5	0	0	0	4	1.03378	0	5.51828	3.18417	0	10.2302	0	3.71402	1.71221	4.94956
sp|P07276|RAD2_YEAST	RAD2	DNA repair protein RAD2	1031	2	0	2	2	0	0	0	0	0	0	0	0	0	0	0	0	0	0	0	0	0	0	0	0	1	2	4	3	2	0	2	2	0	0	0	0	1.02533	0	0.941097	0.986166	0	0	0	0	0	0
sp|Q08179|MDM38_YEAST	MDM38	Mitochondrial distribution and morphology protein 38	573	1	0	2	0	0	2	0	1	0	0	0	0	0	0	0	2	1	0	0	3	0	0	0	0	3	3	4	5	1	0	4	3	0	1	2	0	1.02129	0	1.68491	0	0	1.74551	0	0.897112	0	0
sp|P53295|RBG2_YEAST	RBG2	Ribosome-interacting GTPase 2	368	1	0	2	1	0	0	3	5	2	4	4	3	1	0	2	2	0	0	3	3	0	0	3	4	0	2	2	4	1	0	8	1	1	4	4	2	1.009	0	2.65727	0.977646	0	0	2.68906	4.77348	1.28281	6.15251
sp|P38321|YB75_YEAST	YBR225W	Uncharacterized protein YBR225W	900	2	0	1	0	0	0	0	1	1	2	1	1	0	0	0	0	1	0	0	1	0	0	0	0	2	3	1	1	0	0	2	1	0	0	0	0	1.00284	0	0.61784	0	0	0	0	1.2389	0.626241	1.0782
sp|Q08448|LPL1_YEAST	LPL1	Lipid droplet phospholipase 1	450	1	0	1	2	0	0	0	0	0	0	1	1	0	0	0	0	0	0	0	0	0	0	0	0	0	1	1	1	0	0	2	1	0	0	0	0	1.00022	0	1.19413	1.69477	0	0	0	0	0	0
sp|Q12080|NOP53_YEAST	NOP53	Ribosome biogenesis protein NOP53	455	1	0	0	0	0	0	0	0	0	0	0	0	0	0	0	0	0	0	0	0	0	0	0	0	14	8	11	9	0	1	0	0	0	0	0	0	0.995679	0	0	0	0	0	0	0	0	0
sp|P07245|C1TC_YEAST	ADE3	C-1-tetrahydrofolate synthase. cytoplasmic	946	2	0	2	5	5	13	6	8	9	7	12	10	10	4	5	6	5	4	13	7	1	1	7	7	4	10	9	13	5	4	14	4	5	6	6	5	0.993428	0	0.673325	2.3604	3.14136	6.66673	5.83822	5.8976	4.93964	4.46969
sp|P53739|FPK1_YEAST	FPK1	Flippase kinase 1	893	2	0	0	0	0	0	0	0	0	0	0	0	0	0	0	0	0	0	0	0	0	0	0	0	2	2	2	2	1	0	1	2	0	0	0	0	0.991797	0	0	0	0	0	0	0	0	0
sp|P40885|HXT9_YEAST	HXT9	Hexose transporter HXT9	567	6	0	11	0	3	0	6	0	0	0	0	0	4	0	0	6	3	0	5	0	4	0	0	0	0	7	8	0	8	0	12	0	0	0	0	0	0.988491	0	0.582509	0	1.33448	0	2.25756	0	0	0
sp|Q03862|ARX1_YEAST	ARX1	Probable metalloprotease ARX1	593	1	0	3	3	1	3	1	1	2	2	2	1	0	0	1	0	1	0	1	0	0	0	1	2	2	2	2	1	2	1	4	1	1	0	0	1	0.985907	0	3.42271	2.32276	1.05494	1.46289	1.13867	1.07898	2.16077	1.49462
sp|P48365|GYP7_YEAST	GYP7	GTPase-activating protein GYP7	746	2	0	2	1	0	0	0	0	1	1	0	0	0	0	0	0	3	0	6	3	0	0	1	0	5	3	4	5	10	3	19	9	0	0	0	0	0.966042	0	1.70437	0.728838	0	0	0	0	0.5959	0.828259
sp|Q08986|SAM3_YEAST	SAM3	S-adenosylmethionine permease SAM3	587	1	0	3	2	0	0	0	1	3	0	1	2	0	0	0	0	1	1	2	1	0	0	1	0	3	2	3	4	2	0	5	1	0	0	0	0	0.963236	0	2.07909	1.87579	0	0	0	0.92519	1.55347	0
sp|P43616|DUG1_YEAST	DUG1	Cys-Gly metallodipeptidase DUG1	481	1	0	7	6	2	7	5	5	2	10	12	7	4	1	6	5	6	1	14	13	2	1	9	5	1	12	9	15	2	2	16	6	5	11	10	9	0.957701	0	7.28748	5.59852	2.26075	9.04229	8.73474	6.76241	1.61271	12.9166
sp|Q12363|WTM1_YEAST	WTM1	Transcriptional modulator WTM1	437	1	0	0	3	1	6	1	2	4	2	3	2	5	0	3	1	3	2	10	2	1	0	5	2	0	6	3	3	1	0	5	2	4	8	7	0	0.947771	0	0	4.85257	1.06395	8.38897	1.49185	4.75526	2.82441	5.05115
sp|P53735|ZRG17_YEAST	ZRG17	Protein ZRG17	605	1	0	0	0	0	0	0	0	0	0	0	0	0	0	0	0	1	0	0	1	0	0	0	0	2	3	1	1	1	0	2	1	0	0	0	0	0.936553	0	0	0	0	0	0	0	0	0
sp|P28274|URA7_YEAST	URA7	CTP synthase 1	579	1	0	3	2	3	5	0	2	1	2	4	3	3	0	2	0	0	0	2	0	2	0	2	0	0	2	5	6	1	0	4	1	0	3	2	4	0.933612	0	2.64906	3.11361	2.37007	3.67474	0	2.69863	0.774868	1.56636
sp|Q04175|SXM1_YEAST	SXM1	Importin beta SMX1	944	3	0	5	5	2	1	2	4	5	5	4	5	2	0	4	4	2	0	4	2	0	0	3	2	3	3	4	3	4	1	4	3	0	0	2	6	0.930821	0	2.38431	1.98721	1.12783	0.434995	1.07186	2.10473	2.50562	1.47562
sp|P54885|PROA_YEAST	PRO2	Gamma-glutamyl phosphate reductase	456	1	0	4	3	2	6	5	5	0	6	11	4	7	4	5	4	1	2	11	7	0	0	5	9	0	7	7	6	2	1	12	5	0	9	12	7	0.928138	0	4.97651	3.6927	2.18431	6.88548	7.64663	5.64548	0	6.24529
sp|P38169|KMO_YEAST	BNA4	Kynurenine 3-monooxygenase	460	1	0	5	2	2	3	1	3	5	5	6	6	2	1	3	4	3	0	4	2	2	0	3	4	1	2	6	7	2	0	8	4	1	3	0	2	0.920788	0	6.0304	2.83635	2.20539	3.71277	1.16894	4.94027	6.35796	5.56683
sp|P53925|YNL5_YEAST	YNL115C	Uncharacterized vacuolar membrane protein YNL115C	644	1	0	2	3	0	3	1	2	2	0	2	2	1	0	0	2	0	0	1	2	0	0	1	1	2	5	4	7	6	2	6	4	0	0	0	2	0.899295	0	1.51813	1.80195	0	1.77336	0.753414	1.94609	1.71284	0
sp|P25045|LCB1_YEAST	LCB1	Serine palmitoyltransferase 1	558	1	0	5	3	2	1	0	1	1	0	7	5	1	0	0	3	1	0	2	0	1	0	4	3	1	2	5	3	2	2	8	5	0	1	1	3	0.895825	0	6.42847	3.74832	3.06739	0.96567	0	1.34773	1.36367	0
sp|P48524|BUL1_YEAST	BUL1	Ubiquitin ligase-binding protein BUL1	976	2	0	5	7	0	0	0	0	0	0	0	0	0	0	0	0	0	0	0	0	0	0	0	0	0	6	3	4	4	1	6	5	0	0	0	0	0.888103	0	2.85639	3.93439	0	0	0	0	0	0
sp|P39955|SAP1_YEAST	SAP1	Protein SAP1	897	1	0	2	2	0	0	0	0	0	0	2	0	0	0	0	0	0	0	0	0	0	0	0	0	1	2	3	4	1	0	3	2	0	0	0	0	0.885169	0	1.49527	1.37608	0	0	0	0	0	0
sp|P40210|SIP5_YEAST	SIP5	Protein SIP5	489	2	0	2	2	0	0	0	0	2	1	3	2	0	0	0	0	0	0	2	0	0	0	0	0	7	11	8	7	3	0	6	2	0	0	0	0	0.883436	0	1.80853	0.861163	0	0	0	0	0.574925	0.766566
sp|P38825|TOM71_YEAST	TOM71	Protein TOM71	639	1	0	4	2	1	0	0	1	1	0	0	0	1	0	0	0	0	0	0	1	0	0	0	0	11	10	11	12	0	0	0	1	0	0	0	0	0.883351	0	3.12168	1.81654	1.02383	0	0	1.07405	0.962602	0
sp|P32874|HFA1_YEAST	HFA1	Acetyl-CoA carboxylase. mitochondrial	2273	4	9	4	0	24	35	4	18	3	35	5	5	23	31	19	16	4	0	4	3	32	23	21	18	9	6	6	4	10	0	6	8	47	59	40	42	0.88205	4.65161	0.994491	0	5.44714	6.71601	0.801096	2.43223	0.7047	7.95822
sp|Q08972|NEW1_YEAST	NEW1	[NU+] prion formation protein 1	1196	4	0	6	8	3	5	3	5	7	4	2	7	4	3	2	2	2	0	4	3	3	0	4	4	10	16	15	11	2	3	16	7	0	4	5	5	0.87714	0	2.87992	3.83585	1.61515	1.12914	0.708395	1.50775	3.79077	2.27997
sp|Q07950|YEH2_YEAST	YEH2	Sterol esterase 2	538	1	0	1	2	0	0	0	0	1	1	1	1	0	0	0	0	0	1	1	1	0	0	0	0	1	0	1	1	0	2	1	1	0	0	0	0	0.87708	0	0.653144	0.921071	0	0	0	0	0.946331	0.785377
sp|Q08979|KEL3_YEAST	KEL3	Kelch repeat-containing protein 3	651	1	0	2	1	0	0	0	0	0	0	1	0	0	0	0	0	0	0	0	0	0	1	0	0	0	0	1	0	0	0	1	1	0	0	0	0	0.868924	0	1.20705	0.685747	0	0	0	0	0	0
sp|P38929|ATC2_YEAST	PMC1	Calcium-transporting ATPase 2	1173	2	1	2	6	3	4	0	3	0	0	3	3	0	0	0	2	0	0	1	5	0	0	3	2	7	11	6	10	6	0	9	5	0	3	4	0	0.867969		1.0397	2.69479	2.06855	2.03291	0	1.46743	0	0
sp|O13585|YP089_YEAST	YPR089W	Dilute domain-containing protein YPR089W	888	1	0	2	1	0	0	0	0	0	0	0	0	0	0	1	0	0	0	0	0	0	0	0	0	2	3	2	3	4	1	3	1	0	0	0	0	0.867696	0	1.32831	0.904938	0	0	0	0	0	0
sp|Q07959|IZH3_YEAST	IZH3	ADIPOR-like receptor IZH3	543	1	0	0	0	0	0	0	0	0	0	0	0	0	0	0	0	0	0	0	0	0	0	0	0	1	0	1	1	0	0	0	0	0	0	0	0	0.864016	0	0	0	0	0	0	0	0	0
sp|P38822|BZZ1_YEAST	BZZ1	Protein BZZ1	633	1	0	0	0	0	0	0	0	3	7	5	4	0	0	0	0	0	0	0	0	0	0	0	0	1	4	4	4	0	0	1	1	0	0	0	0	0.863699	0	0	0	0	0	0	0	3.07531	3.50818
sp|P32500|NDC1_YEAST	NDC1	Nucleoporin NDC1	655	3	0	4	3	0	0	0	2	0	1	1	1	0	0	1	1	0	0	0	0	0	1	1	0	2	4	4	4	0	0	3	1	0	0	0	1	0.854818	0	2.1035	2.40612	0	0	0	2.02684	0	0.638714
sp|P16603|NCPR_YEAST	NCP1	NADPH--cytochrome P450 reductase	691	1	0	12	4	2	10	10	10	9	5	10	10	7	0	5	8	3	0	7	8	3	0	12	9	3	14	18	15	2	2	19	7	2	0	6	12	0.852737	0	7.24346	3.40907	2.13929	7.99089	11.0173	10.9188	8.3046	2.61083
sp|P34072|MKS1_YEAST	MKS1	Negative regulator of RAS-cAMP pathway	584	1	0	0	0	0	0	0	0	0	0	0	0	0	0	0	0	0	0	0	0	0	0	0	0	2	0	1	1	1	0	2	1	0	0	0	0	0.852274	0	0	0	0	0	0	0	0	0
sp|P38427|TSL1_YEAST	TSL1	Trehalose synthase complex regulatory subunit TSL1	1098	2	0	3	3	5	4	2	4	2	4	3	2	7	2	4	4	8	0	7	8	3	0	3	4	15	16	10	10	7	5	11	6	7	7	14	9	0.848165	0	1.82991	1.43784	2.22845	1.80253	1.81418	1.99691	0.78897	1.75171
sp|P27616|PUR7_YEAST	ADE1	Phosphoribosylaminoimidazole-succinocarboxamide synthase	306	1	0	1	2	1	4	0	2	3	3	6	4	5	0	3	5	2	0	4	3	2	0	4	5	2	2	0	2	3	0	4	7	3	5	7	0	0.841657	0	1.22425	3.3646	2.34074	7.21798	0	3.63383	3.46315	4.61598
sp|P48445|BPL1_YEAST	BPL1	Biotin--protein ligase	690	1	1	1	2	1	5	2	2	2	5	3	4	3	6	2	2	1	0	4	4	2	2	2	3	1	2	2	2	1	0	4	1	4	19	6	2	0.832787	1.8159	0.571423	1.83064	1.19229	2.64536	1.15607	1.17357	1.26809	2.63174
sp|P29465|CHS3_YEAST	CHS3	Chitin synthase 3	1165	2	0	4	3	0	0	0	0	3	3	4	3	0	0	0	0	0	0	3	4	0	0	0	0	7	6	6	7	0	0	5	3	0	0	0	0	0.816017	0	1.00739	0.833246	0	0	0	0	1.30473	1.12729
sp|Q02981|YP109_YEAST	YPL109C	ABC1 family protein YPL109C. mitochondrial	657	1	0	0	1	1	1	0	1	0	0	0	0	1	0	0	1	0	0	0	0	0	0	0	3	0	0	0	1	1	0	5	1	0	0	0	1	0.815948	0	0	0.779179	0.85403	0.600435	0	1.03148	0	0
sp|P36148|GPT2_YEAST	GPT2	Glycerol-3-phosphate O-acyltransferase 2	743	1	0	7	4	3	5	0	3	4	0	2	2	4	0	1	2	2	0	1	3	1	0	2	0	8	6	9	9	5	0	4	4	0	0	0	2	0.812879	0	5.26404	2.94433	2.37931	3.91703	0	3.41121	2.50699	0
sp|Q06538|CSC1_YEAST	CSC1	Calcium permeable stress-gated cation channel 1	782	1	0	3	2	0	0	0	0	0	0	0	0	0	0	0	0	0	0	0	0	0	1	0	0	2	1	3	3	0	0	4	1	0	0	0	1	0.811342	0	1.56501	1.5336	0	0	0	0	0	0
sp|P38084|BAP2_YEAST	BAP2	Leu\Val\Ile amino-acid permease	609	1	0	6	4	2	2	1	2	3	6	4	4	1	0	2	2	1	1	2	5	0	0	0	2	3	6	5	6	8	1	9	7	0	0	0	1	0.809524	0	6.43977	4.04195	0.868814	1.81655	1.40818	1.99586	3.69774	4.91052
sp|P53983|ASI3_YEAST	ASI3	Probable ERAD-associated E3 ubiquitin-protein ligase ASI1	676	1	0	2	3	0	0	0	0	0	0	0	0	0	0	0	0	0	0	0	0	0	0	0	0	0	0	2	1	1	0	0	0	0	0	0	0	0.80556	0	1.69742	2.32094	0	0	0	0	0	0
sp|P32364|SMY1_YEAST	SMY1	Kinesin-related protein SMY1	656	1	0	1	3	0	0	0	0	0	0	0	0	0	0	0	0	0	0	0	1	0	0	0	0	0	1	1	1	2	0	2	1	0	0	1	0	0.805355	0	0.594519	2.33432	0	0	0	0	0	0
sp|Q08748|YO296_YEAST	YOR296W	Uncharacterized protein YOR296W	1289	2	0	1	3	0	0	0	0	0	1	0	3	0	0	0	0	0	0	0	0	0	0	0	0	2	1	2	2	1	0	3	0	0	0	0	0	0.804633	0	0.510499	1.33076	0	0	0	0	0	0.504881
sp|Q04233|GIS4_YEAST	GIS4	Protein GIS4	774	1	0	2	1	0	0	0	0	2	2	2	1	0	0	0	0	2	0	1	1	0	0	0	0	2	3	1	2	2	0	1	2	0	0	0	0	0.801457	0	0.748514	0.661446	0	0	0	0	1.36566	1.0941
sp|P36000|AP1B1_YEAST	APL2	AP-1 complex subunit beta-1	726	1	0	3	4	0	4	0	3	0	0	3	3	0	0	1	2	0	0	2	0	0	0	3	0	6	5	7	8	3	0	6	4	0	1	0	0	0.789861	0	2.24296	2.71716	0	2.24778	0	1.51275	0	0
sp|Q03016|GIP3_YEAST	GIP3	GLC7-interacting protein 3	1276	2	0	0	2	0	0	0	0	3	0	1	0	0	0	0	0	0	0	0	0	0	0	0	0	4	1	1	0	6	0	7	3	0	0	0	0	0.786778	0	0	1.08677	0	0	0	0	1.55082	0
sp|P33734|HIS5_YEAST	HIS7	Imidazole glycerol phosphate synthase hisHF	552	1	0	4	9	3	9	5	7	1	8	7	4	4	4	9	5	1	0	5	5	0	3	5	3	1	4	2	4	2	2	11	9	0	3	5	2	0.775193	0	3.37895	8.82375	2.97829	7.85828	4.79905	7.22934	0.848532	5.41436
sp|P38800|LAM4_YEAST	LAM4	Membrane-anchored lipid-binding protein LAM4	1345	2	0	3	2	0	0	0	0	1	2	1	0	0	0	0	0	0	0	0	0	0	0	0	0	0	2	3	3	2	0	0	1	0	0	0	0	0.770183	0	0.726954	0.814418	0	0	0	0	0.427394	0.5521
sp|P53241|VHT1_YEAST	VHT1	Vitamin H transporter	593	1	0	2	2	0	0	0	1	3	1	3	2	2	0	0	2	1	0	2	2	0	0	3	2	1	1	2	1	1	0	5	3	0	2	2	1	0.757724	0	1.80027	1.57622	0	0	0	0.899929	2.1811	0.719824
sp|Q02724|ULP1_YEAST	ULP1	Ubiquitin-like-specific protease 1	621	2	0	3	5	0	0	0	0	0	0	0	0	0	0	0	0	0	0	0	0	0	0	0	0	6	7	7	5	2	0	1	2	0	0	0	0	0.754302	0	2.11509	3.36327	0	0	0	0	0	0
sp|P38630|RFC1_YEAST	RFC1	Replication factor C subunit 1	861	1	0	0	0	0	0	0	0	0	0	0	0	0	0	0	0	0	0	0	0	0	0	0	0	4	6	4	4	0	0	0	0	0	0	0	0	0.748508	0	0	0	0	0	0	0	0	0
sp|P07264|LEUC_YEAST	LEU1	3-isopropylmalate dehydratase	779	2	4	12	9	3	16	9	6	9	16	17	10	4	8	10	8	4	1	18	13	1	7	10	14	0	14	12	15	6	9	31	17	3	14	15	6	0.747156	5.51556	6.88807	6.52018	2.05546	11.2805	9.0301	6.95719	5.05167	11.825
sp|Q02875|SYH1_YEAST	SYH1	SMY2 homolog 2	849	1	0	4	2	0	0	0	0	0	0	3	0	0	0	0	0	0	0	0	0	0	0	0	0	12	13	11	6	0	0	0	0	0	0	0	0	0.743812	0	2.60689	1.22623	0	0	0	0	0	0
sp|P38861|NMD3_YEAST	NMD3	60S ribosomal export protein NMD3	518	1	0	2	1	0	2	0	0	0	3	2	0	0	0	0	0	0	0	0	0	0	0	1	0	0	2	0	4	0	0	2	1	0	0	3	1	0.742761	0	3.09843	0.752631	0	1.76523	0	0	0	2.88898
sp|P80667|PEX13_YEAST	PEX13	Peroxisomal membrane protein PEX13	386	1	0	0	0	0	0	0	0	0	0	0	0	0	0	0	0	0	0	0	0	0	0	0	0	0	0	0	0	0	0	0	0	0	0	0	0	0.742129	0	0	0	0	0	0	0	0	0
sp|P33311|MDL2_YEAST	MDL2	ATP-dependent permease MDL2. mitochondrial	773	1	0	2	2	1	3	0	1	3	0	2	4	2	0	1	1	0	0	5	2	0	0	4	2	2	6	6	7	3	0	1	0	0	1	2	1	0.739129	0	1.16788	1.18764	0.777922	1.46856	0	0.600309	1.39244	0
sp|Q12136|SAS10_YEAST	SAS10	Something about silencing protein 10	610	1	0	1	1	0	0	0	0	0	0	0	0	0	0	0	0	0	0	0	0	0	0	0	1	3	4	3	5	0	0	2	1	0	0	0	0	0.72331	0	0.798028	0.927495	0	0	0	0	0	0
sp|P54781|ERG5_YEAST	ERG5	C-22 sterol desaturase ERG5	538	1	0	1	0	0	1	0	2	3	0	0	1	1	0	0	2	0	0	2	2	0	0	4	1	2	1	5	5	1	0	4	6	0	0	0	1	0.719781	0	0.808808	0	0	0.805526	0	1.86893	2.1239	0
sp|P07702|LYS2_YEAST	LYS2	L-2-aminoadipate reductase	1392	2	0	7	6	7	13	3	6	10	13	7	0	12	2	6	3	2	0	5	3	0	4	8	8	2	15	10	12	5	3	21	7	3	5	8	8	0.713632	0	3.13334	1.96375	2.56837	4.71626	1.1455	2.88702	3.49534	4.40707
sp|P38069|MNN2_YEAST	MNN2	Alpha-1.2-mannosyltransferase MNN2	597	2	0	1	2	1	2	1	3	0	1	3	1	2	0	0	3	2	0	3	3	2	0	4	3	1	2	2	1	0	0	3	2	3	3	3	3	0.703846	0	0.605767	1.436	0.857185	1.3085	1.17964	2.90292	0	0.659952
sp|P39730|IF2P_YEAST	FUN12	Eukaryotic translation initiation factor 5B	1002	2	0	6	5	2	5	4	3	4	0	4	5	2	1	1	1	4	2	11	5	2	1	6	2	10	16	17	15	0	3	8	5	4	4	7	7	0.703619	0	1.81138	2.22388	1.1181	2.78488	2.58454	2.31463	1.97936	0
sp|Q03497|STE20_YEAST	STE20	Serine\threonine-protein kinase STE20	939	2	0	3	2	0	0	0	0	1	6	2	3	0	0	0	1	2	0	2	2	0	0	3	0	1	2	1	2	1	1	3	2	0	0	2	0	0.700911	0	1.78481	1.00153	0	0	0	0	0.721997	2.80827
sp|Q99207|NOP14_YEAST	NOP14	Nucleolar complex protein 14	810	1	0	0	1	0	2	1	1	0	1	1	2	1	0	1	2	0	0	1	1	0	0	1	1	20	17	15	16	0	2	2	1	0	0	1	2	0.697817	0	0	0.678123	0	1.01551	0.692531	0.773011	0	0.561004
sp|P38627|URA8_YEAST	URA8	CTP synthase 2	578	1	0	1	1	0	0	0	1	1	1	1	1	1	0	0	2	0	0	1	1	0	0	1	1	0	1	1	2	0	0	2	1	0	5	2	2	0.69696	0	0.936334	0.880578	0	0	0	1.146	0.867459	0.982871
sp|Q03823|YM35_YEAST	YMR160W	Uncharacterized protein YMR160W	816	1	0	1	1	0	0	0	0	0	0	0	0	0	0	0	0	1	0	0	0	0	0	0	0	0	1	0	1	1	2	1	1	0	0	0	0	0.692929	0	0.724151	0.429551	0	0	0	0	0	0
sp|P38928|AXL2_YEAST	AXL2	Axial budding pattern protein 2	823	1	0	0	0	0	0	0	0	0	1	1	0	0	0	0	0	0	0	0	0	0	0	0	0	1	2	1	2	2	0	0	0	0	0	0	0	0.679927	0	0	0	0	0	0	0	0	0.427306
sp|P31384|CCR4_YEAST	CCR4	CCR4-Not complex 3'-5'-exoribonuclease subunit Ccr4	837	1	0	10	7	0	2	0	1	1	0	2	0	0	1	0	2	0	0	4	2	0	0	1	1	0	1	2	3	0	1	3	1	0	2	5	2	0.670249	0	7.91567	4.74552	0	1.11361	0	0.812753	0.396674	0
sp|Q06147|LCB5_YEAST	LCB5	Sphingoid long chain base kinase 5	687	1	0	0	0	0	0	0	0	0	0	0	0	0	0	0	0	0	0	0	0	0	0	0	0	2	0	0	0	2	0	0	0	0	0	0	0	0.660403	0	0	0	0	0	0	0	0	0
sp|P11433|CDC24_YEAST	CDC24	Cell division control protein 24	854	2	0	6	5	0	0	0	0	1	0	2	3	0	0	0	0	0	0	0	0	0	0	0	0	2	4	11	8	1	2	7	3	0	0	0	0	0.659069	0	3.95503	3.66143	0	0	0	0	0.44579	0
sp|Q12420|SNU66_YEAST	SNU66	66 kDa U4\U6.U5 small nuclear ribonucleoprotein component	587	1	0	0	0	0	0	0	0	0	0	0	0	0	0	0	0	0	0	0	0	0	0	0	0	1	4	2	1	0	0	0	0	0	0	0	0	0.647066	0	0	0	0	0	0	0	0	0
sp|Q12019|MDN1_YEAST	MDN1	Midasin	4910	6	0	8	10	13	13	12	17	19	14	21	19	14	1	12	13	7	2	23	15	8	2	19	17	7	10	7	9	14	5	19	13	7	0	24	42	0.646322	0	0.829604	1.04817	2.14978	1.18448	1.66148	2.19345	2.46079	1.22285
sp|Q08491|SKI7_YEAST	SKI7	Superkiller protein 7	747	1	0	0	1	0	0	0	0	0	0	0	0	0	0	1	0	0	0	0	0	0	0	0	0	0	1	2	1	0	0	1	1	0	0	0	0	0.646042	0	0	0.494768	0	0	0	0	0	0
sp|Q08921|TCO89_YEAST	TCO89	Target of rapamycin complex 1 subunit TCO89	799	1	0	0	3	0	0	0	0	0	0	0	0	0	0	0	0	0	0	0	0	0	0	0	0	8	8	7	6	3	0	4	4	0	0	0	0	0.644589	0	0	1.41595	0	0	0	0	0	0
sp|Q07454|YD073_YEAST	YDL073W	UPF0592 protein YDL073W	984	1	0	0	1	0	0	0	0	0	0	0	0	0	0	0	0	0	0	3	2	0	0	0	0	5	1	3	4	4	0	4	3	0	0	0	0	0.643584	0	0	0.453622	0	0	0	0	0	0
sp|P39967|UBP9_YEAST	UBP9	Ubiquitin carboxyl-terminal hydrolase 9	754	1	0	1	1	0	0	0	0	1	0	1	1	0	0	0	0	1	0	0	1	0	0	0	0	2	2	1	2	2	0	1	2	0	0	0	0	0.639696	0	0.71027	0.699859	0	0	0	0	0.546068	0
sp|P43564|MIL1_YEAST	MIL1	Probable lipase MIL1	1073	1	0	2	1	0	0	0	0	1	2	3	1	0	0	0	0	0	0	1	0	0	0	0	0	3	2	3	2	2	0	3	0	0	0	0	0	0.638513	0	1.04926	0.410137	0	0	0	0	0.809788	1.12846
sp|Q12043|TGL5_YEAST	TGL5	Triacylglycerol lipase 5	749	1	0	0	0	0	0	0	0	0	0	0	0	0	0	0	0	0	0	0	0	0	0	0	0	1	1	1	1	1	4	1	0	0	0	0	0	0.637003	0	0	0	0	0	0	0	0	0
sp|P53134|YGL4_YEAST	YGL114W	Putative oligopeptide transporter YGL114W	725	1	0	0	0	0	0	0	0	0	0	1	0	0	0	0	0	0	0	0	0	0	0	0	1	0	0	1	1	0	1	3	0	0	0	0	0	0.63192	0	0	0	0	0	0	0	0	0
sp|P40985|HUL4_YEAST	HUL4	Probable E3 ubiquitin-protein ligase HUL4	892	2	0	0	0	0	0	0	0	0	0	0	0	0	0	0	0	0	0	0	0	0	0	0	0	0	0	0	0	0	1	0	0	0	0	0	0	0.628406	0	0	0	0	0	0	0	0	0
sp|Q06689|YL413_YEAST	YLR413W	Cell membrane protein YLR413W	675	1	0	2	2	1	1	0	0	1	1	0	1	1	0	0	0	0	0	0	0	0	0	0	0	1	2	1	1	0	0	1	1	0	0	0	0	0.611299	0	1.40581	1.38503	0.70407	0.578165	0	0	0.639005	0.54097
sp|Q08967|FLC1_YEAST	FLC1	Flavin carrier protein 1	793	1	0	3	3	0	1	0	1	1	5	5	3	0	0	0	1	0	0	2	2	0	0	1	0	3	5	3	4	1	0	5	3	0	0	0	1	0.608163	0	3.02425	2.15502	0	0.506283	0	0.726564	0.913742	2.87754
sp|P38308|CS111_YEAST	COS111	F-box protein COS111	924	1	0	0	1	0	0	0	0	1	0	0	0	0	0	1	0	0	0	0	0	0	0	0	0	2	1	1	1	1	2	1	1	0	0	0	0	0.602259	0	0	0.523925	0	0	0	0	0.564888	0
sp|P47077|NOP9_YEAST	NOP9	Nucleolar protein 9	666	1	0	5	9	0	2	1	1	0	2	1	0	0	0	0	0	0	0	0	0	0	0	1	1	5	9	9	8	0	0	0	2	0	0	0	3	0.586856	0	3.20516	5.73757	0	0.535264	0.920581	0.668062	0	1.1395
sp|P18962|DAP2_YEAST	DAP2	Dipeptidyl aminopeptidase B	818	1	0	1	1	8	6	1	4	6	3	2	2	10	0	1	3	4	0	1	0	6	0	2	3	3	1	3	2	7	0	4	1	5	4	3	2	0.585499	0	0.599784	0.496038	5.66662	3.36986	0.547168	2.97184	3.82274	2.08745
sp|P14742|GFA1_YEAST	GFA1	Glutamine--fructose-6-phosphate aminotransferase [isomerizing]	717	1	0	6	4	0	6	0	0	4	8	12	13	2	0	3	1	2	0	10	7	0	0	4	4	6	15	18	17	6	2	15	6	1	3	9	4	0.573222	0	4.53444	2.23426	0	3.69495	0	0	2.64282	5.10152
sp|P42945|UTP10_YEAST	UTP10	U3 small nucleolar RNA-associated protein 10	1769	2	0	7	6	3	4	2	7	8	4	4	4	3	0	0	4	0	0	2	2	2	0	3	2	3	6	4	7	2	0	7	8	0	0	0	6	0.572695	0	2.17593	1.68569	0.957387	0.767372	0.303671	1.9157	2.30193	0.558499
sp|P53858|BNI4_YEAST	BNI4	Protein BNI4	892	2	0	0	0	0	0	0	0	4	0	5	2	0	0	0	0	0	0	0	0	0	0	0	0	5	7	2	4	2	0	4	2	0	0	0	0	0.571645	0	0	0	0	0	0	0	0.951828	0
sp|P25389|KCC4_YEAST	KCC4	Probable serine\threonine-protein kinase KCC4	1037	1	0	3	6	0	0	0	0	1	0	0	1	0	0	0	0	0	0	0	0	0	0	0	0	1	1	3	1	2	0	1	2	0	0	0	0	0.563328	0	1.43864	2.53782	0	0	0	0	0.509608	0
sp|P39007|STT3_YEAST	STT3	Dolichyl-diphosphooligosaccharide--protein glycosyltransferase subunit STT3	718	1	0	4	3	4	7	0	3	4	3	3	3	6	1	3	4	0	0	1	0	4	0	4	1	2	4	4	6	8	1	9	5	0	0	1	7	0.547751	0	2.42187	2.00469	3.47674	4.81001	0	1.42728	2.87215	1.71406
sp|Q12221|PUF2_YEAST	PUF2	mRNA-binding protein PUF2	1075	1	0	0	1	0	0	0	0	1	1	1	0	0	0	0	0	0	0	0	0	0	0	0	0	1	1	1	1	1	0	1	1	0	0	0	0	0.546661	0	0	0.421831	0	0	0	0	0.587686	0.495129
sp|P40053|AIM9_YEAST	AIM9	Altered inheritance of mitochondria protein 9. mitochondrial	627	1	0	1	2	1	8	5	5	3	4	9	3	1	2	3	4	7	0	11	9	0	0	7	7	2	2	3	5	0	0	7	2	11	9	13	2	0.543982	0	1.60843	0.830439	0.772342	6.17476	5.61236	4.64124	2.05636	3.29091
sp|P25644|PAT1_YEAST	PAT1	DNA topoisomerase 2-associated protein PAT1	796	1	0	0	0	0	0	0	0	3	0	0	0	1	0	0	0	0	0	0	0	0	0	0	0	1	1	1	0	1	0	2	0	0	0	0	0	0.541872	0	0	0	0	0	0	0	1.13813	0
sp|P31688|TPS2_YEAST	TPS2	Trehalose-phosphatase	896	3	0	3	4	4	9	4	6	3	5	4	2	7	0	4	4	6	1	11	9	1	0	8	8	4	9	7	6	6	0	11	5	7	10	14	8	0.541278	0	1.73288	1.83183	3.27972	4.02111	2.76027	3.62618	2.37584	2.62847
sp|P53185|YG036_YEAST	YGL036W	Uncharacterized protein YGL036W	909	1	0	1	0	0	0	0	0	0	0	0	0	0	0	0	0	0	0	0	0	0	0	0	0	1	1	1	1	0	0	1	1	0	0	0	0	0.534304	0	0.667524	0	0	0	0	0	0	0
sp|Q12451|OSH2_YEAST	OSH2	Oxysterol-binding protein homolog 2	1283	1	0	3	5	2	0	2	2	0	1	3	3	1	1	1	1	0	0	2	2	0	0	3	2	4	8	4	5	2	1	6	2	3	1	3	2	0.52964	0	1.8608	2.1416	1.29967	0	0.902448	0.929743	0	0.454465
sp|P08678|CYAA_YEAST	CYR1	Adenylate cyclase	2026	2	0	2	2	0	0	0	0	0	0	0	0	0	0	0	0	0	0	0	0	0	0	0	0	8	6	4	5	2	0	3	2	0	0	3	0	0.524487	0	0.435378	0.553031	0	0	0	0	0	0
sp|Q03661|ESC1_YEAST	ESC1	Silent chromatin protein ESC1	1658	1	0	1	0	0	0	0	0	0	0	0	0	0	0	0	0	0	0	0	0	0	0	0	0	3	4	2	5	0	0	0	0	0	0	0	0	0.51936	0	0.279556	0	0	0	0	0	0	0
sp|P29461|PTP2_YEAST	PTP2	Tyrosine-protein phosphatase 2	750	1	0	0	0	0	0	0	0	0	0	0	0	0	0	0	0	0	0	0	0	0	0	0	0	0	0	1	0	0	0	1	0	0	0	0	0	0.51848	0	0	0	0	0	0	0	0	0
sp|P37296|VPP2_YEAST	STV1	V-type proton ATPase subunit a. Golgi isoform	890	1	0	1	0	0	0	0	0	3	0	2	0	2	0	0	0	0	1	0	1	0	0	2	0	2	2	4	3	0	0	3	1	0	0	0	2	0.516986	0	0.597187	0	0	0	0	0	2.00075	0
sp|P35724|MNR2_YEAST	MNR2	Manganese resistance protein MNR2	969	2	0	0	0	0	0	0	1	0	0	0	0	0	0	0	0	0	0	0	0	0	0	0	0	3	7	3	3	2	0	1	0	0	0	0	0	0.512455	0	0	0	0	0	0	1.17156	0	0
sp|Q12502|LDB19_YEAST	LDB19	Protein LDB19	818	1	0	0	1	0	0	0	0	0	0	0	0	0	0	0	0	0	0	0	0	0	0	0	0	1	9	9	7	1	0	5	2	0	0	0	0	0.509521	0	0	0.814358	0	0	0	0	0	0
sp|P52593|NU188_YEAST	NUP188	Nucleoporin NUP188	1655	2	0	0	0	1	3	0	0	1	1	0	3	1	0	0	1	0	0	3	0	0	0	0	0	0	1	0	4	0	0	0	1	1	0	2	1	0.506366	0	0	0	0.282407	0.758696	0	0	0.330821	0.307674
sp|P40020|FIR1_YEAST	FIR1	Factor interacting with REF2	876	1	0	0	1	0	0	0	0	0	0	0	0	0	0	0	0	0	0	0	0	0	1	0	0	0	2	0	0	0	1	0	0	0	0	0	0	0.504449	0	0	0.485688	0	0	0	0	0	0
sp|P43597|YFI6_YEAST	YFR016C	Uncharacterized protein YFR016C	1233	1	0	0	0	0	0	0	0	0	0	0	0	0	0	0	0	0	0	0	0	0	0	0	0	1	0	0	0	0	2	0	0	0	0	0	0	0.497305	0	0	0	0	0	0	0	0	0
sp|P38080|AKL1_YEAST	AKL1	Serine\threonine-protein kinase AKL1	1108	2	0	1	0	0	0	0	0	0	0	0	0	0	0	0	0	0	0	1	0	0	0	0	0	1	3	4	2	0	0	2	1	0	0	1	0	0.492298	0	0.437656	0	0	0	0	0	0	0
sp|P43638|MHP1_YEAST	MHP1	MAP-homologous protein 1	1398	1	0	0	0	0	0	0	0	0	0	0	0	0	0	0	0	0	0	0	0	0	0	0	0	0	2	0	3	1	0	6	3	0	0	0	0	0.490827	0	0	0	0	0	0	0	0	0
sp|P47139|YJ68_YEAST	YJR098C	Uncharacterized protein YJR098C	656	1	0	0	2	0	0	0	0	0	0	0	0	0	0	0	0	0	0	0	0	0	0	0	0	0	0	2	0	3	0	0	1	0	0	0	0	0.488015	0	0	1.18863	0	0	0	0	0	0
sp|P13587|ATN1_YEAST sp|Q01896|ATN2_YEAST sp|Q12691|ATN5_YEAST	ENA1	Sodium\potassium exporting P-type ATPase 1	1091	1	0	0	0	0	0	0	1	1	0	0	0	1	0	0	0	0	2	0	0	0	0	0	0	1	0	0	0	2	0	0	0	0	0	0	0	0.486501	0	0	0	0	0	0	0.519872	0.547143	0
sp|P53115|INO80_YEAST	INO80	Chromatin-remodeling ATPase INO80	1489	2	0	0	0	0	0	0	0	0	0	0	0	0	0	0	0	0	0	0	0	0	0	0	0	0	0	0	0	0	0	0	0	0	0	0	0	0.478405	0	0	0	0	0	0	0	0	0
sp|P32454|APE2_YEAST	APE2	Aminopeptidase 2. mitochondrial	952	1	0	3	5	5	8	3	6	6	10	10	7	11	2	10	7	9	2	14	13	6	1	8	7	1	7	8	8	3	0	10	7	13	15	19	9	0.476169	0	1.56132	2.53889	3.77917	3.5193	2.62219	3.6105	2.82824	4.94688
sp|P40453|UBP7_YEAST	UBP7	Ubiquitin carboxyl-terminal hydrolase 7	1071	1	0	1	1	0	0	0	0	0	0	0	0	0	0	0	0	0	0	0	0	0	0	0	0	0	1	0	1	0	0	2	2	0	0	0	0	0.459393	0	0.492008	0.398758	0	0	0	0	0	0
sp|Q02979|GDE1_YEAST	GDE1	Glycerophosphocholine phosphodiesterase GDE1	1223	1	0	2	2	0	0	0	0	0	0	3	0	0	0	0	0	0	0	2	0	0	0	0	0	3	2	7	8	3	0	3	2	0	0	0	0	0.457607	0	0.854835	0.719446	0	0	0	0	0	0
sp|P39531|RCY1_YEAST	RCY1	Recyclin-1	840	1	1	2	4	0	2	1	1	0	1	1	1	0	0	1	2	0	0	0	0	0	0	1	1	0	0	1	0	3	2	5	4	0	0	0	1	0.453397	1.34467	1.32582	1.50379	0	1.04062	0.57866	0.794524	0	0.543598
sp|P18963|IRA1_YEAST	IRA1	Inhibitory regulator protein IRA1	3092	3	0	2	2	0	0	0	0	0	0	2	0	0	0	0	0	0	0	0	0	0	0	0	0	2	0	3	1	3	0	4	2	0	0	0	0	0.437426	0	0.257989	0.245085	0	0	0	0	0	0
sp|Q00402|NUM1_YEAST	NUM1	Nuclear migration protein NUM1	2748	2	0	4	4	0	0	0	0	2	2	3	4	0	0	0	0	0	0	0	0	0	0	0	0	0	2	0	0	2	0	6	2	2	0	0	0	0.431304	0	0.980168	0.562849	0	0	0	0	0.345909	0.539191
sp|Q12453|CEX1_YEAST	CEX1	Cytoplasmic export protein 1	761	1	0	4	4	0	0	0	0	1	3	3	2	0	0	0	0	0	0	1	0	0	0	0	0	5	4	5	5	1	0	5	5	0	0	0	0	0.428321	0	2.60067	2.33795	0	0	0	0	0.709279	1.70544
sp|P53935|NST1_YEAST	NST1	Stress response protein NST1	1240	2	0	0	0	0	0	0	0	0	0	0	0	0	0	0	0	0	0	0	0	0	0	0	0	0	0	0	0	0	0	0	0	0	2	2	0	0.391972	0	0	0	0	0	0	0	0	0
sp|P38198|STU1_YEAST	STU1	Protein STU1	1513	1	0	0	0	0	0	0	0	0	0	0	0	0	0	0	0	0	0	1	0	0	0	1	0	0	2	2	2	0	0	1	0	0	0	0	0	0.3898	0	0	0	0	0	0	0	0	0
sp|Q12236|PKH2_YEAST	PKH2	Serine\threonine-protein kinase PKH2	1081	1	0	4	2	0	0	0	0	0	0	0	0	0	0	0	2	0	0	0	0	0	0	0	0	4	6	3	3	0	0	5	3	0	0	0	0	0.387109	0	1.67858	0.633835	0	0	0	0	0	0
sp|Q06407|RGA2_YEAST	RGA2	Rho-type GTPase-activating protein 2	1009	1	0	0	2	0	0	0	0	0	3	1	0	0	0	0	0	0	0	0	0	0	0	0	0	3	5	6	3	0	0	3	0	0	0	0	0	0.379329	0	0	0.491041	0	0	0	0	0	0.917709
sp|P06105|SC160_YEAST	SCP160	Protein SCP160	1222	1	0	3	2	3	6	0	3	8	4	9	6	3	0	5	2	4	0	7	6	3	0	4	8	2	4	6	7	0	0	9	2	10	5	10	18	0.377229	0	1.35361	1.01018	1.45215	2.58306	0	1.65771	3.51686	1.70174
sp|P38972|PUR4_YEAST	ADE6	Phosphoribosylformylglycinamidine synthase	1358	1	0	10	6	4	13	8	8	10	8	12	8	8	3	9	7	4	0	15	8	0	0	10	10	0	16	8	11	2	1	19	11	3	9	17	4	0.376559	0	4.37697	2.24541	1.58057	4.81705	3.66402	3.77402	3.65308	2.83611
sp|P25648|SRB8_YEAST	SRB8	Mediator of RNA polymerase II transcription subunit 12	1427	1	0	0	0	0	0	0	0	0	0	0	0	0	0	0	0	0	0	2	0	0	0	0	0	0	1	0	0	0	0	3	0	0	0	0	0	0.363622	0	0	0	0	0	0	0	0	0
sp|P38873|KOG1_YEAST	KOG1	Target of rapamycin complex 1 subunit KOG1	1557	1	0	2	4	0	0	0	2	0	0	0	0	0	0	0	0	0	0	0	0	0	0	0	0	1	3	5	5	2	2	10	3	0	0	0	0	0.363227	0	0.673123	1.41163	0	0	0	0.483156	0	0
sp|P32319|VPS10_YEAST	PEP1	Vacuolar protein sorting\targeting protein VPS10	1579	1	0	2	2	3	1	4	3	3	1	2	2	0	0	0	0	2	0	3	1	0	0	1	1	1	1	4	2	5	0	17	9	0	0	0	1	0.354585	0	0.63288	0.553391	0.960812	0.24779	0.987142	1.50873	0.993333	0.235158
sp|P39109|YCFI_YEAST	YCF1	Metal resistance protein YCF1	1515	1	0	13	11	6	11	5	10	14	9	9	11	7	0	6	12	2	0	9	10	2	0	11	6	4	4	10	11	16	3	22	11	0	0	3	14	0.34568	0	4.79734	3.73087	2.24907	3.76424	2.03469	4.8091	4.81583	2.83848
sp|P39104|PIK1_YEAST	PIK1	Phosphatidylinositol 4-kinase PIK1	1066	1	0	3	2	0	0	0	0	2	0	4	4	0	0	0	0	0	0	1	3	0	0	0	0	4	3	2	2	4	0	7	2	0	0	0	0	0.337606	0	1.6922	0.369132	0	0	0	0	0.804306	0
sp|P39524|ATC3_YEAST	DRS2	Phospholipid-transporting ATPase DRS2	1355	1	0	2	1	0	0	0	1	2	0	0	1	0	0	0	0	4	0	1	2	0	0	0	0	6	7	7	6	8	0	15	8	0	0	0	0	0.330124	0	0.3937	0.507505	0	0	0	0.364679	0.413351	0
sp|P47170|IML1_YEAST	IML1	Vacuolar membrane-associated protein IML1	1584	1	0	3	1	0	0	0	0	0	0	2	2	0	0	0	0	0	0	0	0	0	0	0	0	0	1	0	2	0	0	0	0	0	0	0	0	0.329011	0	0.343063	0.366119	0	0	0	0	0	0
sp|Q06706|ELP1_YEAST	IKI3	Elongator complex protein 1	1349	1	0	0	0	0	2	0	0	0	0	1	0	0	0	1	2	0	0	2	0	0	0	2	1	2	0	4	2	0	0	0	0	0	0	2	3	0.320307	0	0	0	0	0.561764	0	0	0	0
sp|P38111|ATR_YEAST	MEC1	Serine\threonine-protein kinase MEC1	2368	2	0	0	0	0	0	0	0	0	0	0	0	0	0	2	0	0	0	0	0	0	2	0	2	0	0	0	0	0	0	0	0	0	0	0	0	0.316348	0	0	0	0	0	0	0	0	0
sp|Q02785|PDR12_YEAST	PDR12	ATP-dependent permease PDR12	1511	1	0	6	4	0	0	0	1	4	4	6	6	0	0	1	2	0	0	7	3	0	0	5	3	4	9	6	11	0	0	8	5	0	0	0	0	0.303567	0	1.72144	1.21123	0	0	0	0.363637	1.11855	0.948463
sp|P39526|LAA1_YEAST	LAA1	AP-1 accessory protein LAA1	2014	1	0	2	1	0	3	0	0	3	0	0	0	2	0	0	0	0	0	1	0	0	0	0	2	3	5	8	7	3	2	8	5	0	0	0	0	0.302673	0	0.148247	0.207194	0	0.247213	0	0	0.653037	0
sp|P04821|CDC25_YEAST	CDC25	Cell division control protein 25	1589	1	1	1	1	0	0	0	0	1	1	1	1	0	0	0	0	1	0	2	0	0	3	0	0	1	3	2	2	2	0	4	5	0	0	0	0	0.266124	0.634876	0.316381	0.257619	0	0	0	0	0.270842	0.24058
sp|P37297|STT4_YEAST	STT4	Phosphatidylinositol 4-kinase STT4	1900	1	0	0	1	0	1	0	1	0	2	0	2	1	0	1	0	0	0	0	1	0	0	0	2	1	2	1	2	0	0	2	2	0	0	0	2	0.191824	0	0	0.227613	0	0.220664	0	0.25417	0	0.38611
sp|P19158|IRA2_YEAST	IRA2	Inhibitory regulator protein IRA2	3079	1	0	1	2	0	0	0	0	0	0	0	0	0	0	1	1	0	0	0	0	0	0	0	0	1	2	1	1	2	2	2	2	0	0	0	0	0.180711	0	0.163714	0.314792	0	0	0	0	0	0
sp|P49687|NU145_YEAST	NUP145	Nucleoporin NUP145	1317	0	2	0	0	0	2	0	0	0	0	0	0	0	0	0	0	0	0	0	0	0	0	2	0	0	4	3	0	0	0	2	0	0	0	0	0	0		0	0	0	0.300829	0	0	0	0
sp|P32361|IRE1_YEAST	IRE1	Serine\threonine-protein kinase\endoribonuclease IRE1	1115	0	1	0	0	0	0	0	0	0	0	0	0	0	0	0	0	0	0	0	0	0	0	0	0	2	2	1	1	0	0	1	0	0	0	0	0	0		0	0	0	0	0	0	0	0
sp|Q12680|GLT1_YEAST	GLT1	Glutamate synthase [NADH]	2145	0	1	8	7	1	6	5	6	5	9	13	9	9	0	3	7	1	0	11	9	0	0	7	7	3	10	8	8	1	2	14	8	1	14	18	9	0		2.285	1.69738	0.196644	1.37872	0.970269	1.76798	1.10108	2.09734
sp|Q12516|SRF1_YEAST	SRF1	Regulator of phospholipase D SRF1	437	0	1	0	0	0	0	0	0	0	0	0	0	0	0	0	0	0	0	0	0	0	0	0	0	0	0	0	0	0	0	0	0	0	0	0	0	0		0	0	0	0	0	0	0	0
sp|P48566|GYP3_YEAST	MSB3	GTPase-activating protein GYP3	633	0	1	2	1	0	0	0	0	0	0	0	0	0	0	0	0	0	0	0	0	0	0	0	0	0	1	0	2	0	0	2	0	0	0	0	0	0		1.41971	0.705546	0	0	0	0	0	0
sp|P38703|LAG1_YEAST	LAG1	Ceramide synthase LAG1	411	0	1	3	2	0	1	0	0	0	0	0	1	0	0	1	4	0	0	0	0	0	0	2	2	1	4	3	3	1	0	6	3	0	0	0	3	0		4.57911	3.35656	0	0.77479	0	0	0	0
sp|P25371|ADP1_YEAST	ADP1	Probable ATP-dependent permease	1049	0	1	5	5	3	5	2	4	1	1	2	0	2	0	0	1	0	0	2	0	0	2	1	0	0	5	4	8	5	0	8	6	0	0	1	2	0		2.48709	2.72454	1.42624	1.89427	1.01478	1.41149	0.493795	0.331991
sp|Q02753|RL21A_YEAST sp|Q12672|RL21B_YEAST	RPL21A	Large ribosomal subunit protein eL21A	160	0	4	4	0	0	0	0	0	0	0	0	0	0	4	3	2	0	4	0	3	0	0	2	0	4	0	0	0	2	4	3	0	0	0	0	0	0	31.9936	17.321	0	0	0	0	0	0	0
sp|P05759|RS31_YEAST sp|P0CG63|UBI4P_YEAST sp|P0CH08|RL40A_YEAST sp|P0CH09|RL40B_YEAST	RPS31	Ubiquitin-ribosomal protein eS31 fusion protein	152	0	5	9	0	0	0	6	0	0	0	11	4	0	2	1	1	0	4	16	0	0	2	0	0	0	22	0	26	0	0	81	0	0	3	6	10	0	31.3018	50.9091	0	0	0	32.9978	0	0	0
sp|P11484|SSB1_YEAST sp|P40150|SSB2_YEAST	SSB1	Ribosome-associated molecular chaperone SSB1	613	0	11	0	0	0	0	0	0	0	0	0	0	0	0	0	0	0	0	0	0	0	0	0	0	0	0	0	0	0	10	0	0	0	0	0	0	0	25.0062	0	0	0	0	0	0	0	0
sp|P40212|RL13B_YEAST sp|Q12690|RL13A_YEAST	RPL13B	Large ribosomal subunit protein eL13B	199	0	5	4	4	5	6	4	6	0	7	7	5	0	6	3	5	6	2	8	7	8	7	8	9	0	11	10	7	4	3	5	5	0	10	5	8	0	24.8414	12.5345	9.74311	19.1693	13.805	13.6575	19.3202	0	19.595
sp|P06787|CALM_YEAST	CMD1	Calmodulin	147	0	2	0	0	0	0	2	2	1	2	1	2	2	0	0	3	7	2	2	3	3	2	0	2	2	0	1	2	1	0	1	2	5	9	6	0	0	18.2917	0	0	0	0	6.82386	6.04015	3.47015	9.53998
sp|P38910|CH10_YEAST	HSP10	10 kDa heat shock protein. mitochondrial	106	0	2	0	0	2	2	0	0	1	4	0	0	1	1	0	1	3	1	5	1	2	1	0	1	0	2	1	5	0	1	1	1	3	5	5	1	0	17.9276	0	0	11.1561	8.90361	0	0	4.19172	15.6714
sp|Q3E7A9|CMC4_YEAST	CMC4	Cx9C motif-containing protein 4. mitochondrial	73	0	1	0	0	0	0	0	0	0	0	0	0	0	0	0	0	0	0	0	0	0	0	0	0	0	0	0	0	0	0	0	0	0	0	0	0	0	17.5707	0	0	0	0	0	0	0	0
sp|P48164|RS7B_YEAST	RPS7B	Small ribosomal subunit protein eS7B	190	0	1	0	0	0	1	0	0	0	2	0	0	0	1	0	2	2	0	0	0	0	1	0	0	1	0	0	0	0	0	0	0	2	2	5	1	0	14.9717	0	0	0	3.99168	0	0	0	12.1786
sp|P05739|RL6B_YEAST sp|Q02326|RL6A_YEAST	RPL6B	Large ribosomal subunit protein eL6B	176	0	2	0	0	0	3	0	0	0	2	3	0	0	0	4	3	0	1	3	0	0	3	0	0	0	0	0	0	0	1	0	0	0	4	4	0	0	12.0732	0	0	0	8.46763	0	0	0	6.63773
sp|P40106|GPP2_YEAST sp|P41277|GPP1_YEAST	GPP2	Glycerol-1-phosphate phosphohydrolase 2	250	0	2	0	0	1	0	0	0	0	0	0	0	0	1	0	0	0	1	0	0	3	2	0	0	0	0	0	0	0	0	0	0	3	0	0	0	0	11.8683	0	0	4.18882	0	0	0	0	0
sp|P40495|LYS12_YEAST	LYS12	Homoisocitrate dehydrogenase. mitochondrial	371	0	5	8	5	2	13	9	7	4	7	7	8	5	4	4	7	6	2	10	11	1	0	10	10	1	7	7	9	0	2	11	5	8	7	13	2	0	10.0526	15.1496	9.18587	3.72671	22.8737	16.1433	15.9118	6.10837	10.2566
sp|P47010|IRC9_YEAST	IRC9	Uncharacterized protein IRC9	130	0	1	0	0	0	0	0	0	0	0	0	0	0	0	0	1	0	0	0	0	0	0	0	0	0	0	0	0	0	0	0	0	0	0	0	0	0	9.26985	0	0	0	0	0	0	0	0
sp|P38765|YHI9_YEAST	YHI9	Uncharacterized isomerase YHI9	294	0	3	4	2	1	5	1	3	0	5	1	2	1	3	4	3	0	0	3	2	0	2	1	2	1	5	2	3	0	1	5	2	0	2	0	0	0	9.19827	6.16911	3.88026	2.14575	7.57653	1.68803	6.2786	0	7.89343
sp|P35719|MRP8_YEAST	MRP8	Uncharacterized protein MRP8	219	0	1	0	0	0	2	0	0	0	2	1	2	0	0	0	0	0	0	3	0	0	0	0	0	0	2	2	4	0	0	2	1	2	2	3	0	0	9.17464	0	0	0	7.97475	0	0	0	9.07847
sp|P25572|YCE2_YEAST	YCL042W	Putative uncharacterized protein YCL042W	119	0	1	0	1	0	0	0	0	0	0	0	0	0	0	0	0	0	0	0	0	0	0	0	0	0	0	0	0	0	0	0	0	0	0	0	0	0	8.67255	0	4.7811	0	0	0	0	0	0
sp|Q12513|TMA17_YEAST	TMA17	Translation machinery-associated protein 17	150	0	1	0	0	0	0	0	0	0	0	0	0	0	0	0	0	1	0	1	0	0	0	0	0	0	0	0	0	0	0	0	0	1	1	1	0	0	7.86119	0	0	0	0	0	0	0	0
sp|P47001|CIS3_YEAST	CIS3	Cell wall mannoprotein CIS3	227	0	2	0	0	0	0	0	2	0	2	0	0	0	2	0	2	0	0	0	0	0	2	0	0	0	0	0	0	0	2	0	3	0	2	0	0	0	7.1072	0	0	0	0	0	4.2018	0	2.85096
sp|P15731|UBC4_YEAST sp|P15732|UBC5_YEAST	UBC4	Ubiquitin-conjugating enzyme E2 4	148	0	1	0	1	0	0	1	1	1	0	0	1	0	0	1	0	0	0	1	1	1	1	0	1	2	0	0	0	0	1	0	0	0	1	1	1	0	6.48595	0	4.49836	0	0	3.67604	3.71039	4.95743	0
sp|P22202|HSP74_YEAST	SSA4	Heat shock protein SSA4	642	0	10	0	0	0	0	0	0	0	0	0	0	0	0	0	0	0	9	22	20	0	0	0	0	12	35	36	15	0	0	0	0	0	0	0	0	0	6.33579	0	0	0	0	0	0	0	0
sp|Q99316|MPD2_YEAST	MPD2	Protein disulfide isomerase MPD2	277	0	1	0	3	0	2	0	2	2	0	2	1	0	0	1	2	0	0	4	0	0	0	2	1	0	3	2	3	1	0	5	3	1	4	3	4	0	5.59681	0	4.74231	0	2.91345	0	4.21304	3.89817	0
sp|P17536|TPM1_YEAST	TPM1	Tropomyosin-1	199	0	1	0	1	0	1	1	1	0	3	3	1	0	0	1	1	2	0	3	3	0	1	2	1	0	1	1	4	0	1	5	2	1	5	4	1	0	5.35386	0	1.73787	0	2.58795	2.51958	2.9632	0	7.84105
sp|P35184|SQT1_YEAST	SQT1	Ribosome assembly protein SQT1	431	0	2	0	0	0	0	0	0	0	1	2	0	0	0	0	0	0	0	2	0	0	0	0	0	0	2	1	1	0	1	1	0	0	0	1	0	0	5.10179	0	0	0	0	0	0	0	0.877554
sp|P48015|GCST_YEAST	GCV1	Aminomethyltransferase. mitochondrial	400	0	2	6	4	0	11	6	10	4	4	7	4	7	4	6	6	5	0	15	10	0	5	9	10	0	5	3	9	1	2	10	7	22	18	21	2	0	5.05178	7.29721	4.01592	0	15.7007	8.82057	16.8867	6.26465	5.05218
sp|Q12118|SGT2_YEAST	SGT2	Small glutamine-rich tetratricopeptide repeat-containing protein 2	346	0	3	2	2	0	7	2	2	0	4	4	3	2	1	2	5	2	2	7	5	2	3	2	4	0	11	4	11	1	0	8	2	3	10	10	2	0	4.93702	3.72553	3.04227	0	11.0565	3.21371	3.9458	0	4.65396
sp|P47156|JHD2_YEAST	JHD2	Histone demethylase JHD2	728	0	1	0	0	0	0	0	0	0	0	0	0	0	0	0	0	0	0	0	0	0	0	0	0	0	0	0	0	0	0	0	0	0	0	0	0	0	4.6443	0	0	0	0	0	0	0	0
sp|P07270|PHO4_YEAST	PHO4	Phosphate system positive regulatory protein PHO4	312	0	1	0	0	0	0	0	0	0	0	0	0	0	0	0	0	0	0	0	0	0	0	0	0	0	0	0	0	0	0	0	0	0	0	0	0	0	4.43459	0	0	0	0	0	0	0	0
sp|Q04225|RRB1_YEAST	RRB1	Ribosome assembly protein RRB1	511	0	1	2	1	0	4	1	0	0	4	3	3	0	0	1	0	0	0	2	1	0	0	2	4	0	2	4	3	1	0	3	1	0	0	1	1	0	4.31672	1.33604	0.801556	0	4.00621	1.00118	0	0	3.5971
sp|P23638|PSA3_YEAST	PRE9	Proteasome subunit alpha type-3	258	0	1	0	0	0	0	0	0	0	0	0	0	0	0	0	0	0	0	0	0	0	0	0	0	0	0	0	0	0	0	0	0	0	0	1	0	0	4.07766	0	0	0	0	0	0	0	0
sp|P28707|SBA1_YEAST	SBA1	Co-chaperone protein SBA1	216	0	2	0	1	0	2	0	0	0	1	1	0	0	0	1	1	0	0	1	1	0	0	1	1	0	1	1	1	0	0	1	0	0	2	2	1	0	3.85488	0	2.357	0	4.42174	0	0	0	2.6985
sp|P49573|CTR1_YEAST	CTR1	Copper transport protein CTR1	406	0	1	1	5	0	1	0	1	0	0	2	5	0	0	2	0	0	0	2	4	0	0	0	2	0	0	1	5	0	0	2	4	0	0	1	2	0	3.80073	2.66068	9.38431	0	2.19289	0	3.18275	0	0
sp|P06104|UBC2_YEAST	RAD6	Ubiquitin-conjugating enzyme E2 2	172	0	2	0	0	0	0	1	0	0	0	1	0	0	0	0	0	0	0	0	0	0	0	0	0	0	0	0	1	0	0	0	0	0	0	1	0	0	3.78163	0	0	0	0	1.80743	0	0	0
sp|P11655|SEC12_YEAST	SEC12	Guanine nucleotide-exchange factor SEC12	471	0	1	0	0	0	0	0	1	3	0	0	2	0	0	1	2	0	0	0	0	0	0	0	0	0	0	1	0	0	0	2	0	0	0	0	0	0	3.50543	0	0	0	0	0	0.990945	3.05317	0
sp|P32791|FRE1_YEAST	FRE1	Ferric\cupric reductase transmembrane component 1	686	0	2	1	3	0	0	0	2	1	0	0	3	0	0	0	1	0	0	1	4	0	0	0	2	0	2	0	4	0	0	0	2	0	0	0	5	0	3.39937	0.852696	2.76338	0	0	0	2.04323	0.786692	0
sp|P47040|BTN1_YEAST	YHC3	Protein BTN1	408	0	1	0	0	0	0	0	0	0	0	0	0	0	0	0	0	0	0	0	0	0	0	0	0	0	0	0	0	0	0	0	0	0	0	0	0	0	3.32209	0	0	0	0	0	0	0	0
sp|Q03655|GAS3_YEAST	GAS3	Probable 1.3-beta-glucanosyltransferase GAS3	524	0	1	0	0	0	0	0	0	0	0	0	0	0	0	0	0	0	0	0	0	0	0	0	0	0	0	0	0	0	0	0	0	0	0	0	1	0	3.21542	0	0	0	0	0	0	0	0
sp|P38147|CHK1_YEAST	CHK1	Serine\threonine-protein kinase CHK1	527	0	1	0	0	0	0	0	0	0	0	0	0	0	0	0	0	0	0	0	0	0	0	0	0	0	0	0	0	0	0	0	0	0	0	0	0	0	3.05795	0	0	0	0	0	0	0	0
sp|P38138|GLU2A_YEAST	ROT2	Glucosidase 2 subunit alpha	954	0	1	0	0	0	0	0	0	0	0	0	0	0	0	0	0	0	0	1	0	0	0	0	0	0	0	0	0	0	0	0	0	0	0	3	0	0	3.02067	0	0	0	0	0	0	0	0
sp|P32839|BCS1_YEAST	BCS1	Mitochondrial chaperone BCS1	456	0	1	0	0	0	0	0	0	0	0	1	0	0	0	0	0	0	1	1	0	0	0	2	0	0	0	0	0	0	0	1	0	0	0	1	0	0	2.91055	0	0	0	0	0	0	0	0
sp|Q99383|HRP1_YEAST	HRP1	Nuclear polyadenylated RNA-binding protein 4	534	0	1	3	0	0	1	1	0	0	2	4	3	0	0	0	0	0	0	0	1	0	0	2	1	0	2	3	2	0	0	4	1	0	2	4	1	0	2.7878	3.95971	0	0	0.701597	0.757195	0	0	2.20939
sp|Q08182|YAP7_YEAST	YAP7	AP-1-like transcription factor YAP7	245	0	1	0	0	0	0	0	0	0	0	0	0	0	0	0	0	0	0	0	0	0	0	0	0	0	0	0	0	0	0	0	0	0	0	0	0	0	2.71712	0	0	0	0	0	0	0	0
sp|Q08347|BDS1_YEAST	BDS1	Alkyl\aryl-sulfatase BDS1	646	0	1	0	0	0	0	0	0	0	0	0	0	0	0	0	0	0	0	0	0	0	0	0	0	0	0	0	0	0	0	0	0	0	0	0	0	0	2.6606	0	0	0	0	0	0	0	0
sp|Q07804|YEH1_YEAST	YEH1	Sterol esterase 1	573	0	1	0	0	0	0	0	0	0	0	0	0	0	0	0	2	0	0	0	0	0	0	0	0	0	1	0	0	0	0	0	0	0	0	0	0	0	2.59382	0	0	0	0	0	0	0	0
sp|P34223|UBX1_YEAST	SHP1	UBX domain-containing protein 1	423	0	1	0	0	0	0	0	0	0	0	3	0	0	0	0	0	0	0	2	3	0	0	0	0	0	1	0	0	0	0	0	0	1	2	0	0	0	2.48836	0	0	0	0	0	0	0	0
sp|P24583|KPC1_YEAST	PKC1	Protein kinase C-like 1	1151	0	3	0	0	0	0	0	0	0	0	0	0	0	0	0	1	0	0	0	0	0	0	0	0	2	0	2	2	5	0	2	2	0	0	0	0	0	2.36117	0	0	0	0	0	0	0	0
sp|Q12109|SYWC_YEAST	WRS1	Tryptophan--tRNA ligase. cytoplasmic	432	0	1	5	4	1	4	2	2	4	6	2	2	0	2	1	5	0	1	4	5	0	1	4	1	0	4	5	6	4	0	8	5	0	4	1	3	0	2.32854	6.30032	6.00393	1.20127	2.99674	3.1414	2.76642	4.41947	7.11695
sp|P38431|IF5_YEAST	TIF5	Eukaryotic translation initiation factor 5	405	0	1	2	2	0	2	2	2	0	2	4	3	1	2	2	1	0	0	2	2	1	1	2	2	1	4	2	3	1	1	2	2	1	3	3	1	0	2.32452	3.31372	2.68779	0	2.04733	2.65722	3.1891	0	2.91501
sp|P40482|SEC24_YEAST	SEC24	Protein transport protein SEC24	926	0	1	2	6	2	9	4	6	4	10	5	6	5	2	5	2	7	5	8	5	0	2	7	6	3	10	8	8	3	0	8	4	5	6	10	8	0	2.32283	1.20023	3.36638	1.10691	5.2559	3.29809	4.2756	2.65347	6.00554
sp|P53628|SNF12_YEAST	SNF12	Transcription regulatory protein SNF12	566	0	1	0	0	0	0	0	2	0	0	0	0	0	0	0	0	0	0	0	0	0	0	0	0	0	0	0	0	0	0	0	0	0	0	0	0	0	2.17747	0	0	0	0	0	2.52572	0	0
ENSEMBL:ENSP00000377550 P13646-1	N/A	Tax	420	0	12	0	0	0	0	0	0	0	0	0	0	0	0	0	0	11	0	0	0	0	0	0	0	0	0	0	0	0	0	0	0	17	0	0	0	0	2.15483	0	0	0	0	0	0	0	0
sp|Q12151|UPC2_YEAST	UPC2	Sterol uptake control protein 2	913	0	1	0	0	0	0	0	0	0	0	0	0	0	0	0	0	0	0	0	0	0	0	0	0	0	0	1	0	0	0	0	0	0	0	0	0	0	2.10506	0	0	0	0	0	0	0	0
sp|Q07895|YL001_YEAST	YLR001C	FAS1 domain-containing protein YLR001C	862	0	1	0	0	1	1	1	1	0	0	1	0	2	1	0	2	0	0	0	0	0	0	2	0	0	0	1	0	0	0	3	0	0	0	0	1	0	2.05481	0	0	0.573098	0.455058	0.651635	0.72666	0	0
sp|P53309|AP18B_YEAST	YAP1802	Clathrin coat assembly protein AP180B	568	0	2	1	0	0	0	0	0	0	0	0	0	0	0	0	0	0	0	0	0	0	0	0	0	0	0	0	0	0	0	0	0	0	0	0	0	0	2.05434	1.76389	0	0	0	0	0	0	0
sp|P40568|DSN1_YEAST	DSN1	Kinetochore-associated protein DSN1	576	0	1	0	0	0	0	0	0	0	0	0	0	0	0	0	0	0	0	0	0	0	0	0	0	0	0	0	0	0	0	0	0	0	0	0	0	0	2.05042	0	0	0	0	0	0	0	0
sp|P23337|GYS1_YEAST sp|P27472|GYS2_YEAST	GSY1	Glycogen [starch] synthase isoform 1	708	0	2	0	0	0	0	0	0	0	0	0	0	0	0	0	0	0	0	0	0	0	0	0	0	0	0	0	0	0	0	0	0	0	0	0	0	0	1.85717	0	0	0	0	0	0	0	0
sp|P35056|PEX5_YEAST	PEX5	Peroxisomal targeting signal receptor	612	0	1	0	0	0	0	0	0	0	0	0	0	0	0	0	0	0	0	0	0	0	0	0	0	0	0	0	0	0	0	0	0	0	0	0	0	0	1.84091	0	0	0	0	0	0	0	0
sp|Q06682|UBX5_YEAST	UBX5	UBX domain-containing protein 5	500	0	1	0	0	0	0	0	0	0	0	0	0	0	0	1	0	0	0	0	0	0	0	0	0	0	0	0	0	0	0	0	0	0	0	0	0	0	1.83184	0	0	0	0	0	0	0	0
sp|P34167|IF4B_YEAST	TIF3	Eukaryotic translation initiation factor 4B	436	0	1	1	1	0	1	1	0	0	2	3	1	0	0	1	1	3	1	2	1	2	2	0	1	27	15	14	10	11	4	14	11	2	3	2	2	0	1.79724	1.22604	1.38771	0	1.17932	1.76006	0	0	0.958872
sp|P43565|RIM15_YEAST	RIM15	Serine\threonine-protein kinase RIM15	1770	0	2	0	0	0	0	0	0	0	0	0	0	0	0	0	0	0	0	0	0	0	0	0	0	0	0	0	0	0	0	0	0	0	0	0	0	0	1.76468	0	0	0	0	0	0	0	0
sp|P06634|DED1_YEAST sp|P24783|DBP2_YEAST sp|P24784|DBP1_YEAST	DED1	ATP-dependent RNA helicase DED1	604	0	1	0	0	0	0	0	0	0	0	0	0	0	0	0	0	0	0	0	0	0	0	0	0	0	0	0	0	0	0	0	0	0	0	0	0	0	1.5571	0	0	0	0	0	0	0	0
sp|P40856|SA185_YEAST	SAP185	SIT4-associating protein SAP185	1058	0	1	0	0	0	0	0	0	0	0	0	0	0	0	0	0	0	0	0	0	0	0	0	0	0	0	0	0	0	0	0	0	0	0	0	0	0	1.41562	0	0	0	0	0	0	0	0
sp|Q12751|RTP1_YEAST	RTP1	RNA polymerase II assembly factor RTP1	981	0	1	0	0	0	0	0	0	0	0	0	0	0	0	0	0	0	0	0	0	0	0	0	0	0	0	0	0	0	0	0	0	0	0	0	0	0	1.29512	0	0	0	0	0	0	0	0
sp|P07866|LTE1_YEAST	LTE1	Guanine nucleotide exchange factor LTE1	1435	0	1	0	0	0	0	0	0	1	0	0	0	0	0	0	0	0	0	0	0	0	0	0	0	0	0	0	0	2	0	2	0	0	0	0	0	0	1.2831	0	0	0	0	0	0	0.371126	0
sp|P47135|JSN1_YEAST	JSN1	Protein JSN1	1091	0	2	0	2	0	0	0	0	1	0	1	0	0	0	0	1	0	0	0	0	0	0	0	0	2	2	2	2	0	0	0	0	0	0	0	0	0	1.17925	0	0.812302	0	0	0	0	0.688285	0
sp|Q03653|EFR3_YEAST	EFR3	Protein EFR3	782	0	2	1	1	0	0	0	0	0	0	0	0	0	0	0	0	0	0	0	0	0	0	0	0	0	0	0	1	0	1	2	2	0	0	0	0	0	1.14243	0.700379	0.637065	0	0	0	0	0	0
sp|P46674|SAC3_YEAST	SAC3	Nuclear mRNA export protein SAC3	1301	0	1	0	0	0	0	0	0	0	0	0	0	0	0	0	0	0	0	0	0	0	0	0	0	0	0	0	0	0	0	0	0	0	0	0	0	0	0.808996	0	0	0	0	0	0	0	0
sp|P22138|RPA2_YEAST	RPA135	DNA-directed RNA polymerase I subunit RPA135	1203	0	2	0	1	0	5	0	0	0	0	2	0	0	0	0	0	0	0	0	0	0	0	0	2	0	0	1	2	0	0	4	0	0	0	2	0	0	0.613229	0	0.346631	0	2.70822	0	0	0	0
sp|P23201|SPA2_YEAST	SPA2	Protein SPA2	1466	0	1	0	1	0	0	0	0	0	0	0	0	0	0	0	0	0	0	0	0	0	0	0	0	3	4	2	3	2	0	5	4	0	0	0	0	0	0.548865	0	0.277437	0	0	0	0	0	0
sp|P35177|SPT7_YEAST	SPT7	Transcriptional activator SPT7	1332	0	1	0	0	0	0	0	0	0	0	0	0	0	0	0	1	0	0	0	0	0	0	0	0	0	0	0	0	0	0	0	0	0	0	2	0	0	0.356771	0	0	0	0	0	0	0	0
sp|P32366|VA0D_YEAST	VMA6	V-type proton ATPase subunit d	345	0	0	19	10	0	15	15	10	10	7	17	10	8	3	12	10	0	2	6	8	0	0	15	14	7	13	16	20	4	3	21	13	0	1	7	14	0	0	38.9476	18.875	0	27.7423	41.1309	23.3062	18.1724	13.3726
sp|P36105|RL14A_YEAST sp|P38754|RL14B_YEAST	RPL14A	Large ribosomal subunit protein eL14A	138	0	0	8	0	0	0	0	0	0	0	0	0	0	0	0	0	0	0	5	0	0	0	0	0	0	0	0	0	11	0	0	7	0	0	0	0	0	0	28.405	0	0	0	0	0	0	0
sp|P17076|RL8A_YEAST	RPL8A	Large ribosomal subunit protein eL8A	256	0	0	3	1	2	20	1	2	3	2	16	3	1	0	2	1	1	0	2	1	1	2	1	1	4	3	6	6	0	9	2	1	2	2	0	2	0	0	27.4437	13.7558	22.5776	31.8475	17.9529	22.3124	24.6377	23.2755
sp|P39990|SNU13_YEAST	SNU13	13 kDa ribonucleoprotein-associated protein	126	0	0	3	0	0	2	2	0	3	0	6	0	0	0	2	0	0	0	0	0	0	0	2	3	0	5	2	4	0	0	6	2	0	0	3	3	0	0	18.6049	0	0	6.35002	5.18309	0	8.55834	0
sp|Q03880|PKR1_YEAST	PKR1	V-type ATPase assembly factor PKR1	122	0	0	2	3	0	2	0	1	0	2	3	0	0	0	0	4	0	0	0	0	0	0	2	0	2	4	3	6	1	2	3	6	0	0	0	3	0	0	17.3224	25.1044	0	12.912	0	11.1196	0	16.0857
sp|P32911|SUI1_YEAST	SUI1	Eukaryotic translation initiation factor eIF-1	108	0	0	2	2	0	3	3	1	1	2	2	3	1	0	2	0	2	0	4	2	0	0	2	0	1	5	4	4	0	2	3	2	1	3	5	3	0	0	17.1486	15.5242	0	10.5744	25.5488	4.38251	9.57074	17.2205
sp|Q12213|RL7B_YEAST	RPL7B	Large ribosomal subunit protein uL30B	244	0	0	6	0	8	0	0	0	0	0	8	7	11	0	0	0	0	0	0	5	0	0	0	0	0	0	0	0	0	0	8	0	0	0	0	0	0	0	16.9584	0	32.6165	0	0	0	0	0
sp|Q12160|YP063_YEAST	YPR063C	Uncharacterized protein YPR063C	140	0	0	4	1	0	3	0	0	2	0	0	2	1	0	1	2	0	0	0	1	0	0	0	0	1	1	0	1	7	0	6	3	0	0	0	1	0	0	16.6466	3.44879	0	11.8151	0	0	6.07566	0
sp|P16622|HEMH_YEAST	HEM15	Ferrochelatase. mitochondrial	393	0	0	9	8	3	10	9	7	6	9	9	7	8	0	10	12	7	2	15	11	2	0	7	12	2	9	14	14	5	4	19	4	5	9	17	16	0	0	16.5152	12.3316	5.64309	11.5612	14.359	12.9431	6.93354	12.3602
sp|P41057|RS29A_YEAST	RPS29A	Small ribosomal subunit protein uS14A	56	0	0	1	2	3	2	3	1	6	1	1	1	3	1	3	2	0	0	5	1	0	2	1	1	6	3	1	3	2	2	3	1	3	2	3	4	0	0	15.7206	26.9263	35.5535	21.1177	42.0655	17.2997	63.1282	16.0447
sp|P32842|VATL2_YEAST	VMA11	V-type proton ATPase subunit c'	164	0	0	3	3	0	0	0	2	2	2	2	1	0	0	0	2	0	0	0	2	0	0	2	2	0	2	2	3	0	0	4	2	0	0	0	3	0	0	15.6401	12.5385	0	0	0	14.2391	5.08304	13.3785
sp|P11632|NHP6A_YEAST	NHP6A	Non-histone chromosomal protein 6A	93	0	0	2	3	0	0	0	0	0	0	0	0	0	0	0	0	0	0	0	0	0	0	0	0	1	2	2	2	0	0	0	1	0	0	0	0	0	0	15.2026	14.1794	0	0	0	0	0	0
sp|P15731|UBC4_YEAST	UBC4	Ubiquitin-conjugating enzyme E2 4	148	0	0	2	0	0	2	0	0	0	0	0	0	2	0	0	0	0	0	0	0	0	0	0	0	0	2	2	4	2	0	4	3	0	0	0	0	0	0	14.2749	0	0	7.69571	0	0	0	0
sp|P34222|PTH2_YEAST	PTH2	Peptidyl-tRNA hydrolase 2	208	0	0	4	2	0	0	0	0	0	2	1	1	0	0	0	0	0	0	2	3	0	0	0	0	0	4	3	2	0	0	0	0	0	0	1	0	0	0	13.17	4.81877	0	0	0	0	0	4.74906
sp|Q8TGJ3|KISH_YEAST	KSH1	Protein Kish	72	0	0	2	0	0	0	0	1	1	0	0	1	0	0	1	1	0	0	0	1	0	0	0	1	1	1	1	1	2	0	1	1	0	0	0	0	0	0	12.6487	0	0	0	0	7.1699	6.23729	0
sp|P32897|TIM23_YEAST	TIM23	Mitochondrial import inner membrane translocase subunit TIM23	222	0	0	3	0	0	2	0	0	0	2	3	4	0	0	1	2	0	0	2	2	0	0	2	3	2	3	4	4	0	2	4	5	0	0	0	3	0	0	12.1635	0	0	4.21087	0	0	0	8.29607
sp|P38715|GRE3_YEAST	GRE3	NADPH-dependent aldose reductase GRE3	327	0	0	7	4	2	9	5	6	3	5	7	4	5	3	4	6	4	0	10	8	2	3	6	4	0	7	8	7	2	2	7	10	4	8	9	5	0	0	11.9781	7.07716	3.8509	15.1896	11.1169	14.6185	7.35622	8.95143
sp|P39742|SEC72_YEAST	SEC72	Translocation protein SEC72	193	0	0	4	1	1	0	0	1	2	0	0	0	0	0	1	1	0	0	1	0	0	0	0	0	2	2	2	2	1	0	5	1	0	0	0	3	0	0	11.1753	2.95689	3.75985	0	0	3.26234	6.4896	0
sp|P10659|METK1_YEAST	SAM1	S-adenosylmethionine synthase 1	382	0	0	7	2	0	1	0	9	1	2	4	3	5	1	8	2	0	4	1	1	0	0	2	1	0	2	1	1	0	5	2	2	0	7	2	1	0	0	10.9527	6.97503	0	3.62759	0	16.0629	4.11492	7.18907
sp|P33754|SEC66_YEAST	SEC66	Translocation protein SEC66	206	0	0	5	2	0	0	1	4	2	0	3	4	2	0	0	3	0	0	0	0	0	0	2	0	0	3	4	5	2	0	8	4	0	0	0	4	0	0	10.9171	4.78156	0	0	3.12957	12.3401	8.78163	0
sp|Q99190|TECR_YEAST	TSC13	Very-long-chain enoyl-CoA reductase	310	0	0	5	4	1	3	2	1	4	2	4	5	4	0	0	4	0	0	2	1	0	0	1	2	1	5	3	6	1	0	3	6	0	0	0	5	0	0	10.788	7.70198	1.64402	4.4521	3.83479	1.87729	5.90663	4.31519
sp|P48570|HOSC_YEAST	LYS20	Homocitrate synthase. cytosolic isozyme	428	0	0	1	11	0	0	7	9	12	22	1	11	14	10	0	1	0	0	1	1	0	0	1	8	11	2	1	1	12	10	1	2	0	1	1	8	0	0	10.6823	18.9655	0	0	10.0598	12.017	13.6917	20.7765
sp|P21147|ACO1_YEAST	OLE1	Acyl-CoA desaturase 1	510	0	0	6	6	1	5	4	7	3	5	5	6	2	2	6	9	0	0	3	6	1	0	8	4	2	9	7	8	4	0	8	6	0	0	0	9	0	0	10.4465	7.07466	1.46383	5.76016	8.15708	12.5108	4.53191	5.74635
sp|P12385|ERF1_YEAST	SUP45	Eukaryotic peptide chain release factor subunit 1	437	0	0	7	5	2	10	5	6	7	5	8	7	2	1	4	3	4	2	10	8	0	1	6	6	0	5	7	5	1	3	10	6	4	6	6	4	0	0	10.4305	7.76278	2.64132	13.4126	8.95696	9.85361	9.82347	6.59129
sp|P46964|OST2_YEAST	OST2	Dolichyl-diphosphooligosaccharide--protein glycosyltransferase subunit OST2	130	0	0	2	2	0	2	1	0	0	2	0	1	0	0	1	1	0	1	0	0	0	0	0	1	2	2	2	2	2	2	2	2	0	0	0	1	0	0	10.0583	9.29193	0	7.51575	4.70569	0	0	8.09406
sp|P80967|TOM5_YEAST	TOM5	Mitochondrial import receptor subunit TOM5	50	0	0	1	0	0	1	0	1	0	1	1	0	0	0	0	1	0	0	0	0	0	0	0	0	0	0	1	1	0	0	0	2	0	0	0	1	0	0	9.99263	0	0	7.818	0	9.04259	0	9.24487
sp|P46965|SPC1_YEAST	SPC1	Signal peptidase complex subunit 1	94	0	0	2	2	0	1	0	1	1	0	1	1	1	0	1	2	0	0	0	1	0	0	0	1	2	2	1	1	2	1	1	2	0	0	0	0	0	0	9.73038	9.59928	0	4.38079	0	6.689	5.33065	0
sp|Q04491|SEC13_YEAST	SEC13	Protein transport protein SEC13	297	0	0	6	3	0	8	6	4	1	2	7	5	2	0	2	3	0	0	7	6	0	0	5	2	2	7	10	10	0	0	7	4	0	2	6	7	0	0	9.67232	5.86712	0	15.1693	15.3209	9.29937	1.8624	4.29748
sp|P36018|YPT52_YEAST	YPT52	GTP-binding protein YPT52	234	0	0	4	2	0	3	0	0	0	2	4	0	0	0	1	2	4	0	7	8	0	0	2	3	0	4	5	5	0	0	6	5	0	4	6	2	0	0	9.49877	5.37822	0	8.22499	0	0	0	4.82231
sp|P0C2I5|YL12B_YEAST sp|P0C2I9|YP12B_YEAST sp|Q03434|YM12B_YEAST sp|Q03612|YE11B_YEAST sp|Q12269|YG12B_YEAST sp|Q12414|YP11B_YEAST sp|Q99231|YD12B_YEAST	TY1B-LR2	Transposon Ty1-LR2 Gag-Pol polyprotein	1755	0	0	22	0	0	0	0	0	0	0	0	0	0	0	0	0	0	0	0	0	0	0	0	0	0	0	0	0	0	0	0	0	0	0	0	0	0	0	9.26721	0	0	0	0	0	0	0
sp|P35723|YET1_YEAST	YET1	Endoplasmic reticulum transmembrane protein 1	206	0	0	2	3	0	2	1	2	3	2	3	3	0	1	1	2	0	0	4	3	0	0	3	3	2	4	5	4	2	2	3	4	0	3	2	2	0	0	9.08714	11.5094	0	4.08921	3.42067	10.6317	7.51304	8.53355
sp|Q07451|YET3_YEAST	YET3	Endoplasmic reticulum transmembrane protein 3	203	0	0	4	4	0	5	2	3	2	5	5	3	4	0	4	3	1	0	2	2	0	0	2	1	4	8	7	7	0	0	6	5	0	0	0	3	0	0	9.04433	7.6235	0	19.9347	10.5763	14.0648	5.94867	22.9208
sp|P38999|LYS9_YEAST	LYS9	Saccharopine dehydrogenase [NADP(+). L-glutamate-forming]	446	0	0	6	6	0	10	8	7	1	4	9	9	2	2	9	7	0	0	12	4	0	1	9	10	0	10	10	11	2	0	17	5	1	10	13	2	0	0	7.88257	8.39607	0	11.866	12.2935	8.64023	1.12972	5.09728
sp|P32377|MVD1_YEAST	MVD1	Diphosphomevalonate decarboxylase	396	0	0	3	3	1	4	3	2	1	0	2	2	1	0	1	2	1	1	4	3	1	0	5	3	1	6	4	4	1	0	7	3	0	3	5	1	0	0	7.81835	7.25013	1.50661	6.31385	12.7976	5.90601	1.41795	0
sp|P40893|REE1_YEAST	REE1	Regulation of enolase protein 1	198	0	0	3	2	0	2	0	2	0	0	3	2	0	0	1	0	0	0	2	0	0	0	2	2	0	1	2	2	0	0	3	1	0	3	2	3	0	0	7.69387	5.59262	0	5.47096	0	5.8093	0	0
sp|P39515|TIM17_YEAST	TIM17	Mitochondrial import inner membrane translocase subunit TIM17	158	0	0	4	0	0	2	0	0	0	0	0	2	0	0	0	2	0	0	0	0	0	0	0	0	0	0	2	4	0	0	5	2	0	0	0	0	0	0	7.51063	0	0	2.08216	0	0	0	0
sp|Q02820|NCE1_YEAST	NCE101	Non-classical export protein 1	53	0	0	1	2	0	0	0	0	1	0	0	0	1	0	0	1	0	0	0	0	0	0	0	0	1	0	0	1	0	0	1	1	0	0	0	1	0	0	7.46535	16.9797	0	0	0	0	9.13374	0
sp|P47017|LSM1_YEAST	LSM1	Sm-like protein LSm1	172	0	0	3	2	0	0	0	0	0	0	0	0	0	0	0	0	0	0	0	0	0	0	0	0	0	0	2	0	0	0	0	0	0	0	0	0	0	0	7.45973	6.85513	0	0	0	0	0	0
sp|P35844|KES1_YEAST	KES1	Oxysterol-binding protein homolog 4	434	0	0	5	6	3	6	5	4	4	3	6	6	3	0	4	7	4	0	6	6	3	0	6	5	2	5	8	7	3	1	6	5	5	4	12	7	0	0	7.32197	6.72505	4.43198	8.8632	9.8693	6.29124	5.14345	3.77446
sp|Q07505|DLHH_YEAST	YDL086W	Putative carboxymethylenebutenolidase	273	0	0	2	0	0	1	0	0	0	1	0	0	0	0	0	0	0	0	2	2	0	0	0	0	0	1	1	0	0	1	3	0	0	1	2	1	0	0	7.30054	0	0	3.3116	0	0	0	2.8201
sp|P25361|YCT3_YEAST	YCR043C	Uncharacterized protein YCR043C	127	0	0	1	0	0	0	0	0	0	0	1	0	0	0	0	0	0	0	0	0	0	0	0	0	0	3	4	1	0	0	1	0	0	0	0	0	0	0	7.20224	0	0	0	0	0	0	0
sp|P31373|CYS3_YEAST	CYS3	Cystathionine gamma-lyase	394	0	0	2	0	0	2	2	1	2	1	3	1	1	1	0	0	0	0	4	2	1	0	2	0	2	2	1	4	1	0	2	2	3	6	6	2	0	0	6.94768	0	0	5.36828	7.10071	4.25818	2.80286	3.3636
sp|P53108|YIP5_YEAST	YIP5	Protein YIP5	310	0	0	3	1	0	1	1	1	1	3	2	2	0	0	1	1	1	0	2	3	0	0	1	2	1	4	4	4	2	1	5	5	0	0	1	4	0	0	6.89301	1.87051	0	1.25642	1.75883	1.99185	2.81839	4.8926
sp|Q12359|ATO3_YEAST	ATO3	Ammonia transport outward protein 3	275	0	0	2	2	0	2	1	0	0	2	1	1	0	0	1	1	0	0	0	0	0	0	0	1	0	1	1	2	1	1	3	2	0	0	0	0	0	0	6.79238	5.40559	0	1.45926	1.98186	0	0	4.61765
sp|P49017|COQ5_YEAST	COQ5	2-methoxy-6-polyprenyl-1.4-benzoquinol methylase. mitochondrial	307	0	0	4	0	0	4	1	3	4	1	1	0	1	0	2	0	2	0	5	6	0	0	3	4	1	5	6	2	1	0	8	0	1	2	6	5	0	0	6.68026	0	0	5.08003	2.09514	4.72521	5.61904	1.08579
sp|Q12156|AIM7_YEAST	AIM7	Protein AIM7	149	0	0	2	0	0	0	0	0	0	0	2	1	0	0	0	1	0	0	2	0	0	0	0	1	0	1	1	1	0	0	2	0	0	0	2	1	0	0	6.67237	0	0	0	0	0	0	0
sp|Q03940|RUVB1_YEAST	RVB1	RuvB-like protein 1	463	0	0	4	2	0	8	1	4	6	4	8	4	3	1	0	3	2	0	7	4	2	0	8	3	3	6	7	7	0	0	9	0	2	2	6	8	0	0	6.53663	1.22408	0	9.63898	1.57113	7.15417	8.14827	3.97052
sp|Q86ZR7|YKD3A_YEAST	YKL033W-A	Probable pseudouridine-5'-phosphatase YKL033W-A	236	0	0	3	2	0	2	2	1	1	1	3	2	1	1	2	2	1	0	4	4	0	0	3	5	0	4	3	4	0	1	4	2	0	1	2	2	0	0	6.42395	4.94601	0	3.93299	5.52214	3.56739	1.88049	2.44083
sp|P19881|PNPP_YEAST	PHO13	4-nitrophenylphosphatase	312	0	0	3	3	1	2	2	2	1	4	3	2	1	0	2	1	0	0	2	1	0	0	1	4	1	6	1	4	1	0	6	4	1	1	2	0	0	0	6.40088	5.18977	2.35405	3.36018	4.64898	3.79587	1.98114	7.50404
sp|P40107|GMT1_YEAST	VRG4	GDP-mannose transporter 1	337	0	0	3	0	0	2	0	0	0	2	0	0	0	0	0	2	0	0	2	3	0	0	0	0	5	4	5	5	7	1	9	5	0	0	0	0	0	0	6.34775	0	0	2.77674	0	0	0	2.37303
sp|P50861|RIB4_YEAST	RIB4	6.7-dimethyl-8-ribityllumazine synthase	169	0	0	2	0	1	5	0	0	2	2	1	0	0	0	2	0	0	0	0	3	1	0	1	1	0	3	2	4	2	0	4	0	0	3	4	0	0	0	6.32189	0	5.5462	15.2891	0	0	8.10222	10.194
sp|P53235|EIF2A_YEAST	YGR054W	Eukaryotic translation initiation factor 2A	642	0	0	5	7	0	1	1	5	2	3	7	2	0	0	1	0	2	0	4	5	0	0	7	4	19	27	27	24	11	3	30	19	0	2	4	5	0	0	6.28274	6.5941	0	0.745228	0.854589	4.55349	1.29028	3.14232
sp|P53731|ARPC2_YEAST	ARC35	Actin-related protein 2\3 complex subunit 2	342	0	0	4	4	0	3	1	3	2	3	7	5	2	0	1	2	2	0	3	3	0	0	1	2	3	4	4	3	0	1	3	3	0	3	2	3	0	0	6.11654	6.15531	0	3.30101	1.46616	3.99126	2.33943	2.94744
sp|P50095|IMDH3_YEAST	IMD3	Inosine-5'-monophosphate dehydrogenase 3	523	0	0	4	5	0	7	0	3	13	7	12	4	5	0	5	2	4	0	9	3	0	3	4	5	0	9	8	4	0	0	11	0	2	12	2	8	0	0	5.95561	4.72527	0	7.76596	0	2.67105	16.0678	8.33157
sp|P50087|MIC26_YEAST	MIC26	MICOS subunit MIC26	233	0	0	2	2	0	2	0	2	0	1	1	1	0	0	1	1	0	0	1	1	0	0	0	1	0	2	3	3	2	0	3	3	0	0	0	2	0	0	5.66077	5.10886	0	4.06045	0	5.92808	0	2.13021
sp|P04710|ADT1_YEAST	AAC1	ADP.ATP carrier protein 1	309	0	0	14	18	10	3	7	9	3	0	12	12	5	0	12	16	0	0	0	0	0	0	11	10	14	12	13	4	5	0	21	16	0	0	0	18	0	0	5.62745	7.75806	2.46529	5.07955	1.77756	2.25356	5.58253	0
sp|P53045|ERG25_YEAST	ERG25	C-4 methylsterol oxidase ERG25	309	0	0	3	2	0	1	1	0	0	0	1	3	1	0	1	1	0	0	1	1	0	0	1	1	0	2	1	2	0	1	6	3	0	0	0	2	0	0	5.54893	3.09979	0	1.70169	2.07853	0	0	0
sp|P53322|TNA1_YEAST	TNA1	High-affinity nicotinic acid transporter	534	0	0	4	3	0	0	2	1	3	2	5	2	0	0	2	2	0	0	1	2	0	0	2	3	3	3	2	4	1	1	4	2	0	0	0	3	0	0	5.52237	3.39109	0	0	2.87813	1.18427	2.18115	2.23269
sp|P38885|AIM46_YEAST	AIM46	Altered inheritance of mitochondria protein 46. mitochondrial	310	0	0	2	1	0	1	2	0	3	1	1	3	1	0	0	0	1	0	2	3	0	0	2	2	0	1	2	1	0	0	3	3	1	0	3	2	0	0	5.50676	1.48351	0	2.52217	7.52525	0	8.74102	3.41589
sp|P21264|PUR6_YEAST	ADE2	Phosphoribosylaminoimidazole carboxylase	571	0	0	5	4	0	8	6	4	3	2	4	5	6	0	2	5	4	0	9	7	0	1	5	11	0	5	6	5	0	3	9	5	4	6	8	3	0	0	5.4773	3.32058	0	6.79021	7.9469	4.02322	2.6818	1.4419
sp|P22214|SEC22_YEAST	SEC22	Protein transport protein SEC22	214	0	0	2	0	0	1	0	0	0	0	2	0	0	0	0	0	4	0	9	9	0	0	0	0	10	14	14	11	4	0	8	4	0	0	0	0	0	0	5.46206	0	0	2.9818	0	0	0	0
sp|P32803|EMP24_YEAST	EMP24	Endosomal protein P24B	203	0	0	1	2	0	2	1	2	5	2	2	2	0	1	0	0	0	0	2	0	0	0	1	2	0	6	9	6	0	0	4	4	0	0	1	2	0	0	5.44301	9.70944	0	8.19631	5.59713	4.59075	16.2268	9.82985
sp|P38962|TVP23_YEAST	TVP23	Golgi apparatus membrane protein TVP23	199	0	0	2	2	0	1	0	1	1	0	0	0	0	0	1	1	0	0	1	1	0	0	1	1	0	0	0	2	0	1	2	2	0	0	1	1	0	0	5.37226	4.7137	0	2.39461	0	2.38554	2.28895	0
sp|P32335|MSS51_YEAST	MSS51	Protein MSS51. mitochondrial	436	0	0	4	0	3	2	2	5	6	3	4	2	6	0	2	3	0	0	2	0	2	0	5	3	5	1	4	5	4	0	4	2	0	0	2	7	0	0	5.31803	0	3.61596	1.95964	1.41852	9.0556	7.66316	3.1884
sp|Q99287|SEY1_YEAST	SEY1	Protein SEY1	776	0	0	8	6	4	5	2	6	8	3	4	7	5	0	5	5	0	0	3	4	2	1	8	10	3	7	10	10	4	0	14	3	0	0	1	8	0	0	5.28183	4.9796	4.03307	3.14899	1.47596	6.37365	6.74264	2.26465
sp|P53738|TR112_YEAST	TRM112	Multifunctional methyltransferase subunit TRM112	135	0	0	2	0	0	0	0	0	0	0	0	0	0	0	0	0	0	0	0	0	0	0	0	0	0	0	0	4	0	0	1	0	0	0	0	0	0	0	5.23014	0	0	0	0	0	0	0
sp|P53834|HCH1_YEAST	HCH1	Hsp90 co-chaperone HCH1	153	0	0	2	0	0	1	0	0	0	2	2	2	0	0	0	0	0	0	0	2	0	0	2	0	0	2	0	1	0	0	1	2	0	2	3	0	0	0	5.22981	0	0	2.36513	0	0	0	4.89065
sp|P43321|SMD3_YEAST	SMD3	Small nuclear ribonucleoprotein Sm D3	101	0	0	1	1	0	0	0	0	0	0	0	0	0	0	0	0	0	0	0	0	0	0	0	0	1	1	2	2	0	0	0	0	0	0	0	0	0	0	5.15575	5.84808	0	0	0	0	0	0
sp|Q12450|ERP4_YEAST	ERP4	Protein ERP4	207	0	0	2	1	0	0	0	0	0	0	0	0	0	0	0	0	0	0	0	0	0	0	0	0	2	3	5	3	1	0	1	2	0	0	0	0	0	0	5.15179	2.24847	0	0	0	0	0	0
sp|P40499|ICE2_YEAST	ICE2	Protein ICE2	491	0	0	5	3	0	0	0	0	2	0	0	0	0	0	1	2	0	0	0	0	0	0	0	0	1	2	1	3	0	0	3	7	0	0	0	1	0	0	5.14548	3.34232	0	0	0	0	1.88607	0
sp|Q99260|YPT6_YEAST	YPT6	GTP-binding protein YPT6	215	0	0	2	2	0	3	1	2	1	0	0	2	0	0	0	2	1	2	4	2	0	0	2	2	2	3	3	4	3	1	5	3	1	0	2	2	0	0	5.13158	5.54757	0	4.96933	3.32413	6.99923	2.36597	0
sp|P38166|SFT2_YEAST	SFT2	Protein transport protein SFT2	215	0	0	1	1	0	3	0	1	0	1	0	0	2	0	1	2	3	0	0	0	0	0	0	1	3	4	0	2	2	0	3	2	0	0	0	0	0	0	5.10502	4.53706	0	6.27754	0	3.64466	0	4.79939
sp|P05318|RLA1_YEAST	RPP1A	Large ribosomal subunit protein P1A	106	0	0	1	0	0	1	1	2	0	1	0	0	0	0	1	1	0	0	0	0	0	0	0	0	0	0	2	3	0	0	0	0	0	0	0	0	0	0	5.05721	0	0	4.23333	6.30268	5.95056	0	4.82324
sp|Q08422|TMC1_YEAST	TMC1	AN1-type zinc finger protein TMC1	150	0	0	2	0	0	0	0	0	0	0	0	0	0	0	0	0	2	0	4	4	0	0	0	0	2	5	7	4	0	0	0	0	0	0	0	0	0	0	4.99847	0	0	0	0	0	0	0
sp|O14455|RL36B_YEAST sp|P05745|RL36A_YEAST	RPL36B	Large ribosomal subunit protein eL36B	100	0	0	1	2	0	0	0	0	0	0	0	0	0	0	2	0	0	1	1	0	0	0	0	0	0	0	0	0	0	2	0	0	0	0	0	0	0	0	4.99183	12.8482	0	0	0	0	0	0
sp|Q08985|SAM4_YEAST	SAM4	Homocysteine S-methyltransferase 2	325	0	0	3	0	0	0	0	0	0	0	0	2	1	0	0	1	0	0	0	0	0	0	0	0	0	0	0	1	0	0	3	3	0	0	0	0	0	0	4.94443	0	0	0	0	0	0	0
sp|Q04080|GPI17_YEAST	GPI17	GPI transamidase component GPI17	534	0	0	4	4	0	3	0	2	2	2	1	2	0	0	1	2	0	0	0	2	0	0	2	2	2	1	4	2	1	0	4	3	0	0	0	5	0	0	4.91012	5.31582	0	2.68399	0	2.23246	1.4741	2.21598
sp|P38813|BIG1_YEAST	BIG1	Protein BIG1	335	0	0	3	1	0	0	0	0	0	0	0	0	0	0	0	0	0	0	0	0	0	0	0	0	0	0	2	3	0	0	0	0	0	0	0	0	0	0	4.87556	1.47306	0	0	0	0	0	0
sp|Q99297|ODC2_YEAST	ODC2	Mitochondrial 2-oxodicarboxylate carrier 2	307	0	0	3	2	0	2	0	0	0	0	0	2	1	0	4	3	0	0	0	0	0	0	1	1	0	0	0	2	0	0	4	3	0	0	0	2	0	0	4.80216	1.28701	0	1.6193	0	0	0	0
sp|P38203|LSM2_YEAST	LSM2	U6 snRNA-associated Sm-like protein LSm2	95	0	0	1	0	0	0	0	0	1	0	1	1	1	0	0	1	0	0	1	0	0	0	0	1	0	1	1	1	0	1	1	0	0	0	1	0	0	0	4.75827	0	0	0	0	0	4.07282	0
sp|Q03630|BET5_YEAST	BET5	Trafficking protein particle complex subunit BET5	159	0	0	2	0	0	0	2	0	0	0	1	0	0	0	1	2	0	0	1	2	0	0	1	0	0	0	1	1	0	0	1	0	0	0	3	3	0	0	4.7278	0	0	0	5.58519	0	0	0
sp|P25358|ELO2_YEAST	ELO2	Elongation of fatty acids protein 2	347	0	0	5	5	0	0	0	2	0	0	3	0	0	0	0	2	1	0	1	0	1	0	2	0	3	3	3	4	4	0	4	3	0	0	0	0	0	0	4.72472	4.53452	0	0	0	1.43802	0	0
sp|P89886|TMA20_YEAST	TMA20	Translation machinery-associated protein 20	181	0	0	2	1	0	1	0	1	0	2	2	0	1	1	2	1	0	0	0	1	0	0	3	1	0	4	3	4	0	0	3	1	0	1	3	4	0	0	4.70313	2.53474	0	1.97527	0	2.87034	0	4.21033
sp|P27614|CBPS_YEAST	CPS1	Carboxypeptidase S	576	0	0	3	4	0	2	0	0	3	2	4	3	0	0	0	1	4	0	8	8	0	0	0	2	3	6	7	9	4	0	11	5	6	5	2	3	0	0	4.70101	2.44901	0	1.29062	0	0	3.67688	1.57043
sp|P14693|SAM35_YEAST	SAM35	Sorting assembly machinery 35 kDa subunit	329	0	0	3	0	0	0	1	0	1	0	0	0	1	0	0	2	0	0	0	0	0	0	0	1	2	2	2	2	0	0	4	2	0	0	0	0	0	0	4.6669	0	0	0	1.36409	0	1.38945	0
sp|P39517|DHH1_YEAST	DHH1	ATP-dependent RNA helicase DHH1	506	0	0	4	1	0	8	2	3	0	3	1	2	0	0	0	3	0	0	3	2	0	0	2	4	0	5	7	4	3	0	11	5	0	2	3	4	0	0	4.6056	0.823424	0	7.90329	2.2918	3.12639	0	3.1537
sp|P39077|TCPG_YEAST	CCT3	T-complex protein 1 subunit gamma	534	0	0	5	4	3	5	3	4	6	6	6	5	4	2	3	1	3	1	6	3	0	2	6	4	1	6	6	12	0	2	7	5	1	4	11	7	0	0	4.60004	4.11055	3.3549	5.51573	4.13265	6.09101	7.02144	4.91509
sp|P46670|TBCC_YEAST	CIN2	Tubulin-specific chaperone C	268	0	0	1	0	0	0	0	0	0	0	0	0	0	0	0	0	0	0	0	0	0	0	0	0	0	2	1	3	1	0	0	0	0	0	0	0	0	0	4.58074	0	0	0	0	0	0	0
sp|Q3E747|YL363_YEAST	YLR363W-A	Uncharacterized protein YLR363W-A	85	0	0	1	0	0	0	0	0	0	0	0	0	0	0	0	0	0	0	0	0	0	0	0	0	2	1	1	0	0	0	0	0	0	0	0	0	0	0	4.54647	0	0	0	0	0	0	0
sp|P47123|MOG1_YEAST	MOG1	Nuclear import protein MOG1	218	0	0	2	0	0	0	0	2	0	0	0	1	0	0	1	0	0	0	1	2	0	0	1	1	0	2	2	1	0	0	2	0	0	0	1	1	0	0	4.53464	0	0	0	0	2.82842	0	0
sp|P00729|CBPY_YEAST	PRC1	Carboxypeptidase Y	532	0	0	3	3	0	3	2	3	0	4	3	2	1	0	2	2	4	0	4	5	0	0	2	2	0	3	3	6	0	0	4	4	0	0	3	2	0	0	4.53109	4.46095	0	3.69709	4.07556	4.73538	0	4.68017
sp|Q12428|PRPD_YEAST	PDH1	Probable 2-methylcitrate dehydratase	516	0	0	5	3	4	9	2	6	4	7	4	4	7	2	3	3	5	0	5	7	2	3	5	10	2	7	2	10	1	0	6	0	5	11	8	1	0	0	4.50429	2.85018	5.91732	6.72091	2.35282	7.37044	4.28187	7.57664
sp|P23833|SCO1_YEAST	SCO1	Protein SCO1. mitochondrial	295	0	0	3	1	0	2	0	0	0	0	1	0	0	0	2	1	0	0	0	0	0	0	1	3	0	3	4	5	0	0	4	1	0	0	0	0	0	0	4.49582	1.71262	0	3.76726	0	0	0	0
sp|Q12144|PER33_YEAST	PER33	Pore and endoplasmic reticulum protein of 33 kDa	273	0	0	3	3	0	0	0	3	1	2	2	3	0	0	0	4	0	0	0	0	0	0	2	3	1	2	3	3	0	2	2	0	0	0	0	0	0	0	4.49548	4.98461	0	0	0	6.02582	1.75653	2.55307
sp|P50086|PSD10_YEAST	NAS6	Probable 26S proteasome regulatory subunit p28	228	0	0	2	2	0	4	3	2	1	5	4	3	1	2	3	3	1	1	6	0	0	2	5	3	0	5	2	5	0	0	5	3	1	3	3	2	0	0	4.4869	3.95968	0	6.32445	6.93245	5.10478	2.32617	8.05741
sp|Q12305|RDL1_YEAST	RDL1	Thiosulfate:glutathione sulfurtransferase	139	0	0	1	0	0	0	2	0	0	2	2	0	0	0	2	0	1	0	2	2	0	0	0	1	1	2	2	3	1	2	9	3	1	5	4	2	0	0	4.48152	0	0	0	12.219	0	0	15.3449
sp|P53093|YIP4_YEAST	YIP4	Protein YIP4	235	0	0	2	1	0	0	0	2	2	0	0	3	1	0	0	0	0	0	0	0	0	0	0	0	2	3	1	2	0	0	0	3	0	0	0	0	0	0	4.38055	2.6854	0	0	0	3.75893	5.97114	0
sp|P27809|KRE2_YEAST	KRE2	Glycolipid 2-alpha-mannosyltransferase	442	0	0	3	2	0	1	0	2	0	3	3	2	0	0	0	0	1	0	7	4	0	0	2	2	0	3	3	5	0	0	4	0	2	4	5	1	0	0	4.33107	2.4521	0	0.760569	0	2.23866	0	3.74201
sp|P53244|ART5_YEAST	ART5	Arrestin-related trafficking adapter 5	586	0	0	5	2	0	0	0	0	2	3	7	0	0	0	0	0	0	0	0	0	0	0	0	0	0	4	2	4	0	0	3	0	0	0	0	0	0	0	4.32552	1.99461	0	0	0	0	1.25737	1.75546
sp|P47117|ARP3_YEAST	ARP3	Actin-related protein 3	449	0	0	3	2	0	2	0	0	4	1	1	4	4	0	0	0	0	0	2	3	0	0	0	0	0	3	4	5	0	1	7	3	2	1	4	0	0	0	4.31832	2.38532	0	3.28351	0	0	5.12808	1.79025
sp|P12887|UNG_YEAST	UNG1	Uracil-DNA glycosylase	359	0	0	2	2	0	0	0	0	0	0	0	0	0	0	0	0	0	0	0	0	0	0	0	0	0	1	3	0	2	0	2	2	0	0	0	0	0	0	4.29178	3.8313	0	0	0	0	0	0
sp|P16550|APA1_YEAST	APA1	Protein APA1	321	0	0	3	2	0	1	0	0	0	2	2	1	0	0	1	0	0	0	5	1	0	0	2	2	2	3	4	4	1	0	3	3	0	2	6	2	0	0	4.28945	3.24538	0	1.33635	0	0	0	2.63577
sp|Q04311|VMS1_YEAST	VMS1	tRNA endonuclease VMS1	632	0	0	4	5	0	0	0	0	0	0	0	0	0	0	0	0	0	0	1	0	0	0	0	0	3	8	7	10	7	4	12	9	0	0	0	0	0	0	4.22817	3.3263	0	0	0	0	0	0
sp|P53744|BIO5_YEAST	BIO5	7-keto 8-aminopelargonic acid transporter	561	0	0	4	2	0	0	1	0	0	0	0	1	0	0	0	0	0	0	1	3	0	0	0	0	0	0	1	0	0	0	4	3	0	0	1	0	0	0	4.21894	1.96509	0	0	1.07322	0	0	0
sp|P32907|ATO2_YEAST	ATO2	Ammonia transport outward protein 2	282	0	0	1	0	0	0	0	0	0	0	0	0	0	0	0	0	0	0	0	0	0	0	0	0	0	0	0	1	0	0	1	0	0	0	0	0	0	0	4.2185	0	0	0	0	0	0	0
sp|P24783|DBP2_YEAST	DBP2	ATP-dependent RNA helicase DBP2	546	0	0	5	5	5	4	7	8	0	4	9	3	3	0	6	6	0	0	3	4	0	0	10	5	4	10	10	9	0	0	9	9	0	3	3	4	0	0	4.18694	2.67047	4.90664	2.51699	6.19029	6.83893	0	2.92803
sp|Q06151|DCPS_YEAST	DCS1	m7GpppX diphosphatase	350	0	0	3	2	1	4	0	2	4	3	4	3	4	0	0	1	4	0	7	5	1	0	3	2	0	5	6	5	5	0	8	4	2	8	6	2	0	0	4.06559	3.19598	1.77282	4.94157	0	3.03886	4.90453	3.57776
sp|P40350|ALG5_YEAST	ALG5	Dolichyl-phosphate beta-glucosyltransferase	334	0	0	2	2	0	0	2	2	0	0	1	2	0	0	1	3	0	0	1	3	0	0	2	2	0	1	2	1	0	0	1	1	0	0	0	2	0	0	4.0649	3.48864	0	0	4.79029	4.96402	0	0
sp|P40533|TED1_YEAST	TED1	Protein TED1	473	0	0	4	3	2	0	0	3	6	0	5	3	3	0	0	4	0	0	0	2	0	0	2	3	1	0	0	3	1	0	6	2	0	0	0	1	0	0	4.02659	3.16921	2.35671	0	0	3.24319	6.8781	0
sp|Q04228|UBX2_YEAST	UBX2	UBX domain-containing protein 2	584	0	0	4	0	0	0	0	0	1	0	2	2	0	0	0	0	0	0	0	0	0	0	1	1	2	3	4	3	0	0	1	2	0	0	0	1	0	0	3.97705	0	0	0	0	0	1.43237	0
sp|P38698|PPX1_YEAST	PPX1	Polyphosphatase	397	0	0	2	0	0	0	0	0	0	2	0	0	0	0	0	0	0	0	1	1	0	0	0	0	0	1	0	0	0	0	0	0	0	0	0	0	0	0	3.96235	0	0	0	0	0	0	3.54461
sp|P47013|DS1P1_YEAST	LCB3	Dihydrosphingosine 1-phosphate phosphatase LCB3	409	0	0	3	0	0	0	0	0	0	0	0	0	0	0	2	0	0	0	0	0	0	0	0	2	2	3	3	3	1	0	3	2	0	0	0	0	0	0	3.9585	0	0	0	0	0	0	0
sp|P11914|MPPA_YEAST	MAS2	Mitochondrial-processing peptidase subunit alpha	482	0	0	4	1	0	5	0	2	2	5	6	5	1	0	0	3	2	0	8	6	0	0	3	6	0	3	5	4	0	0	4	2	3	5	7	1	0	0	3.92055	0.832989	0	4.88715	0	2.09728	1.93676	4.1397
sp|Q08951|AP3D_YEAST	APL5	AP-3 complex subunit delta	932	0	0	4	5	0	2	1	1	2	3	4	2	0	0	0	2	0	0	3	0	0	0	1	0	5	11	10	6	0	2	8	5	0	0	0	3	0	0	3.87901	5.58739	0	1.39543	0.774717	0.625354	1.08512	0.879718
sp|Q12010|YPQ1_YEAST	YPQ1	Probable vacuolar amino acid transporter YPQ1	308	0	0	2	3	0	2	1	1	0	2	2	2	2	0	1	1	0	0	1	1	0	0	1	1	2	2	1	4	4	2	3	6	0	0	0	1	0	0	3.84274	6.70012	0	2.42219	1.69187	1.6562	0	2.86213
sp|P46680|AIP1_YEAST	AIP1	Actin-interacting protein 1	615	0	0	4	2	2	6	2	3	4	6	5	5	3	1	0	3	4	0	5	5	1	1	4	3	0	6	3	3	0	0	7	4	4	4	7	3	0	0	3.83177	1.35785	1.85058	4.90578	1.70112	2.3478	2.66391	5.60668
sp|P40219|OSW5_YEAST	OSW5	Outer spore wall protein 5	148	0	0	1	1	0	0	0	0	0	0	0	1	0	0	1	0	0	0	0	1	0	0	0	0	0	0	1	0	0	0	1	1	0	0	0	0	0	0	3.79585	3.5583	0	0	0	0	0	0
sp|P40202|CCS1_YEAST	CCS1	Superoxide dismutase 1 copper chaperone	249	0	0	2	0	0	2	2	1	0	1	1	2	0	1	1	2	0	0	2	1	0	0	1	2	0	1	0	0	6	0	8	6	0	0	3	2	0	0	3.76264	0	0	3.32311	4.00315	2.24952	0	2.27491
sp|P40986|CDC1_YEAST	CDC1	Cell division control protein 1	491	0	0	2	0	0	0	0	0	0	0	0	0	0	0	0	0	6	2	13	16	0	0	0	0	5	7	11	10	0	0	8	1	0	0	0	0	0	0	3.66631	0	0	0	0	0	0	0
sp|Q08816|YO352_YEAST	YOR352W	Uncharacterized protein YOR352W	343	0	0	3	2	0	1	2	2	2	0	2	2	0	0	0	0	0	0	1	1	0	0	2	2	1	4	6	4	0	0	2	2	0	1	3	3	0	0	3.65172	2.8769	0	1.31037	3.80268	3.90962	2.50349	0
sp|P06704|CDC31_YEAST	CDC31	Cell division control protein 31	161	0	0	1	0	0	0	0	0	0	0	2	0	0	0	0	0	0	0	1	1	0	0	0	0	0	1	0	1	0	0	1	1	0	0	1	0	0	0	3.61348	0	0	0	0	0	0	0
sp|P53889|FMP41_YEAST	FMP41	Uncharacterized mitochondrial hydrolase FMP41	259	0	0	2	0	0	0	0	0	0	0	1	1	0	0	0	0	0	0	1	2	0	0	0	2	0	1	2	0	0	0	0	0	0	0	4	1	0	0	3.60729	0	0	0	0	0	0	0
sp|P27810|KTR1_YEAST	KTR1	Alpha-1.2 mannosyltransferase KTR1	393	0	0	2	4	2	4	4	4	1	2	7	4	0	0	0	0	2	0	9	7	0	0	3	4	1	3	5	5	6	0	10	7	2	2	6	5	0	0	3.58528	6.02107	3.29224	5.9902	6.39161	8.16904	1.32243	2.64025
sp|P53072|TAN1_YEAST	TAN1	tRNA acetyltransferase TAN1	289	0	0	2	0	0	1	0	0	0	0	1	0	0	0	0	0	0	0	1	1	0	0	0	0	3	5	4	3	0	0	2	1	0	0	2	0	0	0	3.54222	0	0	1.60606	0	0	0	0
sp|P53879|RHO5_YEAST	RHO5	GTP-binding protein RHO5	331	0	0	2	1	0	1	1	2	0	0	0	0	1	0	0	0	0	0	2	1	0	0	2	1	0	4	1	3	0	0	2	3	0	0	1	1	0	0	3.49846	1.23055	0	1.37739	2.25773	2.70661	0	0
sp|P45818|ROK1_YEAST	ROK1	ATP-dependent RNA helicase ROK1	564	0	0	4	0	0	0	0	0	1	0	2	2	0	0	0	0	0	0	0	0	0	0	1	0	5	8	10	11	0	0	6	0	0	0	0	0	0	0	3.4668	0	0	0	0	0	0.889334	0
sp|P52910|ACS2_YEAST	ACS2	Acetyl-coenzyme A synthetase 2	683	0	0	4	5	2	8	4	5	11	10	8	5	2	0	2	2	9	2	16	11	2	0	5	4	8	16	7	15	2	0	13	3	12	12	28	17	0	0	3.45701	3.71545	2.46795	6.85187	5.55034	6.71584	7.85263	8.55244
sp|P36136|SHB17_YEAST	SHB17	Sedoheptulose 1.7-bisphosphatase	271	0	0	2	0	1	0	0	1	1	0	2	2	0	0	0	0	0	0	3	2	0	0	0	1	0	2	1	2	0	0	3	2	0	0	2	1	0	0	3.45351	0	1.96615	0	0	2.20489	1.7981	0
sp|P53868|ALG9_YEAST	ALG9	Alpha-1.2-mannosyltransferase ALG9	555	0	0	3	1	3	3	1	4	5	2	3	3	3	0	1	6	0	0	2	1	1	0	2	5	3	3	2	5	3	0	3	3	0	0	0	5	0	0	3.45223	0.861169	2.58166	2.39983	1.21472	4.29266	4.93692	1.66664
sp|Q03835|GLRX3_YEAST	GRX3	Monothiol glutaredoxin-3	250	0	0	2	0	0	4	0	0	0	2	2	0	0	0	0	0	2	0	1	0	0	0	0	2	1	4	4	4	3	0	3	0	0	0	2	2	0	0	3.44431	0	0	4.50452	0	0	0	3.19027
sp|P53740|YN8S_YEAST	YNR048W	Phospholipid-transporting ATPase accessory subunit CRF1	393	0	0	2	2	0	0	0	0	0	0	2	1	0	0	0	0	1	0	1	1	0	0	2	0	1	1	2	2	1	0	4	4	0	0	0	1	0	0	3.37614	2.92492	0	0	0	0	0	0
sp|Q12255|NYV1_YEAST	NYV1	Vacuolar v-SNARE NYV1	253	0	0	2	0	0	0	0	0	0	0	0	0	0	0	0	0	0	0	0	0	0	0	0	0	1	2	1	5	0	0	2	2	0	0	0	0	0	0	3.33109	0	0	0	0	0	0	0
sp|P36107|AUR1_YEAST	AUR1	Inositol phosphorylceramide synthase catalytic subunit AUR1	401	0	0	1	0	0	0	0	0	0	0	0	0	0	0	0	0	0	0	0	0	0	0	0	0	0	0	0	0	0	0	0	1	0	0	0	1	0	0	3.31831	0	0	0	0	0	0	0
sp|P53011|SEH1_YEAST	SEH1	Nucleoporin SEH1	349	0	0	3	2	0	1	1	0	1	0	2	1	0	0	0	2	0	0	3	1	0	0	2	0	0	0	2	2	0	0	2	4	0	1	3	1	0	0	3.29813	2.52951	0	1.04784	1.24368	0	2.03752	0
sp|P43636|ALG2_YEAST	ALG2	Alpha-1.3\1.6-mannosyltransferase ALG2	503	0	0	3	1	0	4	2	1	0	0	1	4	0	0	1	2	0	0	1	1	0	0	1	1	0	1	1	3	0	0	2	1	0	0	0	4	0	0	3.29664	1.49175	0	2.86588	2.57014	1.79713	0	0
sp|P46673|NUP85_YEAST	NUP85	Nucleoporin NUP85	744	0	0	5	4	0	4	3	1	1	3	2	3	0	0	1	2	0	0	5	2	0	0	2	4	0	5	3	3	0	0	3	4	0	1	4	3	0	0	3.29592	2.85957	0	2.3343	1.58575	0.75418	0.42623	1.73948
sp|P47111|VPS55_YEAST	VPS55	Vacuolar protein sorting-associated protein 55	140	0	0	1	0	0	0	0	0	2	0	1	0	1	0	0	1	0	0	0	1	0	0	0	1	0	0	1	0	2	1	1	2	0	0	0	2	0	0	3.29396	0	0	0	0	0	6.79187	0
sp|P49095|GCSP_YEAST	GCV2	Glycine dehydrogenase (decarboxylating). mitochondrial	1034	0	0	6	5	2	10	1	4	5	6	9	5	5	0	4	5	6	1	13	13	1	0	8	9	0	5	4	6	0	0	9	3	13	13	19	4	0	0	3.29316	3.16551	1.27188	4.78549	0.514725	2.83847	2.86003	2.85725
sp|P27472|GYS2_YEAST	GSY2	Glycogen [starch] synthase isoform 2	705	0	0	5	5	3	9	6	9	2	3	4	7	6	2	6	9	4	2	9	7	2	3	7	7	0	6	3	6	1	2	8	7	3	10	13	7	0	0	3.28525	3.86796	2.61297	8.42485	5.64114	7.08405	1.38915	3.22436
sp|P40217|EIF3I_YEAST	TIF34	Eukaryotic translation initiation factor 3 subunit I	347	0	0	2	4	0	8	2	5	0	10	6	3	0	4	2	3	1	1	7	3	1	0	5	5	0	7	7	6	0	0	7	4	3	10	8	4	0	0	3.26498	8.80364	0	13.8787	5.89186	13.7938	0	19.1156
sp|P41800|MMM1_YEAST	MMM1	Maintenance of mitochondrial morphology protein 1	426	0	0	4	3	0	0	0	0	0	1	0	0	0	0	0	0	0	0	0	0	0	0	0	0	3	4	4	3	0	0	3	0	0	0	0	0	0	0	3.24978	4.02432	0	0	0	0	0	1.41244
sp|Q01766|HAL1_YEAST	HAL1	Halotolerance protein HAL1	294	0	0	2	1	0	0	0	0	0	0	0	0	0	0	0	0	0	0	0	0	0	0	0	0	0	2	3	3	0	0	2	1	0	0	0	0	0	0	3.223	1.57897	0	0	0	0	0	0
sp|P32263|P5CR_YEAST	PRO3	Pyrroline-5-carboxylate reductase	286	0	0	2	2	0	0	1	0	0	1	3	1	1	0	0	0	0	0	4	2	0	0	0	0	0	4	2	4	0	1	6	4	0	2	5	0	0	0	3.19737	3.84034	0	0	2.17349	0	0	1.08388
sp|P53303|ZPR1_YEAST	ZPR1	Zinc finger chaperone ZPR1	486	0	0	3	4	1	6	0	1	4	2	4	3	3	0	3	3	0	0	3	4	0	0	5	5	5	6	7	6	1	0	5	2	0	4	5	3	0	0	3.19572	3.98677	1.23509	4.80118	0	0.920035	3.09455	1.83224
sp|P38837|NSG1_YEAST	NSG1	Protein NSG1	291	0	0	2	1	0	1	1	1	2	0	1	1	0	0	0	1	0	0	0	0	0	0	1	1	4	3	2	4	2	0	3	1	0	0	0	1	0	0	3.18265	1.59913	0	1.28064	1.7697	1.46392	3.00321	0
sp|Q05949|BUR2_YEAST	BUR2	Protein BUR2	395	0	0	2	1	0	0	0	1	0	0	1	0	1	0	1	1	0	0	0	1	0	0	1	2	7	2	5	7	1	0	3	1	0	0	1	1	0	0	3.17032	1.28059	0	0	0	1.1046	0	0
sp|P53550|DCP2_YEAST	DCP2	m7GpppN-mRNA hydrolase	970	0	0	7	3	3	7	2	3	3	3	6	5	4	1	2	4	0	0	5	3	0	0	3	1	3	6	6	7	3	4	7	3	0	0	2	6	0	0	3.14008	1.36353	1.58024	2.56394	0.942289	1.78621	1.49736	1.61758
sp|P38865|CTR2_YEAST	CTR2	Copper transport protein CTR2	189	0	0	1	2	0	0	0	0	0	0	0	0	0	0	0	0	0	0	0	0	0	2	0	0	0	1	0	0	0	5	3	1	0	0	0	0	0	0	3.11907		0	0	0	0	0	0
sp|Q03362|YD476_YEAST	YDR476C	Uncharacterized protein YDR476C	224	0	0	1	2	1	1	1	1	3	1	2	3	1	0	1	2	1	0	0	2	0	0	1	1	2	2	3	3	1	0	2	2	0	0	0	1	0	0	3.11818	9.4399	3.06722	2.20293	4.22072	3.24606	7.92903	2.88823
sp|P53335|PXR1_YEAST	PXR1	Protein PXR1	271	0	0	2	1	0	0	0	0	0	0	0	0	0	0	0	0	0	0	0	0	0	0	0	0	5	5	6	5	0	0	0	1	0	0	0	0	0	0	3.09335	2.08756	0	0	0	0	0	0
sp|Q03559|YM8V_YEAST	YMR295C	Uncharacterized protein YMR295C	197	0	0	1	0	0	0	0	0	0	4	2	1	0	0	0	0	0	0	2	2	0	0	0	0	2	5	4	4	5	1	2	0	0	0	0	0	0	0	3.08042	0	0	0	0	0	0	8.91966
sp|P22204|DBF2_YEAST	DBF2	Cell cycle protein kinase DBF2	572	0	0	2	0	0	0	0	0	0	0	0	0	0	0	0	0	0	0	0	0	0	0	0	0	0	1	0	0	0	0	2	0	0	0	0	0	0	0	3.06154	0	0	0	0	0	0	0
sp|P38708|YHI0_YEAST	YHR020W	Putative proline--tRNA ligase YHR020W	688	0	0	3	4	0	6	4	2	0	4	5	3	2	1	0	1	0	0	6	3	0	0	2	4	0	5	5	5	1	0	5	2	1	5	7	2	0	0	3.05508	3.62585	0	5.38735	3.45146	1.92969	0	3.63799
sp|Q08235|BRX1_YEAST	BRX1	Ribosome biogenesis protein BRX1	291	0	0	1	1	0	0	0	0	0	0	1	0	0	0	0	0	0	0	0	0	0	0	0	0	1	2	6	3	0	0	0	0	0	0	0	0	0	0	3.0128	3.26591	0	0	0	0	0	0
sp|P39107|MNN9_YEAST	MNN9	Mannan polymerase complexes subunit MNN9	395	0	0	2	3	0	3	2	2	1	1	2	2	2	0	1	3	0	0	2	4	0	0	2	3	3	2	3	1	2	0	3	3	0	0	1	3	0	0	3.00987	3.34328	0	2.56105	2.92707	2.59684	1.15818	1.21156
sp|P53073|EMC4_YEAST	EMC4	ER membrane protein complex subunit 4	190	0	0	1	0	0	0	0	0	0	0	0	1	2	0	0	0	0	0	0	0	0	0	0	0	2	2	2	0	0	1	3	2	0	0	0	0	0	0	2.98873	0	0	0	0	0	0	0
sp|Q06103|RPN7_YEAST	RPN7	26S proteasome regulatory subunit RPN7	429	0	0	2	1	0	2	0	2	4	3	6	4	0	0	2	2	0	0	6	4	0	1	1	4	2	4	5	5	0	0	4	3	0	0	6	6	0	0	2.97604	1.47795	0	2.37316	0	3.61408	3.37	2.7439
sp|Q12191|BUG1_YEAST	BUG1	Binder of USO1 and GRH1 protein 1	341	0	0	2	2	0	0	0	0	0	0	0	0	0	0	0	0	1	0	0	0	0	0	0	0	2	7	4	6	0	0	0	0	0	0	0	0	0	0	2.96493	2.99197	0	0	0	0	0	0
sp|P00927|THDH_YEAST	ILV1	Threonine dehydratase. mitochondrial	576	0	0	3	4	0	3	0	1	1	0	1	0	0	0	0	0	3	0	5	2	0	0	0	2	0	1	1	1	0	0	1	2	5	5	9	0	0	0	2.96128	3.93041	0	2.77505	0	0.962248	1.80635	0
sp|P43590|YFH6_YEAST	YFR006W	Uncharacterized peptidase YFR006W	535	0	0	3	2	0	2	0	0	0	1	0	2	0	0	0	0	1	0	3	5	0	0	0	0	3	7	5	5	3	0	5	3	0	4	3	0	0	0	2.94713	1.64782	0	1.46306	0	0	0	0.944047
sp|Q12284|ERV2_YEAST	ERV2	FAD-linked sulfhydryl oxidase ERV2	196	0	0	1	1	0	0	1	0	0	0	1	0	1	0	1	0	0	0	0	0	0	0	0	0	1	1	1	1	0	0	1	2	0	1	0	1	0	0	2.93771	3.09292	0	0	3.63946	0	0	0
sp|P53081|NIF3_YEAST	NIF3	NGG1-interacting factor 3	288	0	0	2	0	0	0	0	0	1	0	0	1	0	0	1	0	0	0	0	1	0	0	0	1	0	2	1	2	0	1	2	2	0	0	2	0	0	0	2.93279	0	0	0	0	0	1.32291	0
sp|Q06315|SKG3_YEAST	SKG3	Protein SKG3	1026	0	0	5	2	0	0	0	0	9	9	13	7	0	0	0	0	0	0	0	0	0	0	0	0	6	6	4	7	0	0	4	1	0	0	0	0	0	0	2.93096	0.560747	0	0	0	0	5.64042	4.33281
sp|P38143|GPX2_YEAST	GPX2	Glutathione peroxidase-like peroxiredoxin 2	162	0	0	1	0	0	1	0	0	0	1	1	0	0	0	1	0	0	0	2	0	0	0	0	1	0	2	1	2	0	0	0	1	1	1	2	0	0	0	2.92928	0	0	4.65265	0	0	0	2.51464
sp|Q12094|TSR3_YEAST	TSR3	18S rRNA aminocarboxypropyltransferase	313	0	0	2	0	0	0	0	0	1	4	3	2	0	0	0	0	0	0	0	0	0	0	0	0	1	2	1	3	1	0	5	0	0	0	0	0	0	0	2.89752	0	0	0	0	0	1.98743	6.41729
sp|Q04409|EMI2_YEAST	EMI2	Putative glucokinase-2	500	0	0	3	1	2	11	3	5	0	5	5	2	5	2	3	4	3	0	12	6	0	2	9	5	0	11	5	8	2	0	9	5	7	14	18	3	0	0	2.8827	1.41742	3.86391	9.91034	4.96206	7.81552	0	5.31709
sp|P41735|COQ7_YEAST	CAT5	5-demethoxyubiquinone hydroxylase. mitochondrial	233	0	0	1	0	0	0	0	1	0	0	2	1	0	0	0	0	0	0	1	1	0	0	1	1	0	0	0	1	0	0	1	0	0	0	1	2	0	0	2.86997	0	0	0	0	2.06342	0	0
sp|Q06494|PLR1_YEAST	YPR127W	Putative pyridoxal reductase	345	0	0	2	0	0	4	0	1	3	3	3	3	3	0	0	1	0	0	3	0	0	0	0	3	1	2	0	0	0	0	4	1	0	2	2	0	0	0	2.84403	0	0	3.67053	0	1.3639	3.34182	3.41114
sp|P20051|PYRC_YEAST	URA4	Dihydroorotase	364	0	0	2	2	0	0	0	0	0	3	1	0	0	0	0	0	0	0	2	1	0	0	2	2	0	2	0	2	0	0	2	1	0	1	1	1	0	0	2.84052	3.59934	0	0	0	0	0	6.82499
sp|P43619|NADC_YEAST	BNA6	Nicotinate-nucleotide pyrophosphorylase [carboxylating]	295	0	0	1	0	0	5	0	2	2	1	2	0	1	0	1	0	0	0	2	2	0	0	0	2	0	5	1	1	0	0	2	2	0	0	1	0	0	0	2.83366	0	0	10.0145	0	5.18221	1.35007	3.60663
sp|P53846|LTO1_YEAST	LTO1	Protein LTO1	162	0	0	1	0	0	0	0	0	0	0	1	0	0	0	0	0	0	0	0	0	0	0	0	0	0	1	1	2	0	0	1	0	0	0	0	1	0	0	2.82854	0	0	0	0	0	0	0
sp|P32860|NFU1_YEAST	NFU1	NifU-like protein. mitochondrial	256	0	0	2	0	0	2	0	3	0	1	3	4	2	0	1	1	3	0	5	4	0	0	3	4	0	3	1	2	0	0	1	2	3	3	9	2	0	0	2.80724	0	0	7.54939	0	10.3694	0	4.34862
sp|P40054|SERA_YEAST	SER3	D-3-phosphoglycerate dehydrogenase 1	469	0	0	3	3	0	3	0	0	9	0	5	0	5	0	0	0	8	0	8	5	0	0	3	3	0	0	3	1	0	0	14	4	7	7	15	4	0	0	2.80545	3.09163	0	2.90141	0	0	7.13433	0
sp|P32564|SCM4_YEAST	SCM4	Protein SCM4	187	0	0	1	1	0	0	0	1	1	0	0	0	0	0	0	1	0	0	0	0	0	0	0	0	1	2	2	1	0	0	2	0	0	0	0	0	0	0	2.74271	2.7579	0	0	0	3.49848	2.9803	0
sp|Q08826|SNX3_YEAST	SNX3	Sorting nexin-3	162	0	0	1	2	0	0	0	0	0	0	0	0	0	0	0	0	0	0	1	0	0	0	0	0	0	1	2	1	0	0	1	1	0	0	1	0	0	0	2.7109	5.65416	0	0	0	0	0	0
sp|P38604|ERG7_YEAST	ERG7	Lanosterol synthase ERG7	731	0	0	4	3	0	2	2	1	2	0	3	2	0	0	3	0	0	0	2	1	0	0	2	3	0	2	5	2	0	0	8	2	0	0	0	2	0	0	2.70432	2.46019	0	1.10156	1.93202	0.886977	1.21982	0
sp|P32784|GPT1_YEAST	SCT1	Glycerol-3-phosphate O-acyltransferase 1	759	0	0	3	5	0	0	0	0	0	0	0	0	0	0	0	0	0	0	0	0	0	0	1	0	4	2	5	4	0	0	4	4	0	0	0	0	0	0	2.69659	4.77357	0	0	0	0	0	0
sp|P38273|CCZ1_YEAST	CCZ1	Vacuolar fusion protein CCZ1	704	0	0	3	2	0	0	0	0	0	0	0	0	0	0	0	0	0	0	0	0	0	0	0	0	0	2	2	2	0	1	4	0	0	0	0	0	0	0	2.69493	1.18254	0	0	0	0	0	0
sp|P27466|KCC1_YEAST	CMK1	Calcium\calmodulin-dependent protein kinase I	446	0	0	2	0	0	1	1	4	0	2	2	1	2	0	1	0	0	0	2	0	0	0	2	2	0	0	2	1	1	0	1	0	1	2	3	1	0	0	2.67712	0	0	1.04837	1.20552	3.7037	0	1.72782
sp|P19454|CSK22_YEAST	CKA2	Casein kinase II subunit alpha'	339	0	0	1	1	0	2	3	2	0	2	4	1	0	1	1	1	0	0	3	3	0	1	3	3	0	3	3	3	0	0	4	1	0	1	4	3	0	0	2.61539	0.87747	0	2.928	5.97245	2.88883	0	2.89042
sp|P36165|TGL4_YEAST	TGL4	Triacylglycerol lipase 4	910	0	0	4	1	0	1	0	2	0	1	0	1	0	0	1	2	1	0	4	1	0	0	1	0	5	3	4	3	0	0	3	3	0	1	0	2	0	0	2.60495	0.680091	0	0.54108	0	0.982964	0	0.476581
sp|P35735|SFK1_YEAST	SFK1	Protein SFK1	353	0	0	2	1	1	0	0	0	1	2	3	2	1	0	1	1	0	0	0	0	0	0	0	0	0	1	1	0	1	0	3	0	0	0	0	0	0	0	2.60235	1.5255	1.35343	0	0	0	1.33879	2.85014
sp|P53178|ALG13_YEAST	ALG13	UDP-N-acetylglucosamine transferase subunit ALG13	202	0	0	1	0	0	1	0	1	0	0	0	1	0	0	1	0	0	0	0	1	0	0	0	1	0	0	2	1	0	0	2	0	0	0	0	1	0	0	2.59514	0	0	2.39337	0	3.12057	0	0
sp|P38217|IMB2_YEAST	KAP104	Importin subunit beta-2	918	0	0	4	4	0	3	0	1	4	3	4	3	2	0	0	0	0	0	1	1	0	0	2	1	2	2	4	4	2	0	5	2	0	0	2	0	0	0	2.58141	1.67644	0	1.60768	0	0.763621	2.4509	2.06992
sp|P39551|PRM9_YEAST sp|P53174|PRM8_YEAST	PRM9	Pheromone-regulated membrane protein 9	298	0	0	2	0	0	0	0	0	0	2	4	2	0	0	0	1	0	0	2	3	0	0	0	0	0	3	2	3	0	0	0	2	0	0	0	1	0	0	2.5809	0	0	0	0	0	0	2.56707
sp|P19524|MYO2_YEAST	MYO2	Myosin-2	1574	0	0	7	5	2	8	3	5	4	6	8	7	3	0	3	4	0	0	7	7	1	0	7	6	2	5	14	13	2	0	12	5	0	6	6	10	0	0	2.56653	1.82388	0.752137	2.01124	0.954937	1.71	1.56262	1.76072
sp|P00958|SYMC_YEAST	MES1	Methionine--tRNA ligase. cytoplasmic	751	0	0	4	3	0	6	3	3	4	7	5	6	4	1	2	2	0	0	4	3	1	3	6	3	1	8	5	4	2	0	7	3	1	3	8	3	0	0	2.54811	1.8052	0	4.68755	2.55617	2.16468	3.2276	4.14964
sp|P38986|ASPG1_YEAST	ASP1	L-asparaginase 1	381	0	0	3	2	0	3	3	2	0	4	3	5	0	0	0	0	0	0	3	2	0	0	2	1	0	2	3	3	0	0	5	3	0	1	3	2	0	0	2.51992	2.75107	0	3.56772	3.64929	2.72878	0	4.81383
sp|P38624|PSB1_YEAST	PRE3	Proteasome subunit beta type-1	215	0	0	1	2	0	2	0	0	1	0	2	1	1	0	0	0	1	1	4	3	0	0	0	0	1	4	3	3	0	0	2	2	0	0	4	2	0	0	2.48231	2.61563	0	5.14668	0	0	1.94872	0
sp|P32864|RAEP_YEAST	MRS6	Rab proteins geranylgeranyltransferase component A	603	0	0	4	2	0	0	0	1	0	0	2	3	0	0	0	0	0	0	0	1	0	0	2	0	0	1	1	1	0	0	2	1	0	0	0	0	0	0	2.47422	1.6621	0	0	0	0.806017	0	0
sp|P43570|GYP8_YEAST	GYP8	GTPase-activating protein GYP8	497	0	0	2	2	0	0	0	0	0	0	0	0	0	0	0	0	0	0	0	0	0	0	0	0	0	1	0	0	0	0	0	0	0	0	0	0	0	0	2.4203	2.05317	0	0	0	0	0	0
sp|Q06252|YL179_YEAST	YLR179C	Uncharacterized protein YLR179C	201	0	0	1	1	0	1	0	0	1	2	3	0	0	0	0	1	0	0	1	1	0	0	2	0	0	3	0	3	0	0	3	0	2	1	2	2	0	0	2.40333	1.95063	0	2.23241	0	0	1.66638	5.33751
sp|P38205|NCL1_YEAST	NCL1	Multisite-specific tRNA:(cytosine-C(5))-methyltransferase	684	0	0	2	0	0	4	0	4	1	4	4	2	0	0	2	0	0	0	7	0	0	0	0	3	17	22	29	27	0	0	8	0	0	2	5	0	0	0	2.4025	0	0	3.11853	0	4.62973	0.61042	2.80515
sp|P18411|FUN14_YEAST	FUN14	Protein FUN14	198	0	0	1	0	0	0	0	0	0	0	0	0	1	0	0	0	0	0	0	0	0	0	0	0	0	0	0	0	1	0	2	0	0	0	0	0	0	0	2.37518	0	0	0	0	0	0	0
sp|P40532|APQ12_YEAST	APQ12	Nuclear membrane organization protein APQ12	138	0	0	1	2	0	0	1	0	2	1	1	0	0	0	2	0	0	0	1	3	0	0	0	0	3	1	2	2	3	0	1	4	0	0	1	2	0	0	2.37496	4.18789	0	0	2.94826	0	4.78545	3.25092
sp|P53152|MMS2_YEAST	MMS2	Ubiquitin-conjugating enzyme variant MMS2	137	0	0	1	0	0	0	0	0	0	0	0	0	0	0	0	0	0	0	0	0	0	0	0	0	0	1	0	1	0	0	1	2	0	0	1	0	0	0	2.34206	0	0	0	0	0	0	0
sp|Q07623|NOP6_YEAST	NOP6	Nucleolar protein 6	225	0	0	1	1	0	0	0	0	0	0	0	0	0	0	0	0	0	0	0	0	0	0	0	0	5	8	10	9	0	1	1	1	0	0	0	1	0	0	2.32301	2.79933	0	0	0	0	0	0
sp|Q06346|KEI1_YEAST	KEI1	Inositol phosphorylceramide synthase regulatory subunit KEI1	221	0	0	2	0	0	1	0	0	1	0	0	0	0	0	0	0	0	0	0	0	0	0	0	0	1	0	0	2	2	0	1	2	0	0	0	0	0	0	2.313	0	0	1.90823	0	0	2.15993	0
sp|P38628|AGM1_YEAST	PCM1	Phosphoacetylglucosamine mutase	557	0	0	3	2	0	3	0	0	0	2	1	2	0	0	0	0	1	0	5	3	0	0	0	0	0	4	2	3	0	0	2	0	0	0	4	0	0	0	2.30659	1.35946	0	1.757	0	0	0	1.18408
sp|Q12003|ENV7_YEAST	ENV7	Serine\threonine-protein kinase ENV7	364	0	0	2	1	3	2	2	2	1	3	2	2	5	3	3	5	2	0	1	2	2	0	3	1	4	1	2	2	1	0	5	3	2	0	4	7	0	0	2.2976	1.30652	4.99228	2.16515	4.48041	3.64878	1.62675	3.30699
sp|P05373|HEM2_YEAST	HEM2	Delta-aminolevulinic acid dehydratase	342	0	0	2	1	0	2	1	0	0	3	2	0	0	0	1	1	0	0	2	1	2	0	2	2	0	2	0	1	0	0	1	3	1	4	2	0	0	0	2.29221	1.32594	0	2.51774	1.74595	0	0	2.11191
sp|P38131|KTR4_YEAST	KTR4	Probable mannosyltransferase KTR4	464	0	0	2	1	0	0	0	0	0	2	3	1	0	0	1	3	0	0	3	3	0	0	2	1	1	3	3	3	0	0	7	2	0	0	3	1	0	0	2.25995	1.21246	0	0	0	0	0	1.83252
sp|P28495|CAPZA_YEAST	CAP1	F-actin-capping protein subunit alpha	268	0	0	1	0	0	0	0	0	0	0	0	0	0	0	0	0	0	0	0	0	0	0	0	0	0	2	2	1	1	1	4	2	0	0	2	0	0	0	2.24015	0	0	0	0	0	0	0
sp|Q99258|RIB3_YEAST	RIB3	3.4-dihydroxy-2-butanone 4-phosphate synthase	208	0	0	1	0	1	2	1	1	1	2	1	0	0	0	1	0	0	0	1	1	0	0	1	0	0	0	1	2	0	1	2	2	0	0	0	0	0	0	2.22677	0	3.07806	5.95235	2.58594	2.58035	2.79171	4.92591
sp|Q08650|DGAT2_YEAST	DGA1	Diacylglycerol O-acyltransferase 1	418	0	0	2	1	0	2	0	1	0	0	1	2	0	0	0	2	0	0	2	2	0	0	3	1	2	1	5	4	1	0	6	2	0	0	0	1	0	0	2.22243	1.12421	0	2.59369	0	2.72753	0	0
sp|P53622|COPA_YEAST	COP1	Coatomer subunit alpha	1201	0	0	5	5	6	12	5	6	4	7	9	4	15	0	4	5	7	1	19	10	7	0	8	6	4	12	13	14	2	2	18	7	6	18	16	11	0	0	2.20889	1.84675	3.78908	5.29667	3.31448	3.47906	2.01209	2.98898
sp|Q04951|SCW10_YEAST	SCW10	Probable family 17 glucosidase SCW10	389	0	0	2	0	0	1	0	1	0	2	4	3	0	0	0	1	0	0	3	1	0	0	3	0	0	1	2	2	0	1	2	3	0	0	0	0	0	0	2.20422	0	0	1.23707	0	1.06169	0	2.37431
sp|Q07527|TRM3_YEAST	TRM3	tRNA (guanosine(18)-2'-O)-methyltransferase	1436	0	0	7	4	0	1	2	1	3	3	2	2	0	0	3	5	0	0	0	0	0	0	1	3	1	2	5	3	1	0	7	4	0	0	0	7	0	0	2.1984	1.30195	0	0.254772	0.807925	0.448197	0.970515	0.937258
sp|P53131|PRP43_YEAST	PRP43	Pre-mRNA-splicing factor ATP-dependent RNA helicase PRP43	767	0	0	3	4	0	0	3	0	0	1	3	2	0	0	1	1	0	0	0	0	0	0	1	1	0	5	6	6	0	0	4	1	0	0	2	1	0	0	2.18995	2.88035	0	0	1.89166	0	0	0.522615
sp|Q04396|LPP1_YEAST	LPP1	Lipid phosphate phosphatase 1	274	0	0	1	0	0	0	0	0	0	0	1	0	0	0	0	1	0	0	1	0	0	0	0	0	0	1	1	0	0	0	1	1	0	0	0	1	0	0	2.17626	0	0	0	0	0	0	0
sp|P25515|VATL1_YEAST	VMA3	V-type proton ATPase subunit c	160	0	0	1	3	0	0	0	0	1	0	0	0	0	0	0	0	0	0	0	0	0	0	0	0	0	1	0	0	0	0	0	0	0	0	0	0	0	0	2.16668	7.27118	0	0	0	0	6.32987	0
sp|P38992|SUR2_YEAST	SUR2	Sphingolipid C4-hydroxylase SUR2	349	0	0	2	1	0	0	0	0	2	0	0	0	0	0	0	0	0	0	0	0	0	0	0	0	3	0	0	0	2	0	0	0	0	0	0	1	0	0	2.16252	1.16334	0	0	0	0	2.82361	0
sp|P05150|OTC_YEAST	ARG3	Ornithine carbamoyltransferase	338	0	0	2	0	0	0	0	0	0	0	0	0	0	0	0	0	0	0	0	0	0	0	0	0	0	1	0	0	0	0	2	0	0	0	0	0	0	0	2.15757	0	0	0	0	0	0	0
sp|P37838|NOP4_YEAST	NOP4	Nucleolar protein 4	685	0	0	2	0	0	0	0	0	0	0	0	0	0	0	0	0	0	0	0	0	0	0	0	0	6	6	12	10	0	0	0	0	0	0	0	0	0	0	2.15193	0	0	0	0	0	0	0
sp|P50076|ALG10_YEAST	DIE2	Dol-P-Glc:Glc(2)Man(9)GlcNAc(2)-PP-Dol alpha-1.2-glucosyltransferase	525	0	0	2	0	0	0	0	0	2	0	0	0	0	0	0	2	0	0	0	0	0	0	0	0	0	0	0	1	1	0	1	3	0	0	0	0	0	0	2.15085	0	0	0	0	0	1.71088	0
sp|P40218|YM24_YEAST	YMR147W	Uncharacterized protein YMR147W	223	0	0	1	0	0	0	0	0	0	0	0	0	0	0	0	0	0	0	0	0	0	0	0	0	0	0	1	1	0	0	0	0	0	0	0	0	0	0	2.14815	0	0	0	0	0	0	0
sp|Q02795|OSTD_YEAST	SWP1	Dolichyl-diphosphooligosaccharide--protein glycosyltransferase subunit SWP1	286	0	0	1	1	1	1	2	1	1	0	2	0	1	0	2	2	0	0	1	1	0	0	2	1	0	2	2	3	0	1	4	2	0	0	0	1	0	0	2.14594	2.34895	2.44354	1.92518	4.47847	2.58726	2.39928	0
sp|P33304|AFR1_YEAST	AFR1	Protein AFR1	620	0	0	3	3	0	0	0	0	2	1	2	1	0	0	0	0	0	0	0	0	0	0	0	0	7	7	7	5	2	0	6	4	0	0	0	0	0	0	2.14057	1.40662	0	0	0	0	2.61036	0.84488
sp|P43123|UAP1_YEAST	QRI1	UDP-N-acetylglucosamine pyrophosphorylase	477	0	0	2	1	0	4	0	0	0	2	1	3	0	1	2	0	0	0	3	1	0	0	2	4	0	2	0	2	0	0	0	2	0	4	3	1	0	0	2.13661	1.05417	0	3.31676	0	0	0	1.53419
sp|P50108|MNN10_YEAST	MNN10	Probable alpha-1.6-mannosyltransferase MNN10	393	0	0	2	0	0	3	0	0	0	0	1	0	0	0	0	0	0	0	0	0	0	0	0	0	0	9	7	4	2	0	5	2	0	0	0	1	0	0	2.13092	0	0	3.03204	0	0	0	0
sp|P25619|HSP30_YEAST	HSP30	30 kDa heat shock protein	332	0	0	1	1	0	2	0	1	1	2	0	0	0	0	0	1	0	0	0	0	0	0	0	1	0	1	0	1	1	0	0	1	0	0	0	0	0	0	2.11617	2.24833	0	4.07604	0	2.13198	2.03322	4.44349
sp|Q03768|GIR2_YEAST	GIR2	Protein GIR2	265	0	0	1	0	0	1	0	0	1	0	0	0	0	0	0	0	0	0	1	0	0	0	0	0	4	6	4	9	1	0	5	2	0	0	0	1	0	0	2.10633	0	0	2.1399	0	0	1.8245	0
sp|P40501|AVT7_YEAST	AVT7	Vacuolar amino acid transporter 7	490	0	0	2	3	0	0	0	0	0	0	2	1	1	0	0	2	0	0	0	1	0	0	2	0	1	0	0	0	1	2	1	2	0	0	0	1	0	0	2.09956	2.94145	0	0	0	0	0	0
sp|Q05567|SGPL_YEAST	DPL1	Sphingosine-1-phosphate lyase	589	0	0	3	1	0	5	3	0	6	2	6	4	1	0	0	1	0	0	0	5	0	0	3	3	1	4	6	7	2	0	11	7	0	0	0	6	0	0	2.09852	0.564599	0	2.18855	1.19501	0	6.98757	1.0344
sp|P05374|CHO2_YEAST	CHO2	Phosphatidylethanolamine N-methyltransferase	869	0	0	4	3	1	1	2	2	2	2	6	7	1	0	5	3	0	0	2	3	1	0	3	5	3	3	5	6	1	0	4	5	0	0	1	5	0	0	2.09836	1.31549	0.606079	0.419552	1.50146	1.32768	1.28333	0.657405
sp|P14922|CYC8_YEAST	CYC8	General transcriptional corepressor CYC8	966	0	0	3	3	0	4	3	5	3	2	5	3	0	0	3	3	0	0	5	4	0	0	6	6	1	4	5	5	0	0	7	3	0	1	2	3	0	0	2.09731	2.20131	0	2.35088	2.50547	4.20575	1.38382	1.0944
sp|P53730|ALG12_YEAST	ALG12	Dol-P-Man:Man(7)GlcNAc(2)-PP-Dol alpha-1.6-mannosyltransferase	551	0	0	2	3	1	0	0	2	2	0	0	3	2	0	2	2	0	0	0	0	0	0	3	2	1	0	0	0	1	0	1	3	0	0	0	2	0	0	2.08517	2.44556	1.00636	0	0	2.27657	1.70059	0
sp|Q08561|IES4_YEAST	IES4	Ino eighty subunit 4	116	0	0	1	0	0	0	0	0	0	0	0	0	0	0	0	0	0	0	0	0	0	0	0	0	2	0	1	0	2	0	4	3	0	0	0	0	0	0	2.06536	0	0	0	0	0	0	0
sp|P42840|YN60_YEAST	YNL320W	Uncharacterized membrane protein YNL320W	284	0	0	1	1	0	1	0	1	0	0	1	1	0	0	1	1	0	0	0	0	0	0	1	2	0	3	2	3	0	0	2	1	0	0	0	1	0	0	2.05671	2.2201	0	1.85776	0	2.36668	0	0
sp|P36144|RL1D1_YEAST	UTP30	Ribosome biogenesis protein UTP30	274	0	0	1	1	0	0	0	0	0	0	0	0	0	0	0	0	0	0	0	0	0	0	0	0	0	1	1	2	0	0	0	0	0	0	1	0	0	0	2.05596	2.01152	0	0	0	0	0	0
sp|P39705|NUP60_YEAST	NUP60	Nucleoporin NUP60	539	0	0	3	0	0	0	0	0	0	3	0	0	0	0	0	0	0	0	1	1	0	0	0	0	4	11	3	4	0	0	0	0	0	0	1	0	0	0	2.03897	0	0	0	0	0	0	1.18209
sp|Q3E705|EFG1P_YEAST	EFG1	rRNA-processing protein EFG1	233	0	0	1	0	0	0	0	0	0	0	0	0	0	0	0	0	0	0	0	0	0	0	0	0	4	1	3	3	0	0	0	0	0	0	0	0	0	0	2.03786	0	0	0	0	0	0	0
sp|P39935|IF4F1_YEAST	TIF4631	Eukaryotic initiation factor 4F subunit p150	952	0	0	4	5	0	4	0	0	0	3	4	4	1	0	0	2	0	0	2	3	0	0	2	1	8	16	13	15	0	0	5	6	0	1	2	5	0	0	2.03713	3.18915	0	1.43606	0	0	0	1.03958
sp|P42847|RT18_YEAST	MRPS18	Small ribosomal subunit protein uS11m	217	0	0	1	1	0	0	0	0	0	0	0	0	0	0	0	0	0	0	0	0	0	0	0	0	0	0	0	0	0	0	0	0	0	0	1	0	0	0	2.02963	2.00787	0	0	0	0	0	0
sp|P48563|MON2_YEAST	MON2	Protein MON2	1636	0	0	5	7	0	4	2	2	2	2	2	4	0	0	1	3	0	0	4	2	0	0	4	4	2	5	8	7	0	1	6	5	0	0	0	4	0	0	2.01583	1.96576	0	1.10834	0.637401	0.596397	0.620868	0.473125
sp|Q05468|RQC1_YEAST	RQC1	Ribosome quality control complex subunit 1	723	0	0	4	0	0	0	0	0	0	0	2	1	0	0	0	0	0	0	0	1	0	0	0	0	2	0	1	3	0	0	4	0	0	0	0	0	0	0	2.00727	0	0	0	0	0	0	0
sp|P32379|PSA5_YEAST	PUP2	Proteasome subunit alpha type-5	260	0	0	1	1	0	1	0	1	0	1	2	1	0	0	0	0	0	0	3	3	0	0	0	4	0	3	2	5	0	1	4	3	0	1	0	0	0	0	1.98641	1.92568	0	1.74791	0	1.9719	0	1.72873
sp|Q06644|PMT7_YEAST	PMT7	Probable dolichyl-phosphate-mannose--protein mannosyltransferase 7	662	0	0	1	0	0	0	0	2	0	0	2	3	0	0	0	2	0	0	0	0	0	0	0	1	0	2	0	2	0	0	2	2	0	0	0	1	0	0	1.97458	0	0	0	0	1.84052	0	0
sp|Q02457|TBF1_YEAST	TBF1	Protein TBF1	562	0	0	2	1	0	1	0	1	0	0	1	1	0	0	1	0	0	0	1	0	0	0	1	1	4	6	3	6	0	0	1	3	0	1	1	0	0	0	1.96848	1.02308	0	0.78671	0	0.955205	0	0
sp|P41815|BAP3_YEAST	BAP3	Valine amino-acid permease	604	0	0	2	4	0	0	0	0	1	2	0	0	0	0	0	0	0	0	3	4	0	0	1	1	0	1	1	3	3	2	5	4	0	0	0	1	0	0	1.95752	3.02502	0	0	0	0	0.964663	1.34419
sp|Q03529|SCS7_YEAST	SCS7	Ceramide very long chain fatty acid hydroxylase SCS7	384	0	0	2	0	1	2	3	1	1	1	3	1	1	1	0	0	1	0	1	2	1	0	4	0	1	1	1	2	1	0	3	3	1	0	3	2	0	0	1.94271	0	2.28543	2.63161	3.46501	1.16416	1.44174	1.43353
sp|P38225|FAT1_YEAST	FAT1	Very long-chain fatty acid transport protein	669	0	0	3	6	2	4	2	4	8	0	3	1	5	0	1	1	0	0	2	2	0	0	5	6	5	6	4	5	3	1	8	2	1	0	3	6	0	0	1.9397	3.7187	1.45625	2.16656	1.92184	2.40954	5.5233	0
sp|P25376|AGP1_YEAST	AGP1	General amino acid permease AGP1	633	0	0	2	2	0	2	0	2	2	1	2	1	0	0	0	1	0	0	2	3	0	0	1	0	0	2	1	2	6	1	6	5	0	0	0	1	0	0	1.9386	1.8342	0	1.26909	0	3.18463	1.82035	1.23815
sp|P40962|RTS2_YEAST	RTS2	Zinc finger protein RTS2	232	0	0	1	0	0	0	0	0	0	0	0	0	0	0	0	0	0	0	0	0	0	0	0	0	1	2	2	3	0	0	2	2	0	0	0	0	0	0	1.93339	0	0	0	0	0	0	0
sp|Q07551|KAR_YEAST	YDL124W	NADPH-dependent alpha-keto amide reductase	312	0	0	2	3	4	11	5	6	3	5	7	5	7	4	6	9	4	2	9	7	2	2	6	4	1	6	4	6	4	1	9	8	4	10	9	9	0	0	1.92623	3.76558	12.2463	22.5405	10.1601	16.533	8.39825	12.0402
sp|P32905|RSSA1_YEAST sp|P46654|RSSA2_YEAST	RPS0A	Small ribosomal subunit protein uS2A	252	0	0	3	1	2	7	0	1	4	4	2	0	3	0	0	0	6	0	0	3	4	0	2	1	4	8	2	2	2	0	4	0	0	5	5	3	0	0	1.92581	2.02069	7.21244	12.8731	0	2.53023	7.02053	8.13038
sp|P15496|IDI1_YEAST	IDI1	Isopentenyl-diphosphate delta-isomerase	288	0	0	1	3	0	2	3	2	3	3	3	2	2	1	2	1	0	0	1	4	1	1	1	2	0	4	2	3	0	0	4	3	2	4	3	2	0	0	1.91922	5.29881	0	3.39085	7.25	2.24298	5.56179	4.39749
sp|Q06685|VIP1_YEAST	VIP1	Inositol hexakisphosphate and diphosphoinositol-pentakisphosphate kinase	1146	0	0	4	5	0	0	0	0	0	0	0	0	0	0	0	0	0	0	1	0	0	0	0	0	7	7	8	6	0	0	2	0	0	0	0	0	0	0	1.90815	2.43801	0	0	0	0	0	0
sp|P47079|TCPQ_YEAST	CCT8	T-complex protein 1 subunit theta	568	0	0	2	3	0	3	0	2	0	2	5	3	0	0	0	2	1	1	5	0	0	0	3	0	2	0	4	4	0	0	4	3	4	5	3	2	0	0	1.89542	1.69474	0	1.29244	0	1.95167	0	0.614898
sp|P17891|CLC1_YEAST	CLC1	Clathrin light chain	233	0	0	1	1	0	2	0	0	0	1	1	1	1	1	0	1	0	0	1	1	0	0	2	0	3	1	1	1	0	0	1	1	0	1	1	0	0	0	1.8738	2.23024	0	5.01937	0	0	0	1.89126
sp|P36075|CUE2_YEAST	CUE2	Endonuclease CUE2	443	0	0	1	2	0	0	0	0	0	0	0	0	0	0	0	0	0	0	0	0	0	1	0	0	0	0	0	0	0	0	0	0	0	0	0	0	0	0	1.8442	0.774651	0	0	0	0	0	0
sp|Q03104|MSC1_YEAST	MSC1	Meiotic sister chromatid recombination protein 1	513	0	0	2	4	4	4	3	4	5	4	5	4	5	2	4	2	6	0	8	4	2	0	6	3	2	1	3	2	4	2	11	7	2	4	9	3	0	0	1.84386	4.57162	6.17056	3.68464	4.58656	4.98083	5.13283	3.97186
sp|Q03798|AIM36_YEAST	AIM36	Altered inheritance of mitochondria protein 36. mitochondrial	255	0	0	1	1	0	1	0	0	0	0	1	1	0	0	0	0	0	0	1	2	0	0	0	0	0	1	1	2	0	0	1	1	0	1	2	2	0	0	1.83834	1.7376	0	1.90474	0	0	0	0
sp|P38113|ADH5_YEAST	ADH5	Alcohol dehydrogenase 5	351	0	0	1	0	0	1	0	0	0	2	0	0	0	0	0	2	0	0	0	0	0	0	0	0	0	1	0	0	0	0	2	2	0	0	0	0	0	0	1.83439	0	0	1.24663	0	0	0	1.24533
sp|P21242|PSA7_YEAST	PRE10	Probable proteasome subunit alpha type-7	288	0	0	1	0	0	2	0	0	2	2	0	2	1	0	0	1	0	0	1	2	0	0	1	1	0	4	2	5	0	0	2	0	0	2	4	0	0	0	1.82618	0	0	3.29758	0	0	2.60415	3.31595
sp|P53969|SAM50_YEAST	SAM50	Sorting assembly machinery 50 kDa subunit	484	0	0	2	0	0	1	0	0	2	0	1	1	0	0	0	0	0	0	0	0	0	0	0	0	0	1	2	0	0	0	3	1	0	0	0	0	0	0	1.82413	0	0	0.866183	0	0	1.90551	0
sp|P53941|IMP4_YEAST	IMP4	U3 small nucleolar ribonucleoprotein protein IMP4	290	0	0	1	0	0	0	0	0	0	0	0	0	0	0	0	0	0	0	0	0	0	0	0	0	0	0	1	0	0	0	1	2	0	0	0	0	0	0	1.82364	0	0	0	0	0	0	0
sp|P38342|TSC10_YEAST	TSC10	3-ketodihydrosphingosine reductase TSC10	320	0	0	1	1	0	0	2	2	0	0	0	0	0	0	1	1	0	0	0	0	0	0	0	1	0	0	2	2	1	0	4	1	0	0	0	2	0	0	1.81973	1.40628	0	0	3.27719	4.95637	0	0
sp|P53388|DIP5_YEAST	DIP5	Dicarboxylic amino acid permease	608	0	0	2	2	0	0	0	0	0	2	1	1	0	0	0	0	0	0	2	0	0	0	0	0	0	0	0	0	3	0	4	3	0	0	0	0	0	0	1.81152	2.24483	0	0	0	0	0	0.858888
sp|P40064|NU157_YEAST	NUP157	Nucleoporin NUP157	1391	0	0	6	1	0	0	0	0	0	0	0	1	0	0	0	1	0	0	0	4	0	0	3	0	2	3	10	12	0	0	19	6	0	0	1	0	0	0	1.80824	0.315166	0	0	0	0	0	0
sp|P03872|REP2_YEAST	REP2	Partitioning protein REP2	296	0	0	2	1	0	0	0	0	0	0	0	0	0	0	0	0	0	0	0	0	0	0	0	0	3	7	7	9	0	0	1	1	0	0	0	0	0	0	1.80247	2.23963	0	0	0	0	0	0
sp|Q08959|PGC1_YEAST	PGC1	Phosphatidylglycerol phospholipase C	321	0	0	1	2	0	2	0	0	2	0	0	0	0	0	0	0	0	0	0	0	0	0	0	0	0	2	1	3	0	0	4	0	0	0	0	0	0	0	1.8023	3.72801	0	2.97623	0	0	2.03873	0
sp|P40528|SYG1_YEAST	SYG1	Protein SYG1	902	0	0	3	1	1	1	1	1	1	0	1	2	0	0	0	0	0	0	0	1	0	0	0	0	2	2	1	2	1	0	1	2	0	0	0	0	0	0	1.79588	0.76304	0.690479	0.513795	0.697603	0.630865	0.72123	0
sp|P53904|TBCB_YEAST	ALF1	Tubulin-specific chaperone B	254	0	0	1	0	0	0	0	0	0	0	0	0	0	0	0	0	0	0	0	0	0	0	0	0	0	0	0	0	0	0	0	0	0	0	0	0	0	0	1.79487	0	0	0	0	0	0	0
sp|P38072|SCO2_YEAST	SCO2	Protein SCO2. mitochondrial	301	0	0	1	1	0	1	0	2	0	1	0	0	1	0	2	2	0	0	0	0	0	0	1	1	0	0	1	1	0	0	0	2	0	0	0	1	0	0	1.79177	1.51572	0	1.0333	0	2.8797	0	1.0942
sp|P37898|AAP1_YEAST	AAP1	Alanine\arginine aminopeptidase	856	0	0	3	1	2	7	6	5	3	3	2	2	1	1	0	3	0	0	4	2	1	0	6	3	0	4	3	3	0	0	5	2	2	5	4	2	0	0	1.79146	0.597108	1.93626	3.50564	3.99494	3.06995	1.50735	1.57837
sp|P34221|PP2C3_YEAST	PTC3	Protein phosphatase 2C homolog 3	468	0	0	2	1	0	2	0	0	0	3	3	2	0	0	0	1	0	0	3	3	0	0	3	1	0	3	2	3	0	0	3	0	0	1	7	1	0	0	1.79082	1.32058	0	3.01484	0	0	0	1.07274
sp|P53742|NOG2_YEAST	NOG2	Nucleolar GTP-binding protein 2	486	0	0	2	0	0	0	0	0	0	0	0	0	0	0	0	0	0	0	0	0	0	0	0	0	5	6	8	10	3	0	7	4	0	0	0	0	0	0	1.78666	0	0	0	0	0	0	0
sp|P32795|YME1_YEAST	YME1	Mitochondrial inner membrane i-AAA protease supercomplex subunit YME1	747	0	0	4	2	0	5	2	5	1	3	5	6	2	0	0	1	0	0	6	5	2	0	5	4	1	6	8	8	0	0	8	2	0	0	7	6	0	0	1.77413	1.23404	0	2.78261	1.665	2.81823	0.505749	1.47476
sp|P47032|PRY1_YEAST	PRY1	Protein PRY1	299	0	0	1	1	0	1	0	1	0	0	0	0	0	1	0	1	0	0	0	1	0	0	0	2	0	0	1	0	0	1	2	1	0	0	1	0	0	0	1.75766	1.73604	0	1.78374	0	1.27289	0	0
sp|Q06688|SRR1L_YEAST	BER1	SRR1-like protein BER1	274	0	0	1	0	0	0	0	0	0	0	0	0	0	0	0	0	0	0	0	0	0	0	0	0	3	2	2	5	0	0	2	1	0	0	0	0	0	0	1.75601	0	0	0	0	0	0	0
sp|P40961|PHB1_YEAST	PHB1	Prohibitin-1	287	0	0	1	1	0	0	0	1	1	0	1	2	0	1	1	1	0	0	0	1	0	0	0	0	0	1	1	1	1	0	1	2	0	0	0	1	0	0	1.72083	2.01987	0	0	0	2.42709	1.71086	0
sp|P46995|SET2_YEAST	SET2	Histone-lysine N-methyltransferase. H3 lysine-36 specific	733	0	0	3	3	0	0	0	0	0	3	0	1	0	0	0	0	0	0	0	0	0	0	0	0	0	4	2	4	0	0	2	3	0	0	0	0	0	0	1.71446	2.24343	0	0	0	0	0	1.73432
sp|P28519|RAD14_YEAST	RAD14	DNA repair protein RAD14	371	0	0	1	0	0	0	0	0	0	0	0	0	0	0	0	0	0	0	0	0	0	0	0	0	1	1	1	2	0	0	0	0	0	0	0	0	0	0	1.71188	0	0	0	0	0	0	0
sp|P53228|TAL2_YEAST	NQM1	Transaldolase NQM1	333	0	0	2	0	0	2	0	1	1	3	2	3	1	0	0	1	2	0	3	2	0	0	1	2	0	2	0	1	1	0	1	1	0	0	1	0	0	0	1.70238	0	0	3.47548	0	1.81365	1.62018	5.29427
sp|P47141|RT26_YEAST	RSM26	Small ribosomal subunit protein mS42	266	0	0	1	0	0	1	0	1	0	0	0	0	0	0	0	0	0	0	3	0	0	0	1	0	0	0	0	1	0	0	0	0	0	0	1	0	0	0	1.6893	0	0	0.88605	0	1.78271	0	0
sp|P38196|FUI1_YEAST	FUI1	Uridine permease	639	0	0	2	2	0	0	0	0	1	0	0	1	0	0	0	0	0	0	0	0	0	0	0	0	0	0	0	1	1	0	2	2	0	0	0	0	0	0	1.67876	1.56679	0	0	0	0	0.717127	0
sp|P54113|PUR91_YEAST	ADE16	Bifunctional purine biosynthesis protein ADE16	591	0	0	2	2	1	2	0	0	2	4	3	4	1	0	1	0	1	0	3	5	0	0	3	2	0	4	1	5	1	0	2	1	1	4	3	1	0	0	1.66862	1.13312	1.85031	1.83117	0	0	2.04476	4.10035
sp|P27514|PHO91_YEAST	PHO91	Low-affinity phosphate transporter PHO91	894	0	0	3	1	0	2	0	1	0	0	0	1	0	0	0	0	0	0	0	0	0	0	0	1	7	10	7	6	4	0	5	2	0	0	0	1	0	0	1.66568	0.428795	0	0.847201	0	1.37348	0	0
sp|P32337|IMB3_YEAST	PSE1	Importin subunit beta-3	1089	0	0	4	4	0	5	1	3	6	3	6	4	1	0	3	2	0	1	3	3	0	0	4	2	1	7	7	6	0	0	8	6	0	0	3	4	0	0	1.64872	2.02573	0	2.00533	0.422166	1.43593	2.54276	1.18003
sp|P41819|DIM1_YEAST	DIM1	Dimethyladenosine transferase	318	0	0	1	0	0	0	0	0	0	0	4	0	0	0	0	0	0	0	0	0	0	0	0	0	0	3	3	3	0	0	0	0	0	0	0	0	0	0	1.64283	0	0	0	0	0	0	0
sp|P25355|CTR86_YEAST	CTR86	Copper transport protein 86	563	0	0	2	2	1	1	1	2	1	1	2	3	1	0	0	1	0	0	2	2	1	0	1	1	1	0	1	2	2	0	4	3	0	0	0	1	0	0	1.63666	1.59274	0.907592	0.646258	0.981773	1.86732	0.965262	0.757519
sp|P42842|EMW1_YEAST	EMW1	Essential for maintenance of the cell wall protein 1	904	0	0	4	0	0	0	1	1	0	2	3	1	0	0	0	0	0	0	2	0	0	0	2	0	0	1	2	1	0	0	4	1	0	0	0	0	0	0	1.63599	0	0	0	0.651318	0.607738	0	1.07698
sp|P15424|MS116_YEAST	MSS116	ATP-dependent RNA helicase MSS116. mitochondrial	664	0	0	2	1	0	2	1	2	1	0	1	1	0	0	0	0	0	0	2	3	0	0	1	2	0	2	3	4	0	0	3	0	0	0	2	2	0	0	1.63431	0.552491	0	1.11461	0.731234	1.60062	0.701829	0
sp|Q06263|VTA1_YEAST	VTA1	Vacuolar protein sorting-associated protein VTA1	330	0	0	1	1	0	1	0	2	1	1	0	0	1	1	1	1	0	1	1	2	0	0	0	1	2	2	2	2	0	0	2	0	0	2	0	1	0	0	1.63409	1.7543	0	1.02483	0	3.16941	1.02394	1.175
sp|Q01939|PRS8_YEAST	RPT6	26S proteasome regulatory subunit 8 homolog	405	0	0	1	2	0	0	2	1	0	4	3	2	0	0	3	1	0	0	3	0	0	0	3	1	1	3	4	5	0	1	3	2	0	3	4	4	0	0	1.62785	2.83224	0	0	3.21982	2.76835	0	5.52668
sp|P50276|MUP1_YEAST	MUP1	High-affinity methionine permease	574	0	0	2	3	0	2	0	3	2	2	3	1	0	0	2	2	0	1	2	1	0	0	1	0	2	2	3	3	4	0	14	6	0	0	0	2	0	0	1.60944	2.91215	0	1.34436	0	3.08599	1.71612	1.7503
sp|Q03177|YMZ2_YEAST	YMR102C	WD repeat-containing protein YMR102C	834	0	0	3	0	0	0	0	0	2	0	2	3	0	0	0	0	0	0	0	0	0	0	0	0	0	0	0	0	0	0	3	2	0	0	0	0	0	0	1.6088	0	0	0	0	0	1.16782	0
sp|P53839|GOR1_YEAST	GOR1	Glyoxylate reductase 1	350	0	0	1	1	0	5	1	1	0	0	2	1	0	0	0	0	0	0	2	2	0	0	0	3	0	3	2	0	0	0	2	2	0	2	3	2	0	0	1.60722	1.76912	0	7.35357	2.42424	2.56713	0	0
sp|P06775|HIP1_YEAST	HIP1	Histidine permease	603	0	0	2	4	0	0	0	0	1	0	2	3	0	0	0	3	0	0	2	2	0	0	2	1	1	3	3	5	1	0	4	5	0	0	0	1	0	0	1.59544	4.70216	0	0	0	0	0.704987	0
sp|P46970|NMD5_YEAST	NMD5	Nonsense-mediated mRNA decay protein 5	1048	0	0	3	4	0	1	0	3	3	0	5	4	0	0	3	2	0	0	0	0	0	0	2	0	2	3	4	5	1	0	4	6	0	0	0	3	0	0	1.58892	2.15635	0	0.350198	0	1.4675	1.33718	0
sp|P29029|CHIT_YEAST	CTS1	Endochitinase	562	0	0	2	1	0	0	0	2	0	1	0	1	8	0	2	5	0	0	1	1	0	0	0	2	0	1	1	1	0	0	0	3	0	0	1	1	0	0	1.58629	1.24638	0	0	0	2.1413	0	0.467491
sp|P40308|TGL3_YEAST	TGL3	Triacylglycerol lipase 3	642	0	0	2	1	0	0	0	0	0	0	0	0	0	0	0	0	0	0	0	0	0	0	0	0	0	1	0	3	0	0	4	0	0	0	0	0	0	0	1.57236	0.713757	0	0	0	0	0	0
sp|Q03306|PKH3_YEAST	PKH3	Serine\threonine-protein kinase PKH3	898	0	0	2	2	0	0	0	0	0	0	0	0	0	0	0	0	0	0	0	0	0	0	0	0	0	1	3	1	0	0	0	0	0	0	0	0	0	0	1.56684	1.35164	0	0	0	0	0	0
sp|P38805|RPF1_YEAST	RPF1	Ribosome production factor 1	295	0	0	1	0	0	0	0	0	0	0	0	0	0	0	0	0	0	0	0	0	0	0	0	0	5	10	7	9	0	1	8	5	0	0	0	0	0	0	1.55526	0	0	0	0	0	0	0
sp|P00812|ARGI_YEAST	CAR1	Arginase	333	0	0	1	1	0	4	0	1	5	6	4	3	0	0	1	2	2	0	3	1	1	0	2	1	1	3	3	4	0	0	4	3	1	1	0	0	0	0	1.54603	1.52081	0	5.64594	0	1.70444	7.3987	8.90106
sp|Q00362|2ABA_YEAST	CDC55	Protein phosphatase PP2A regulatory subunit B	526	0	0	2	3	0	0	0	0	0	0	0	0	0	0	0	0	0	0	0	0	0	0	0	0	0	0	0	1	0	0	0	1	0	0	0	0	0	0	1.54243	2.49442	0	0	0	0	0	0
sp|P36122|BCH2_YEAST	BCH2	Protein BCH2	765	0	0	3	0	0	0	0	0	0	0	0	0	0	0	0	0	0	0	2	1	0	0	0	0	0	0	2	3	0	0	5	4	0	0	0	0	0	0	1.538	0	0	0	0	0	0	0
sp|P36152|DRE2_YEAST	DRE2	Fe-S cluster assembly protein DRE2	348	0	0	1	2	0	0	0	0	0	0	0	0	0	0	0	0	0	0	0	0	0	0	0	0	2	2	0	0	3	0	7	2	0	0	0	0	0	0	1.53382	2.66673	0	0	0	0	0	0
sp|P53836|CA120_YEAST	CAF120	CCR4-NOT transcriptional complex subunit CAF120	1060	0	0	3	5	0	0	0	0	0	1	1	4	0	0	0	0	0	0	0	0	0	0	0	0	0	3	3	4	0	0	3	1	0	0	0	0	0	0	1.52467	2.16002	0	0	0	0	0	0.545147
sp|P50942|INP52_YEAST	INP52	Polyphosphatidylinositol phosphatase INP52	1183	0	0	3	0	0	0	0	0	0	0	2	0	0	0	0	0	0	0	0	0	0	0	0	0	3	5	5	7	0	0	3	1	0	1	0	0	0	0	1.52005	0	0	0	0	0	0	0
sp|P38310|FTH1_YEAST	FTH1	Iron transporter FTH1	465	0	0	1	0	0	1	1	0	1	1	0	0	0	0	0	0	0	0	0	2	0	0	0	0	1	1	2	2	0	0	2	2	0	0	0	0	0	0	1.51424	0	0	1.22233	2.01295	0	1.06329	1.52177
sp|P53974|ARK1_YEAST	ARK1	Actin-regulating kinase 1	638	0	0	2	0	0	0	0	0	0	0	0	0	0	0	0	0	0	0	0	0	0	0	0	0	1	2	2	0	0	0	0	0	0	0	0	0	0	0	1.50283	0	0	0	0	0	0	0
sp|P40504|KTR7_YEAST	KTR7	Probable mannosyltransferase KTR7	517	0	0	2	0	0	0	0	0	1	0	0	0	0	0	0	0	0	0	0	0	0	0	0	0	0	0	0	2	0	0	0	0	0	0	0	0	0	0	1.49833	0	0	0	0	0	0.790655	0
sp|P39719|FLC2_YEAST	FLC2	Flavin carrier protein 2	783	0	0	2	1	0	1	0	0	4	4	2	2	0	0	0	0	0	0	3	4	0	0	0	0	4	5	2	2	3	3	1	6	0	0	0	0	0	0	1.46594	0.567351	0	0.423535	0	0	1.78425	4.29217
sp|P36059|NNRD_YEAST	NNR2	ATP-dependent (S)-NAD(P)H-hydrate dehydratase	337	0	0	1	0	1	3	0	1	2	4	2	2	4	2	2	1	1	1	2	4	0	0	0	1	0	3	2	3	2	0	3	1	0	2	2	0	0	0	1.45118	0	1.88083	3.95353	0	1.96058	2.65366	5.9011
sp|P35183|AST1_YEAST	AST1	Protein AST1	429	0	0	1	1	0	0	0	0	0	0	0	0	0	0	0	0	0	0	3	3	0	0	0	0	3	7	8	8	2	0	9	2	0	0	0	0	0	0	1.44495	0.884094	0	0	0	0	0	0
sp|P38886|RPN10_YEAST	RPN10	26S proteasome regulatory subunit RPN10	268	0	0	1	2	0	2	0	1	0	0	0	2	0	0	0	1	0	0	2	0	0	0	2	2	0	4	2	4	0	0	0	1	0	2	2	0	0	0	1.43094	4.69309	0	6.17463	0	3.65256	0	0
sp|Q12403|ERP3_YEAST	ERP3	Protein ERP3	225	0	0	1	0	0	0	0	0	0	0	0	0	0	0	0	2	0	0	0	0	0	0	0	0	0	0	0	1	0	0	1	0	0	0	0	2	0	0	1.42908	0	0	0	0	0	0	0
sp|P09733|TBA1_YEAST sp|P09734|TBA3_YEAST	TUB1	Tubulin alpha-1 chain	447	0	0	1	0	0	0	0	0	0	0	2	0	0	0	0	0	0	0	0	0	0	0	0	0	0	0	0	0	0	0	0	0	0	0	0	0	0	0	1.42519	0	0	0	0	0	0	0
sp|Q07534|S2538_YEAST	HEM25	Mitochondrial glycine transporter	307	0	0	1	0	0	0	0	0	0	0	0	0	0	0	0	1	0	0	1	0	0	0	1	0	2	2	2	4	7	0	6	5	0	0	0	2	0	0	1.42362	0	0	0	0	0	0	0
sp|Q08926|UIP4_YEAST	UIP4	ULP1-interacting protein 4	304	0	0	1	1	0	0	0	0	0	0	0	0	0	0	0	0	0	0	0	1	0	0	0	0	0	1	1	1	3	1	1	1	0	0	0	0	0	0	1.40546	1.68403	0	0	0	0	0	0
sp|P40363|SFGH_YEAST	YJL068C	S-formylglutathione hydrolase	299	0	0	1	0	0	1	0	1	0	1	0	1	1	0	0	0	0	0	2	0	0	0	1	1	0	3	0	0	0	0	2	3	0	0	1	1	0	0	1.4043	0	0	1.32796	0	1.56722	0	1.43092
sp|P38244|PFF1_YEAST	PFF1	Vacuolar membrane protease	976	0	0	3	4	0	0	0	0	0	0	0	0	0	0	0	0	0	0	0	0	0	0	0	0	0	1	2	0	7	2	12	6	0	1	0	2	0	0	1.39414	2.01682	0	0	0	0	0	0
sp|P38120|RT09_YEAST	MRPS9	Small ribosomal subunit protein uS9m	278	0	0	1	1	0	0	0	0	0	0	0	1	0	0	0	1	0	0	1	1	0	1	0	0	0	1	1	0	0	0	0	0	0	0	1	0	0	0	1.39277	1.18593	0	0	0	0	0	0
sp|Q03780|YD239_YEAST	YDR239C	Uncharacterized protein YDR239C	787	0	0	2	3	0	0	0	0	0	0	0	0	0	0	0	0	0	0	0	0	0	0	0	0	2	3	6	2	0	0	3	2	0	0	0	0	0	0	1.39181	1.93807	0	0	0	0	0	0
sp|P41733|CDC91_YEAST	GAB1	GPI transamidase component GAB1	394	0	0	1	1	0	0	0	0	0	0	0	0	1	0	0	0	0	0	0	0	0	0	0	0	0	1	0	0	1	0	0	0	0	0	0	0	0	0	1.39095	1.19705	0	0	0	0	0	0
sp|P33310|MDL1_YEAST	MDL1	ATP-dependent permease MDL1. mitochondrial	695	0	0	2	0	0	1	0	4	0	0	2	0	0	0	2	3	0	0	3	2	0	0	2	3	1	3	2	4	1	1	3	3	0	0	1	3	0	0	1.38703	0	0	0.56332	0	2.43133	0	0
sp|P38142|YB91_YEAST	YBR241C	Probable metabolite transport protein YBR241C	488	0	0	1	0	0	0	0	1	1	0	1	0	0	0	0	0	0	0	0	0	0	0	0	0	0	2	0	1	2	0	2	1	0	0	0	1	0	0	1.36409	0	0	0	0	2.28751	2.04127	0
sp|P32771|FADH_YEAST	SFA1	S-(hydroxymethyl)glutathione dehydrogenase	386	0	0	1	2	0	4	2	3	0	0	1	1	1	0	0	0	0	0	1	1	0	0	2	3	0	3	3	1	0	0	2	1	0	2	3	2	0	0	1.35486	3.5109	0	5.40136	2.68651	5.20346	0	0
sp|Q06510|TAZ_YEAST	TAZ1	Tafazzin	381	0	0	1	1	0	0	0	0	0	0	0	0	0	0	0	1	0	0	0	0	0	0	0	0	0	0	0	1	2	0	0	1	0	0	0	0	0	0	1.35406	1.35121	0	0	0	0	0	0
sp|Q12275|YO093_YEAST	YOR093C	Uncharacterized protein YOR093C	1648	0	0	3	4	0	0	0	0	0	0	1	2	0	0	0	0	0	0	0	0	0	0	0	0	0	0	1	1	0	0	3	1	0	0	0	0	0	0	1.3513	1.23082	0	0	0	0	0	0
sp|P25303|SCJ1_YEAST	SCJ1	DnaJ-related protein SCJ1	377	0	0	1	1	0	0	0	0	0	0	0	0	0	0	0	1	0	0	0	0	0	0	0	0	2	1	2	1	0	0	1	0	0	0	0	1	0	0	1.32806	1.24718	0	0	0	0	0	0
sp|P40487|DPH1_YEAST	DPH1	2-(3-amino-3-carboxypropyl)histidine synthase subunit 1	425	0	0	1	1	0	0	0	0	0	0	0	0	0	0	0	0	0	0	0	0	0	0	0	0	1	0	2	1	0	0	1	0	0	0	0	0	0	0	1.31091	0.924456	0	0	0	0	0	0
sp|P39976|DLD3_YEAST	DLD3	D-2-hydroxyglutarate--pyruvate transhydrogenase DLD3	496	0	0	3	1	0	1	0	0	0	2	3	3	2	0	0	1	1	0	7	0	0	0	0	4	1	0	4	4	0	0	4	2	0	2	4	0	0	0	1.31074	1.19054	0	0.846758	0	0	0	2.1132
sp|Q12745|SEC39_YEAST	SEC39	Protein transport protein SEC39	709	0	0	4	0	0	0	0	0	2	0	3	0	0	0	0	0	0	0	0	0	0	0	2	0	0	0	0	1	0	0	0	0	0	0	0	1	0	0	1.30786	0	0	0	0	0	1.04943	0
sp|P07246|ADH3_YEAST	ADH3	Alcohol dehydrogenase 3. mitochondrial	375	0	0	1	3	0	5	2	3	2	7	3	2	4	2	2	1	4	0	6	6	2	0	2	5	0	3	2	11	0	0	4	3	6	6	6	4	0	0	1.30379	4.4358	0	6.35243	3.81565	5.25849	4.22832	11.6423
sp|P40413|TCPE_YEAST	CCT5	T-complex protein 1 subunit epsilon	562	0	0	2	2	0	0	0	0	0	2	0	1	0	0	0	0	0	0	0	1	0	0	0	0	0	3	1	1	0	0	1	1	0	0	3	3	0	0	1.30297	1.38462	0	0	0	0	0	1.32997
sp|P28321|MGLL_YEAST	YJU3	Monoglyceride lipase	313	0	0	1	1	1	3	0	2	2	2	0	0	3	0	0	2	2	0	4	0	2	0	2	2	2	4	7	5	3	0	4	1	1	2	7	2	0	0	1.28826	1.60777	1.78779	3.25294	0	2.88012	3.03975	2.33514
sp|P38737|ECM29_YEAST	ECM29	Proteasome component ECM29	1868	0	0	4	4	2	2	0	1	3	3	5	4	1	0	0	3	0	0	4	3	0	0	3	5	0	4	7	5	0	0	4	4	0	0	0	9	0	0	1.28563	0.936521	0.912965	0.726884	0	0.313434	0.851621	0.416544
sp|P32628|RAD23_YEAST	RAD23	UV excision repair protein RAD23	398	0	0	1	1	0	2	0	1	0	2	0	1	0	0	0	1	0	0	1	1	0	1	1	1	2	2	3	2	0	0	1	0	0	3	2	1	0	0	1.28108	1.31737	0	3.50818	0	1.19532	0	3.92333
sp|P25621|FEN2_YEAST	FEN2	Pantothenate transporter FEN2	512	0	0	1	1	0	0	0	1	0	1	0	0	0	1	0	0	0	0	0	0	0	0	0	0	0	0	0	0	0	2	1	0	0	0	0	0	0	0	1.261	1.36276	0	0	0	1.47559	0	1.01528
sp|P32462|ERG24_YEAST	ERG24	Delta(14)-sterol reductase ERG24	438	0	0	1	0	0	0	0	0	0	0	0	0	0	0	0	0	0	0	0	0	0	0	2	0	0	0	2	2	1	0	4	0	0	0	0	0	0	0	1.25167	0	0	0	0	0	0	0
sp|Q02932|KA120_YEAST	KAP120	Importin beta-like protein KAP120	1032	0	0	2	2	0	2	1	1	0	4	3	3	0	0	0	1	0	0	2	1	0	0	0	0	0	3	1	2	0	0	4	1	0	0	0	2	0	0	1.25162	1.12753	0	1.1887	0.372733	0.359073	0	2.19635
sp|P23594|PP2A1_YEAST sp|P23595|PP2A2_YEAST	PPH21	Serine\threonine-protein phosphatase PP2A-1 catalytic subunit	369	0	0	1	1	0	3	2	1	0	1	2	1	0	0	0	0	0	0	2	1	0	0	1	0	0	0	2	1	0	0	1	1	0	1	2	2	0	0	1.23573	1.86493	0	4.01585	6.01989	2.61878	0	2.21318
sp|P23900|FPS1_YEAST	FPS1	Glycerol uptake\efflux facilitator protein	669	0	0	1	2	0	0	0	0	0	0	0	1	0	0	0	0	0	0	0	0	0	0	0	0	0	0	2	0	0	1	1	0	0	0	0	0	0	0	1.23424	1.12302	0	0	0	0	0	0
sp|P52891|NUP84_YEAST	NUP84	Nucleoporin NUP84	726	0	0	2	0	0	0	0	0	0	0	0	0	0	0	0	0	0	0	2	0	0	0	0	3	0	1	4	3	0	0	2	0	0	0	1	1	0	0	1.2264	0	0	0	0	0	0	0
sp|P51534|SHE4_YEAST	SHE4	SWI5-dependent HO expression protein 4	789	0	0	2	2	0	0	2	1	0	0	3	1	1	0	0	2	0	0	2	2	0	0	1	1	0	1	2	3	0	0	5	2	0	0	0	0	0	0	1.21964	1.54961	0	0	0.674363	0.99121	0	0
sp|P38348|HSM3_YEAST	HSM3	DNA mismatch repair protein HSM3	480	0	0	1	0	0	2	1	3	0	0	3	4	0	0	0	2	0	0	1	0	0	0	3	1	0	0	0	1	0	0	4	3	0	0	0	3	0	0	1.21528	0	0	1.4563	1.16643	3.42775	0	0
sp|P0CX63|YF21B_YEAST sp|P0CX64|YG22B_YEAST sp|P25384|YC21B_YEAST	TY2B-F	Transposon Ty2-F Gag-Pol polyprotein	1770	0	0	8	0	0	0	0	0	0	0	0	0	0	0	0	0	0	0	0	0	0	0	0	0	0	0	0	6	0	0	0	0	0	0	0	0	0	0	1.21173	0	0	0	0	0	0	0
sp|P40074|AVT6_YEAST	AVT6	Vacuolar amino acid transporter 6	448	0	0	1	0	0	0	0	0	0	0	0	0	0	0	0	0	0	0	0	1	0	0	0	0	1	1	1	1	0	0	2	1	0	0	0	0	0	0	1.20063	0	0	0	0	0	0	0
sp|P32844|SEC6_YEAST	SEC6	Exocyst complex component SEC6	805	0	0	2	1	0	1	0	2	0	1	3	3	0	0	0	1	0	0	0	0	0	0	2	1	1	6	5	4	1	0	7	4	0	0	0	2	0	0	1.2004	0.522225	0	0.481796	0	1.05093	0	0.474514
sp|P40469|MET18_YEAST	MET18	DNA repair\transcription protein MET18\MMS19	1032	0	0	2	2	0	0	1	1	0	0	3	0	0	0	0	2	0	0	2	0	0	0	4	2	0	2	5	3	0	0	4	4	0	0	0	4	0	0	1.18793	0.66248	0	0	0.541142	0.634998	0	0
sp|P41697|BUD6_YEAST	BUD6	Bud site selection protein 6	788	0	0	2	1	0	0	1	2	3	2	2	1	2	0	0	1	0	0	1	3	0	0	1	0	3	5	3	6	3	1	3	2	1	1	2	0	0	0	1.181	0.667193	0	0	0.918942	0.862107	2.09428	1.26275
sp|P39952|OXA1_YEAST	OXA1	Mitochondrial inner membrane protein OXA1	402	0	0	1	1	0	0	0	1	0	0	1	2	0	0	1	1	0	0	0	0	0	0	1	1	0	1	2	1	0	0	0	0	0	0	0	1	0	0	1.17677	0.857386	0	0	0	1.22819	0	0
sp|P39533|ACON2_YEAST	ACO2	Homocitrate dehydratase. mitochondrial	789	0	0	2	1	0	5	7	2	0	0	6	4	0	0	0	2	2	0	5	2	0	0	5	7	0	2	5	6	0	0	11	4	5	4	19	1	0	0	1.17116	0.647661	0	2.94473	6.13176	2.05288	0	0
sp|P47047|MTR4_YEAST	MTR4	ATP-dependent RNA helicase DOB1	1073	0	0	2	3	0	0	0	2	0	0	0	0	1	0	2	3	0	0	0	0	0	0	0	0	0	1	2	2	0	0	0	3	0	0	1	3	0	0	1.16362	1.71187	0	0	0	1.56056	0	0
sp|P39732|GIP4_YEAST	GIP4	GLC7-interacting protein 4	760	0	0	2	0	0	0	0	0	0	0	0	0	0	0	0	0	0	0	0	0	0	0	0	0	0	0	3	3	0	0	2	0	0	0	0	0	0	0	1.14885	0	0	0	0	0	0	0
sp|Q06839|YP097_YEAST	YPR097W	PX domain-containing protein YPR097W	1073	0	0	2	1	0	2	0	0	1	0	0	2	2	0	2	0	0	0	0	0	0	0	2	0	1	2	4	1	2	1	5	3	0	0	0	0	0	0	1.1383	0.620197	0	0.760708	0	0	0.435188	0
sp|P36534|RM40_YEAST	MRPL40	Large ribosomal subunit protein uL24m	297	0	0	1	0	0	0	0	0	0	0	0	0	0	0	0	0	0	0	1	1	0	0	0	1	1	1	1	1	0	0	0	0	0	0	0	0	0	0	1.13516	0	0	0	0	0	0	0
sp|P89102|SEC5_YEAST	SEC5	Exocyst complex component SEC5	971	0	0	2	2	2	4	0	2	4	4	3	4	0	0	0	1	0	0	3	2	0	0	3	3	0	2	6	4	1	0	4	3	0	0	0	8	0	0	1.12916	0.889598	0.995008	1.43674	0	1.07487	1.66343	1.29879
sp|P47018|MTC1_YEAST	MTC1	Maintenance of telomere capping protein 1	478	0	0	1	1	0	2	0	0	0	5	2	1	0	0	0	0	9	3	9	6	0	0	0	1	3	4	3	6	1	1	5	4	0	4	1	0	0	0	1.12261	1.1775	0	1.71512	0	0	0	4.99534
sp|P53741|BRE5_YEAST	BRE5	UBP3-associated protein BRE5	515	0	0	1	3	0	0	0	0	0	0	0	0	0	0	0	0	0	0	0	0	0	0	0	0	2	7	7	6	0	0	3	3	0	0	0	0	0	0	1.12034	2.94964	0	0	0	0	0	0
sp|Q08199|SIL1_YEAST	SIL1	Nucleotide exchange factor SIL1	421	0	0	1	1	0	0	0	1	2	2	2	2	1	0	1	0	0	0	2	1	0	0	1	1	1	3	1	3	0	1	2	2	0	1	3	2	0	0	1.11777	0.946975	0	0	0	1.24389	2.54163	2.25806
sp|P25574|EMC1_YEAST	EMC1	ER membrane protein complex subunit 1	760	0	0	1	0	0	0	0	0	1	0	2	1	0	0	0	0	0	0	0	0	0	0	1	0	0	2	0	2	1	0	5	0	0	0	0	2	0	0	1.11737	0	0	0	0	0	0.329495	0
sp|Q06697|CDC73_YEAST	CDC73	Cell division control protein 73	393	0	0	1	1	0	0	0	0	0	0	0	0	0	0	0	0	0	0	0	0	0	0	0	0	3	4	4	5	1	0	3	0	0	0	1	0	0	0	1.10379	0.990976	0	0	0	0	0	0
sp|P40351|ALG8_YEAST	ALG8	Dolichyl pyrophosphate Glc1Man9GlcNAc2 alpha-1.3-glucosyltransferase	577	0	0	1	0	0	0	0	0	0	0	1	0	0	0	0	0	0	0	0	0	0	0	0	0	0	0	1	2	0	0	2	1	0	0	0	0	0	0	1.10087	0	0	0	0	0	0	0
sp|Q12152|YP150_YEAST	YPL150W	Putative serine\threonine-protein kinase YPL150W	901	0	0	2	2	0	0	0	0	1	3	1	0	0	0	0	1	0	0	0	0	0	0	0	0	0	0	0	0	0	0	1	2	0	0	0	0	0	0	1.10054	0.300879	0	0	0	0	0.416655	2.11202
sp|P36016|LHS1_YEAST	LHS1	Heat shock protein 70 homolog LHS1	881	0	0	2	4	0	1	0	2	1	2	6	6	1	0	0	2	3	0	2	2	0	0	0	2	1	4	3	3	1	0	5	2	2	1	9	4	0	0	1.09534	2.2202	0	0.563986	0	1.2092	0.513829	1.0123
sp|P38903|2A5D_YEAST	RTS1	Serine\threonine-protein phosphatase 2A 56 kDa regulatory subunit delta isoform	757	0	0	2	0	0	1	0	2	2	0	2	1	0	0	0	0	0	0	0	0	0	0	2	0	0	2	1	0	0	0	3	0	0	0	0	1	0	0	1.09496	0	0	0.56621	0	0.523284	1.03987	0
sp|P39993|GEA2_YEAST	GEA2	ARF guanine-nucleotide exchange factor 2	1459	0	0	3	4	0	3	0	1	0	2	2	3	0	0	0	3	0	0	1	0	0	0	2	2	1	3	3	5	5	0	3	6	0	0	0	3	0	0	1.09072	2.00039	0	0.752671	0	0.35081	0	0.841465
sp|P47054|NU192_YEAST	NUP192	Nucleoporin NUP192	1683	0	0	4	1	0	2	2	0	3	0	5	3	0	0	2	2	0	0	5	5	0	0	2	0	0	5	2	8	0	0	9	2	0	0	2	2	0	0	1.08984	0.317465	0	0.397176	0.49605	0	0.30803	0
sp|P34219|TOD6_YEAST	TOD6	Transcriptional regulatory protein TOD6	525	0	0	1	0	0	0	0	0	0	0	0	0	0	0	0	0	0	0	0	0	0	0	0	0	2	3	2	2	0	0	1	0	0	0	0	0	0	0	1.08519	0	0	0	0	0	0	0
sp|P36051|MCD4_YEAST	MCD4	GPI ethanolamine phosphate transferase 1	919	0	0	2	0	0	1	0	0	2	1	1	1	0	0	0	1	0	0	0	0	0	0	0	0	0	1	0	0	2	0	4	2	0	0	0	0	0	0	1.07722	0	0	0.40613	0	0	1.14392	0.541388
sp|Q08818|MSC6_YEAST	MSC6	Meiotic sister-chromatid recombination protein 6. mitochondrial	692	0	0	3	3	5	7	4	4	4	2	5	6	4	0	4	1	0	0	4	5	2	0	4	4	0	7	8	6	0	0	6	3	0	2	4	5	0	0	1.07073	1.60571	5.89422	5.46551	4.76601	4.85287	3.96333	1.17832
sp|P53121|FLC3_YEAST	FLC3	Putative flavin carrier protein 3	802	0	0	1	1	0	0	0	1	0	1	1	1	0	0	0	1	0	1	0	0	0	1	1	0	0	0	2	1	0	0	1	2	0	0	0	0	0	0	1.06875	1.00265	0	0	0	0.826092	0	0.650219
sp|P39006|PSD1_YEAST	PSD1	Phosphatidylserine decarboxylase proenzyme 1. mitochondrial	500	0	0	1	1	0	2	0	1	0	0	2	0	0	0	1	2	0	0	1	0	0	0	1	1	0	0	2	2	0	0	3	2	0	0	0	1	0	0	1.06633	0.993688	0	1.49979	0	0.782887	0	0
sp|P33300|SUR1_YEAST	SUR1	Mannosyl phosphorylinositol ceramide synthase SUR1	382	0	0	1	2	0	0	0	0	1	1	0	1	0	0	0	0	1	0	0	2	0	0	0	0	3	2	2	3	2	0	1	1	0	0	0	0	0	0	1.05667	2.56012	0	0	0	0	1.01883	1.18507
sp|P48412|UPF3_YEAST	UPF3	Nonsense-mediated mRNA decay protein 3	387	0	0	1	1	0	0	0	0	0	0	0	0	0	0	0	1	0	0	0	0	0	0	0	0	2	4	3	2	0	0	1	0	0	0	0	0	0	0	1.05567	1.00193	0	0	0	0	0	0
sp|Q02825|SEN54_YEAST	SEN54	tRNA-splicing endonuclease subunit SEN54	467	0	0	1	0	0	0	0	0	0	0	0	0	0	0	0	0	0	0	0	0	0	0	0	0	1	1	2	4	0	0	1	0	0	0	0	0	0	0	1.05391	0	0	0	0	0	0	0
sp|P11710|FUS1_YEAST	FUS1	Nuclear fusion protein FUS1	512	0	0	2	4	0	0	0	0	0	0	0	0	0	0	0	0	0	0	0	0	0	0	0	0	6	6	4	6	0	0	0	2	0	0	0	0	0	0	1.03366	3.23704	0	0	0	0	0	0
sp|P53154|GUP1_YEAST	GUP1	Membrane-bound O-acyltransferase GUP1	560	0	0	2	2	0	3	0	0	1	2	2	2	3	0	0	2	0	0	0	2	0	0	2	0	1	1	0	2	2	0	2	3	0	0	0	3	0	0	1.02412	1.43309	0	2.37413	0	0	0.690552	1.18529
sp|P38702|LEU5_YEAST	LEU5	Mitochondrial carrier protein LEU5	357	0	0	1	2	0	0	0	1	0	0	0	0	1	0	0	0	0	0	0	0	0	0	1	0	0	2	0	1	2	1	4	2	0	0	0	0	0	0	1.02368	2.12651	0	0	0	1.32729	0	0
sp|Q99189|MTR10_YEAST	MTR10	mRNA transport regulator MTR10	972	0	0	2	0	0	0	0	0	0	2	1	0	0	0	1	0	0	0	0	0	0	0	3	0	0	3	3	2	0	0	5	1	0	0	1	2	0	0	1.0204	0	0	0	0	0	0	0.816489
sp|P32767|KA122_YEAST	KAP122	Importin beta-like protein KAP122	1081	0	0	3	3	0	0	0	2	0	0	0	1	0	0	0	0	0	0	0	0	0	0	0	0	0	0	0	0	0	0	2	0	0	0	0	3	0	0	1.01601	1.22686	0	0	0	1.04676	0	0
sp|P40328|TBP6_YEAST	YTA6	Probable 26S proteasome subunit YTA6	754	0	0	2	2	0	0	0	0	0	0	1	1	0	0	0	0	0	0	0	0	0	0	0	0	0	3	2	1	4	1	5	3	0	0	0	0	0	0	1.01592	1.24085	0	0	0	0	0	0
sp|Q12283|FABD_YEAST	MCT1	Malonyl CoA-acyl carrier protein transacylase. mitochondrial	360	0	0	1	0	0	1	0	0	0	0	0	0	0	0	0	0	0	0	3	1	0	0	0	1	0	1	1	2	0	0	2	1	0	0	0	0	0	0	1.01347	0	0	0.833345	0	0	0	0
sp|P38840|ARO9_YEAST	ARO9	Aromatic amino acid aminotransferase 2	513	0	0	1	0	0	4	1	3	0	2	1	2	2	2	3	1	0	0	2	1	0	2	0	1	0	1	0	0	0	0	1	2	0	1	0	0	0	0	1.01104	0	0	3.76594	1.20576	1.82825	0	1.92631
sp|P40073|SHO1_YEAST	SHO1	High osmolarity signaling protein SHO1	367	0	0	2	0	0	0	0	0	0	0	0	0	0	0	0	0	0	0	0	0	0	0	0	0	0	3	1	0	2	0	4	0	0	0	0	0	0	0	1.00976	0	0	0	0	0	0	0
sp|Q06679|UTP4_YEAST	UTP4	U3 small nucleolar RNA-associated protein 4	776	0	0	2	2	0	1	0	1	0	0	1	2	0	0	0	0	0	0	0	0	0	0	2	0	2	4	6	8	0	0	7	4	0	0	0	0	0	0	1.00849	1.30271	0	0.584745	0	0.971424	0	0
sp|Q06142|IMB1_YEAST	KAP95	Importin subunit beta-1	861	0	0	3	0	0	2	0	0	2	0	1	2	0	0	1	2	0	0	3	2	0	0	2	2	0	1	5	5	0	0	5	1	0	0	3	0	0	0	1.00776	0	0	0.786837	0	0	1.48596	0
sp|P38347|EFM2_YEAST	EFM2	Protein-lysine N-methyltransferase EFM2	419	0	0	1	0	0	0	0	0	0	0	0	0	0	0	0	0	0	0	0	0	0	0	0	0	0	0	0	0	0	0	0	0	0	0	0	0	0	0	1.0022	0	0	0	0	0	0	0
sp|P32558|SPT16_YEAST	SPT16	FACT complex subunit SPT16	1035	0	0	2	2	0	3	0	0	2	3	0	0	2	0	0	3	0	0	1	1	0	0	3	2	2	9	5	3	1	0	3	1	0	1	0	2	0	0	1.00198	0.47206	0	0.822947	0	0	0.883249	1.6554
sp|P52911|EXG2_YEAST	EXG2	Glucan 1.3-beta-glucosidase 2	562	0	0	1	1	3	3	1	3	4	4	3	2	3	0	2	2	1	0	2	1	4	0	2	2	0	1	1	1	1	0	1	1	3	0	3	5	0	0	0.99691	1.0371	5.37335	3.56438	1.21437	3.86178	5.78186	4.00064
sp|P15274|AMPD_YEAST	AMD1	AMP deaminase	810	0	0	2	0	0	0	0	1	0	0	0	2	0	0	0	0	0	0	1	0	0	1	0	0	0	3	1	2	0	0	2	0	0	0	0	1	0	0	0.993079	0	0	0	0	0.613095	0	0
sp|P40472|SIM1_YEAST sp|P53616|SUN4_YEAST	SIM1	Probable secreted beta-glucosidase SIM1	476	0	0	1	0	0	0	0	0	1	0	0	1	0	0	1	0	0	0	0	0	0	0	0	0	0	0	0	0	0	0	0	0	0	0	0	0	0	0	0.992145	0	0	0	0	0	0.775171	0
sp|P38780|YHL4_YEAST sp|P38781|RSC30_YEAST	YHR054C	Uncharacterized protein YHR054C	354	0	0	1	0	0	0	0	0	1	0	0	0	0	0	0	1	0	0	0	0	0	0	0	0	0	0	0	0	0	0	1	1	0	0	0	0	0	0	0.987225	0	0	0	0	0	1.15323	0
sp|Q08913|FEX1_YEAST sp|Q08991|FEX2_YEAST	FEX1	Fluoride export protein 1	375	0	0	1	1	0	0	0	1	0	0	0	0	0	0	0	0	0	0	0	0	0	0	0	0	0	0	0	1	0	0	0	0	0	0	0	0	0	0	0.982004	1.10254	0	0	0	1.49253	0	0
sp|P53320|MTM1_YEAST	MTM1	Mitochondrial carrier protein MTM1	366	0	0	1	0	0	0	0	0	0	0	0	0	0	0	0	1	0	0	0	0	0	0	0	0	0	0	1	1	0	0	1	1	0	0	0	0	0	0	0.979838	0	0	0	0	0	0	0
sp|P38298|YPC1_YEAST	YPC1	Alkaline ceramidase YPC1	316	0	0	1	0	0	0	0	0	0	0	0	0	0	0	0	0	0	0	0	0	0	0	1	0	1	0	0	0	2	0	3	0	0	0	0	0	0	0	0.978477	0	0	0	0	0	0	0
sp|P36150|SUMT_YEAST	MET1	Uroporphyrinogen-III C-methyltransferase	593	0	0	1	0	0	0	0	0	0	0	0	0	0	0	0	0	0	0	0	0	0	0	0	0	0	0	0	0	0	0	0	0	0	0	0	0	0	0	0.97502	0	0	0	0	0	0	0
sp|P13586|ATC1_YEAST	PMR1	Calcium-transporting ATPase 1	950	0	0	3	0	0	3	0	0	2	1	2	2	0	0	0	0	0	0	3	2	0	0	0	0	2	5	2	5	1	0	3	0	0	0	2	0	0	0	0.974721	0	0	1.18247	0	0	0.912992	0.566921
sp|Q06350|CHI2_YEAST	CTS2	Sporulation-specific chitinase 2	511	0	0	1	0	0	0	0	0	0	0	0	0	0	0	0	0	0	0	0	0	0	0	0	0	0	1	2	2	2	0	3	1	0	0	0	0	0	0	0.971399	0	0	0	0	0	0	0
sp|P22136|AEP2_YEAST	AEP2	ATPase expression protein 2. mitochondrial	580	0	0	2	0	0	0	0	0	0	0	0	0	0	0	0	0	0	0	0	1	0	0	0	1	1	0	3	5	0	0	3	0	0	0	0	1	0	0	0.964868	0	0	0	0	0	0	0
sp|P40886|HXT8_YEAST	HXT8	Hexose transporter HXT8	569	0	0	5	0	0	0	0	0	0	0	0	0	0	0	0	0	0	0	0	0	0	0	0	0	0	0	0	0	0	0	0	0	0	0	0	0	0	0	0.953463	0	0	0	0	0	0	0
sp|P15938|PRP16_YEAST	PRP16	Pre-mRNA-splicing factor ATP-dependent RNA helicase PRP16	1071	0	0	2	0	0	0	0	0	0	0	0	0	0	0	0	0	0	0	0	0	0	0	0	0	3	7	4	4	0	0	0	0	0	0	0	0	0	0	0.952341	0	0	0	0	0	0	0
sp|Q04472|MGR3_YEAST	MGR3	Mitochondrial inner membrane i-AAA protease supercomplex subunit MGR3	501	0	0	1	2	0	0	0	0	0	0	1	2	0	0	0	0	0	0	0	0	0	0	0	0	0	1	1	3	0	0	2	0	0	0	0	0	0	0	0.951986	1.35259	0	0	0	0	0	0
sp|P53049|YOR1_YEAST	YOR1	Oligomycin resistance ATP-dependent permease YOR1	1477	0	0	5	3	0	0	0	1	5	2	6	4	0	0	0	0	4	0	3	3	0	0	2	0	6	2	4	6	3	0	12	5	0	0	0	0	0	0	0.944651	1.05274	0	0	0	0.292908	1.65833	0.55502
sp|P08004|CHS1_YEAST	CHS1	Chitin synthase 1	1131	0	0	2	4	0	0	0	0	0	3	2	3	0	0	0	0	0	0	4	2	0	0	2	0	0	4	2	2	0	0	5	4	0	0	1	0	0	0	0.940111	1.45712	0	0	0	0	0	1.13866
sp|P12683|HMDH1_YEAST	HMG1	3-hydroxy-3-methylglutaryl-coenzyme A reductase 1	1054	0	0	2	1	0	0	0	0	1	0	0	0	0	0	0	0	0	0	0	0	0	1	0	0	0	0	4	5	2	0	6	2	0	0	1	2	0	0	0.939325	0.388634	0	0	0	0	0.43705	0
sp|Q04301|VBA1_YEAST	VBA1	Vacuolar basic amino acid transporter 1	562	0	0	1	1	0	1	0	1	1	0	0	0	0	0	0	0	0	0	0	0	0	0	0	0	0	1	0	0	2	1	1	1	0	0	0	1	0	0	0.937087	0.894301	0	0.584411	0	0.968977	0.84252	0
sp|Q12433|AHC1_YEAST	AHC1	Protein AHC1	566	0	0	2	0	0	0	0	1	0	0	1	0	0	0	0	0	0	0	0	0	0	0	0	0	0	0	2	0	0	0	1	0	0	0	0	0	0	0	0.936716	0	0	0	0	1.13476	0	0
sp|P06115|CATT_YEAST	CTT1	Catalase T	562	0	0	1	2	0	4	0	2	4	1	2	0	5	0	0	2	0	0	4	1	1	0	3	1	0	3	1	3	2	0	3	2	1	2	5	0	0	0	0.931447	1.63199	0	2.9373	0	2.36858	2.67019	0.949269
sp|P11412|G6PD_YEAST	ZWF1	Glucose-6-phosphate 1-dehydrogenase	505	0	0	1	1	0	5	1	0	0	1	4	0	2	0	1	0	0	0	1	4	0	0	0	2	0	2	2	3	0	0	5	2	0	6	6	1	0	0	0.929409	0.787431	0	4.25318	1.11645	0	0	0.790329
sp|Q04373|PUF6_YEAST	PUF6	Pumilio homology domain family member 6	656	0	0	1	0	0	2	0	2	0	0	1	0	0	0	1	2	0	0	0	0	0	2	0	1	0	1	1	1	0	0	1	2	0	0	1	2	0	0	0.925685	0	0	1.18872	0	1.58391	0	0
sp|Q06148|NEJ1_YEAST	NEJ1	Non-homologous end-joining protein 1	342	0	0	1	0	0	0	0	0	0	0	0	0	0	0	0	0	0	0	0	0	0	0	0	0	0	2	0	0	0	0	0	0	0	0	0	0	0	0	0.920538	0	0	0	0	0	0	0
sp|Q01477|UBP3_YEAST	UBP3	Ubiquitin carboxyl-terminal hydrolase 3	912	0	0	2	0	0	0	0	1	0	0	1	2	2	0	1	0	0	0	1	0	0	0	1	1	0	2	4	4	0	0	1	1	0	0	2	1	0	0	0.913322	0	0	0	0	0.344429	0	0
sp|P38177|YBI6_YEAST	YBL086C	Uncharacterized protein YBL086C	466	0	0	1	0	0	0	0	0	0	0	1	1	0	0	0	0	0	0	0	0	0	0	0	0	0	0	1	0	0	0	0	0	0	0	0	0	0	0	0.912726	0	0	0	0	0	0	0
sp|P38922|HRB1_YEAST	HRB1	Serine\arginine (SR)-type shuttling mRNA binding protein HRB1	454	0	0	1	1	0	0	0	1	0	1	1	0	0	0	0	0	0	0	1	0	0	0	0	0	0	1	2	1	0	0	0	0	0	0	1	0	0	0	0.90857	0.753722	0	0	0	0.815648	0	0.6212
sp|P33332|SEC3_YEAST	SEC3	Exocyst complex component SEC3	1336	0	0	3	4	1	1	1	1	1	0	6	2	1	0	3	2	0	0	2	2	0	0	1	2	2	3	3	4	1	0	10	3	0	0	0	2	0	0	0.906009	1.69234	0.571412	0.281221	0.458245	0.476992	0.562882	0
sp|Q06489|MTNA_YEAST	MRI1	Methylthioribose-1-phosphate isomerase	411	0	0	1	1	0	1	0	1	0	0	2	0	0	0	1	0	0	0	2	1	0	0	1	2	0	1	2	2	0	1	3	1	0	1	1	3	0	0	0.899138	0.765186	0	0.62586	0	0.755813	0	0
sp|P38206|RFT1_YEAST	RFT1	Oligosaccharide translocation protein RFT1	574	0	0	1	1	0	1	0	0	0	1	0	1	0	0	0	1	0	2	2	0	0	0	1	1	0	2	3	2	1	0	3	4	0	0	0	1	0	0	0.89027	0.90191	0	0.734774	0	0	0	0.949133
sp|P53273|YG35_YEAST	YGR125W	Uncharacterized vacuolar membrane protein YGR125W	1036	0	0	2	2	1	0	2	0	0	0	0	0	0	0	1	0	2	0	1	3	0	0	0	0	1	2	5	1	2	1	5	4	0	0	0	0	0	0	0.885461	0.656716	0.333762	0	0.500996	0	0	0
sp|P53883|NOP13_YEAST	NOP13	Nucleolar protein 13	403	0	0	1	1	0	0	0	0	0	0	3	0	0	0	0	0	0	0	2	2	0	0	1	2	13	19	21	22	0	2	2	0	0	0	0	1	0	0	0.883641	0.974895	0	0	0	0	0	0
sp|Q06451|TPO3_YEAST	TPO3	Polyamine transporter 3	622	0	0	1	0	0	1	0	1	0	1	1	0	0	0	0	0	0	0	1	0	0	0	1	0	0	1	1	1	0	0	1	0	0	0	1	0	0	0	0.881329	0	0	0.462437	0	0.758692	0	0.557964
sp|P53914|NAT10_YEAST	KRE33	RNA cytidine acetyltransferase	1056	0	0	2	3	0	2	0	1	0	0	0	2	0	0	1	1	0	0	2	0	0	0	1	2	9	12	15	15	0	0	2	1	0	0	2	0	0	0	0.879705	0.915555	0	0.581302	0	0.323791	0	0
sp|P49367|LYS4_YEAST	LYS4	Homoaconitase. mitochondrial	693	0	0	1	0	0	3	2	2	1	2	4	3	2	0	2	3	1	0	5	3	0	0	4	6	0	3	4	7	0	0	9	3	2	0	10	1	0	0	0.877483	0	0	3.18317	0.696765	3.17839	0.518728	1.32864
sp|Q12518|ENT1_YEAST	ENT1	Epsin-1	454	0	0	1	0	0	0	0	0	0	0	1	0	0	0	0	0	0	0	0	0	0	0	0	0	0	0	0	0	0	0	1	0	0	0	1	0	0	0	0.86815	0	0	0	0	0	0	0
sp|P53166|MRH4_YEAST	MRH4	ATP-dependent RNA helicase MRH4. mitochondrial	561	0	0	1	1	0	0	0	0	0	0	0	0	0	0	0	0	0	0	0	0	0	0	0	0	0	0	0	0	0	0	0	0	0	0	0	0	0	0	0.868074	0.739237	0	0	0	0	0	0
sp|Q08444|NOB1_YEAST	NOB1	20S-pre-rRNA D-site endonuclease NOB1	459	0	0	1	5	0	0	0	0	0	0	0	0	0	0	0	0	0	0	0	0	0	0	0	0	2	6	5	5	0	0	0	0	0	0	0	0	0	0	0.866392	6.29337	0	0	0	0	0	0
sp|P40510|SER33_YEAST	SER33	D-3-phosphoglycerate dehydrogenase 2	469	0	0	1	0	0	0	0	0	2	0	1	0	1	0	0	0	0	0	0	2	0	0	0	0	0	0	1	4	0	0	2	0	1	0	1	0	0	0	0.86594	0	0	0	0	0	4.55431	0
sp|P33202|UFD4_YEAST	UFD4	Ubiquitin fusion degradation protein 4	1483	0	0	3	2	0	2	0	1	0	4	1	3	0	0	2	2	0	0	0	0	0	0	1	2	0	4	6	2	0	0	5	4	0	0	0	3	0	0	0.842611	0.640213	0	0.510729	0	0.418656	0	1.1778
sp|P14743|NMT_YEAST	NMT1	Glycylpeptide N-tetradecanoyltransferase	455	0	0	1	2	0	2	2	1	0	1	1	1	0	0	1	1	3	0	2	3	0	0	2	2	1	1	2	3	10	2	14	5	0	2	3	1	0	0	0.842589	1.80915	0	2.24889	2.51748	0.799876	0	0.87273
sp|P43633|ALK1_YEAST	ALK1	Serine\threonine-protein kinase Haspin homolog ALK1	760	0	0	1	1	0	0	0	0	1	0	0	0	0	0	0	0	0	0	0	0	0	0	0	0	1	2	0	0	0	0	0	0	0	0	0	0	0	0	0.82267	0.6967	0	0	0	0	0.459142	0
sp|Q02455|MLP1_YEAST	MLP1	Protein MLP1	1875	0	0	2	0	0	0	0	0	0	4	2	0	0	0	0	0	0	0	3	0	0	0	0	0	0	0	0	0	0	0	0	0	0	2	5	0	0	0	0.820461	0	0	0	0	0	0	0.846119
sp|P42951|LSB6_YEAST	LSB6	Phosphatidylinositol 4-kinase LSB6	607	0	0	1	1	0	0	0	0	0	0	0	0	0	0	0	0	0	0	0	0	0	0	0	0	0	0	1	0	2	0	1	1	0	0	0	0	0	0	0.816769	0.609864	0	0	0	0	0	0
sp|P12904|AAKG_YEAST	SNF4	5'-AMP-activated protein kinase subunit gamma	322	0	0	1	2	0	2	0	0	1	2	3	1	0	0	2	2	1	0	3	2	0	0	1	0	0	3	1	4	0	0	4	4	2	1	4	1	0	0	0.815677	2.61604	0	2.4076	0	0	1.33349	3.0668
sp|P09950|HEM1_YEAST	HEM1	5-aminolevulinate synthase. mitochondrial	548	0	0	2	0	0	0	0	0	0	0	0	2	0	0	0	1	3	0	7	3	0	0	2	3	0	1	0	2	0	0	3	0	0	2	5	0	0	0	0.81284	0	0	0	0	0	0	0
sp|Q12114|CHS5_YEAST	CHS5	Chitin biosynthesis protein CHS5	671	0	0	1	2	0	2	0	1	0	2	3	1	0	0	0	0	0	0	4	2	0	0	1	0	1	5	5	3	0	0	2	1	0	2	3	1	0	0	0.809926	1.37466	0	1.17703	0	0.633759	0	1.27082
sp|P29295|HRR25_YEAST	HRR25	Casein kinase I homolog HRR25	494	0	0	1	0	0	0	0	0	0	0	0	0	0	0	0	0	0	0	0	0	0	0	0	0	0	1	0	1	0	0	1	0	0	0	0	0	0	0	0.807129	0	0	0	0	0	0	0
sp|Q07457|BRE1_YEAST	BRE1	E3 ubiquitin-protein ligase BRE1	700	0	0	1	1	0	0	1	2	1	0	1	2	0	0	1	1	0	0	1	0	0	0	1	2	0	1	2	2	0	0	2	1	0	0	1	0	0	0	0.803677	0.758526	0	0	1.03839	1.62643	0.649599	0
sp|P53101|STR3_YEAST	STR3	Cystathionine beta-lyase	465	0	0	1	0	0	2	0	1	1	0	1	1	0	0	0	1	0	0	3	1	0	0	1	2	0	1	1	1	2	0	4	1	0	0	1	0	0	0	0.803109	0	0	3.17173	0	0.742569	0.665878	0
sp|P35729|NU120_YEAST	NUP120	Nucleoporin NUP120	1037	0	0	2	0	0	2	0	0	0	0	1	0	0	0	0	0	0	0	2	1	0	0	1	2	0	3	2	4	0	0	4	1	0	0	1	0	0	0	0.802135	0	0	0.826568	0	0	0	0
sp|Q07878|VPS13_YEAST	VPS13	Intermembrane lipid transfer protein VPS13	3144	0	0	4	3	0	1	0	3	0	0	0	2	0	0	0	0	4	0	10	7	0	0	2	3	1	7	8	12	6	0	10	6	1	2	13	2	0	0	0.801955	0.645062	0	0.112068	0	0.233813	0	0
sp|P07278|KAPR_YEAST	BCY1	cAMP-dependent protein kinase regulatory subunit	416	0	0	1	0	1	5	1	3	2	2	3	3	2	0	0	4	1	0	4	1	1	0	2	2	1	2	1	3	0	0	3	2	1	2	4	4	0	0	0.800623	0	1.17172	4.76679	1.34691	3.74231	1.91422	2.12892
sp|P38361|PHO89_YEAST	PHO89	Phosphate permease PHO89	574	0	0	2	0	0	0	0	0	0	0	1	1	0	0	0	0	0	0	0	0	0	0	0	0	0	0	0	0	0	0	1	0	0	0	0	0	0	0	0.79252	0	0	0	0	0	0	0
sp|Q03455|MSC2_YEAST	MSC2	Probable zinc transporter MSC2	724	0	0	2	0	0	0	0	0	0	0	0	0	0	0	0	0	0	0	0	0	0	0	0	0	0	1	0	0	0	0	0	0	0	0	0	0	0	0	0.786479	0	0	0	0	0	0	0
sp|P32857|PTM1_YEAST	PTM1	Membrane protein PTM1	523	0	0	1	1	0	2	0	2	1	2	1	3	0	0	2	3	0	0	1	1	2	0	1	0	1	0	1	2	0	0	2	1	0	0	0	1	0	0	0.786362	0.944837	0	1.55263	0	3.98518	1.50208	2.90183
sp|Q06344|ESF1_YEAST	ESF1	Pre-rRNA-processing protein ESF1	628	0	0	1	0	0	0	0	0	0	0	0	0	0	0	0	0	0	0	0	0	0	0	0	0	29	34	24	31	0	1	0	0	0	0	0	0	0	0	0.779884	0	0	0	0	0	0	0
sp|P32855|SEC8_YEAST	SEC8	Exocyst complex component SEC8	1065	0	0	2	1	0	1	0	0	0	1	0	1	0	0	0	0	0	0	1	0	0	0	2	0	2	3	6	4	2	0	5	3	0	0	0	1	0	0	0.774922	0.421755	0	0.383054	0	0	0	0.403531
sp|P33338|SLA2_YEAST	SLA2	Protein SLA2	968	0	0	2	1	0	5	0	1	2	8	3	2	1	0	0	1	0	0	4	3	0	0	3	1	1	3	4	7	0	0	3	0	1	6	10	3	0	0	0.771736	0.489488	0	1.88874	0	0.470771	0.909882	3.21117
sp|P38149|DUG2_YEAST	DUG2	Probable di- and tripeptidase DUG2	878	0	0	1	0	0	0	0	0	0	0	0	0	0	0	0	0	0	0	0	0	0	0	0	0	0	0	0	0	0	0	0	0	0	0	0	0	0	0	0.768593	0	0	0	0	0	0	0
sp|P39962|KC13_YEAST	YCK3	Casein kinase I homolog 3	524	0	0	1	2	0	2	2	2	1	2	0	0	0	0	2	0	0	0	0	1	0	0	0	0	2	1	3	4	1	0	0	0	1	0	4	2	0	0	0.734012	2.62957	0	2.32963	1.55803	1.7494	0.792823	0.770516
sp|P38817|GGA2_YEAST	GGA2	ADP-ribosylation factor-binding protein GGA2	585	0	0	2	2	0	2	0	1	0	1	0	0	0	0	0	0	0	0	0	0	0	0	2	1	2	2	2	0	0	0	3	0	0	0	5	1	0	0	0.728233	0.843585	0	1.40413	0	0.836502	0	0.803574
sp|P40094|COG3_YEAST	COG3	Conserved oligomeric Golgi complex subunit 3	801	0	0	1	3	0	1	1	2	0	0	3	3	0	0	0	1	0	0	2	0	0	0	2	2	0	2	1	5	0	0	5	0	0	0	0	2	0	0	0.716333	1.71725	0	0.559639	0.747957	1.11851	0	0
sp|P53140|RMD9_YEAST	RMD9	RNA-binding protein RMD9. mitochondrial	646	0	0	1	1	0	0	0	0	0	0	2	2	0	0	0	2	0	0	2	0	0	0	2	1	0	1	1	4	0	0	1	1	0	0	2	2	0	0	0.702372	0.648891	0	0	0	0	0	0
sp|Q07807|PUF3_YEAST	PUF3	mRNA-binding protein PUF3	879	0	0	2	4	1	3	0	0	5	1	1	1	2	0	0	1	0	0	0	1	0	0	1	1	4	5	4	4	0	0	2	2	0	0	1	5	0	0	0.68571	1.74429	0.65439	1.30124	0	0	2.14217	0.517923
sp|Q05022|RRP5_YEAST	RRP5	rRNA biogenesis protein RRP5	1729	0	0	2	3	3	6	3	3	3	2	4	5	1	0	1	4	0	0	4	4	1	3	5	4	1	6	8	7	0	0	5	4	0	1	3	3	0	0	0.676251	0.832105	0.795656	1.41277	1.01257	1.07241	0.622428	0.521066
sp|P12688|YPK1_YEAST sp|P18961|YPK2_YEAST	YPK1	Serine\threonine-protein kinase YPK1	680	0	0	1	0	0	1	1	0	0	0	0	0	0	0	1	0	0	0	0	0	0	0	1	1	0	0	0	0	0	0	0	0	0	0	0	1	0	0	0.673664	0	0	0.586522	0.737928	0	0	0
sp|P14747|PP2B2_YEAST	CMP2	Serine\threonine-protein phosphatase 2B catalytic subunit A2	604	0	0	1	2	0	3	1	3	1	2	3	3	0	0	0	0	0	0	4	1	0	1	3	2	2	3	2	3	5	1	7	3	0	0	5	2	0	0	0.666756	1.45256	0	2.04895	0.708196	2.63207	0.915872	1.67765
sp|Q02206|RSC4_YEAST	RSC4	Chromatin structure-remodeling complex subunit RSC4	625	0	0	2	0	0	0	0	0	0	0	0	0	0	0	0	0	0	0	0	0	0	0	0	0	0	0	1	0	0	1	0	0	0	0	0	0	0	0	0.65763	0	0	0	0	0	0	0
sp|P39083|RGA1_YEAST	RGA1	Rho-type GTPase-activating protein 1	1007	0	0	2	0	0	0	0	0	0	2	4	0	0	0	0	0	0	0	0	0	0	0	0	0	0	3	0	0	0	1	4	1	0	0	0	0	0	0	0.64678	0	0	0	0	0	0	0.570042
sp|P40071|TMN3_YEAST	TMN3	Transmembrane 9 superfamily member 3	706	0	0	1	0	0	0	0	0	0	0	0	0	0	0	0	0	0	0	0	0	0	0	0	0	2	0	1	1	0	0	1	1	0	0	0	0	0	0	0.64525	0	0	0	0	0	0	0
sp|P40309|KHA1_YEAST	KHA1	K(+)\H(+) antiporter 1	873	0	0	1	1	0	0	0	0	0	0	0	0	0	0	0	0	0	0	0	0	0	0	0	0	0	1	0	1	0	0	0	1	0	0	0	0	0	0	0.637673	0.783504	0	0	0	0	0	0
sp|P38738|OCA5_YEAST	OCA5	Oxidant-induced cell-cycle arrest protein 5	679	0	0	2	5	0	0	0	0	0	0	0	0	0	0	0	0	0	0	0	0	0	0	0	0	0	0	0	0	0	0	0	0	0	0	0	0	0	0	0.637243	4.26653	0	0	0	0	0	0
sp|P53943|AQR1_YEAST	AQR1	Probable transporter AQR1	586	0	0	1	1	0	0	0	0	0	0	1	0	0	0	0	0	0	0	0	0	0	0	0	0	0	0	0	0	0	0	1	1	0	0	0	0	0	0	0.62615	0.698765	0	0	0	0	0	0
sp|Q07799|LMO1_YEAST	LMO1	ELMO family protein LMO1	665	0	0	1	0	0	0	0	0	0	0	0	1	0	0	0	0	0	0	0	0	0	0	0	0	0	0	0	0	0	0	1	1	0	0	0	0	0	0	0.620466	0	0	0	0	0	0	0
sp|Q07830|GPI13_YEAST	GPI13	GPI ethanolamine phosphate transferase 3	1017	0	0	1	1	0	0	0	0	0	0	0	0	0	0	0	0	0	0	0	0	0	0	0	0	0	1	2	1	0	0	1	1	0	0	0	0	0	0	0.617278	0.569857	0	0	0	0	0	0
sp|Q04049|POLH_YEAST	RAD30	DNA polymerase eta	632	0	0	1	0	0	0	0	0	0	1	1	1	0	0	0	0	0	0	0	0	0	0	0	0	0	1	1	0	0	0	3	1	0	0	0	0	0	0	0.607046	0	0	0	0	0	0	0.656482
sp|P48582|BRO1_YEAST	BRO1	Vacuolar-sorting protein BRO1	844	0	0	1	0	0	0	0	0	0	0	0	0	0	0	0	0	0	0	0	0	0	0	0	0	0	1	1	1	0	0	0	2	0	0	0	0	0	0	0.597493	0	0	0	0	0	0	0
sp|P36037|DOA1_YEAST	DOA1	Protein DOA1	715	0	0	1	0	0	0	0	1	2	0	1	0	2	0	0	0	0	0	1	0	0	0	1	1	0	0	0	0	0	0	0	0	0	1	0	2	0	0	0.593507	0	0	0	0	0.696977	1.09023	0
sp|Q12200|NPC1_YEAST	NCR1	NPC intracellular sterol transporter 1-related protein 1	1170	0	0	1	4	0	6	2	5	2	3	4	5	2	0	3	5	0	0	2	3	0	0	5	4	0	6	5	6	2	0	11	11	0	0	2	5	0	0	0.592904	1.92202	0	2.41336	1.10137	2.46033	0.84508	1.26347
sp|P43609|RSC8_YEAST	RSC8	Chromatin structure-remodeling complex protein RSC8	557	0	0	1	1	1	3	1	2	4	1	1	2	0	0	0	1	1	0	2	3	0	0	0	2	0	1	1	2	0	0	6	2	2	2	1	2	0	0	0.592661	0.71788	0.784069	2.09061	0.759168	0.677003	2.6634	0.566904
sp|Q12028|AP1G1_YEAST	APL4	AP-1 complex subunit gamma-1	832	0	0	2	1	0	0	0	0	0	0	0	0	0	0	0	0	0	0	0	0	0	0	0	0	0	0	0	2	1	0	2	2	0	0	0	0	0	0	0.59049	0.672813	0	0	0	0	0	0
sp|P40010|NUG1_YEAST	NUG1	Nuclear GTP-binding protein NUG1	520	0	0	1	0	0	0	0	0	0	0	0	0	0	0	0	0	0	0	0	0	0	0	0	0	1	4	6	3	0	1	0	0	0	0	0	0	0	0	0.583482	0	0	0	0	0	0	0
sp|P53886|APC1_YEAST	APC1	Anaphase-promoting complex subunit 1	1748	0	0	2	0	0	0	0	0	0	0	1	0	0	0	0	0	0	0	0	0	0	0	0	0	0	1	0	0	0	0	0	0	0	1	0	0	0	0	0.581744	0	0	0	0	0	0	0
sp|P40367|GPI7_YEAST	LAS21	GPI ethanolamine phosphate transferase 2	830	0	0	1	0	0	0	0	0	0	0	0	0	0	0	0	0	0	0	0	0	0	0	0	0	0	0	0	0	0	0	1	0	0	0	0	0	0	0	0.577263	0	0	0	0	0	0	0
sp|P38041|BOB1_YEAST	BOI1	Protein BOB1	980	0	0	1	4	0	0	0	0	2	4	6	5	0	0	0	0	0	0	0	0	0	0	0	0	0	2	0	0	0	0	8	6	0	0	0	0	0	0	0.568214	3.29977	0	0	0	0	0.56119	1.7673
sp|P53313|SDA1_YEAST	SDA1	Protein SDA1	767	0	0	1	1	0	0	0	0	0	0	0	0	0	0	0	0	0	0	0	0	0	0	0	0	2	5	3	4	0	0	1	1	0	0	0	0	0	0	0.563823	0.478362	0	0	0	0	0	0
sp|Q05946|UTP13_YEAST	UTP13	U3 small nucleolar RNA-associated protein 13	817	0	0	1	2	0	0	0	1	0	0	3	0	0	0	0	0	0	0	3	2	0	0	0	0	0	1	3	2	0	0	4	0	0	0	2	1	0	0	0.555455	0.516936	0	0	0	0.464223	0	0
sp|P42935|ELP2_YEAST	ELP2	Elongator complex protein 2	788	0	0	1	0	0	2	0	0	0	0	0	0	0	0	0	0	0	0	0	0	0	0	0	0	0	0	0	0	0	0	0	0	0	0	0	0	0	0	0.550742	0	0	1.04129	0	0	0	0
sp|P47061|VPS53_YEAST	VPS53	Vacuolar protein sorting-associated protein 53	822	0	0	1	1	0	1	0	1	1	0	1	0	0	0	0	0	0	0	0	0	0	0	1	0	2	3	2	3	10	0	10	3	0	0	0	0	0	0	0.547402	0.838193	0	0.383296	0	0.634008	0.323725	0
sp|Q04781|LTN1_YEAST	RKR1	E3 ubiquitin-protein ligase listerin	1562	0	0	2	1	0	2	0	1	0	0	3	0	0	0	0	3	0	0	0	0	0	0	1	0	0	4	3	2	2	0	3	4	0	0	0	1	0	0	0.539777	0.221669	0	0.547953	0	0.252277	0	0
sp|P39011|GDS1_YEAST	BEM4	GTPase-GDP dissociation stimulator BEM4	633	0	0	1	1	0	0	0	0	0	0	1	0	0	0	0	0	0	0	1	0	0	0	2	0	0	4	1	1	0	0	1	0	0	0	0	0	0	0	0.53465	0.781392	0	0	0	0	0	0
sp|P25655|NOT1_YEAST	CDC39	General negative regulator of transcription subunit 1	2108	0	0	2	3	1	5	0	4	2	2	6	5	0	0	0	0	0	0	3	2	0	1	4	2	2	2	7	10	0	0	3	4	0	3	5	3	0	0	0.533408	0.774341	0.236045	0.882897	0	0.927489	0.708142	0.458636
sp|Q12211|PUS1_YEAST	PUS1	tRNA pseudouridine synthase 1	544	0	0	1	0	0	0	0	0	0	0	0	0	0	0	0	0	0	0	1	0	0	0	0	0	4	2	2	5	0	0	1	0	0	0	0	0	0	0	0.531452	0	0	0	0	0	0	0
sp|P35194|UTP20_YEAST	UTP20	U3 small nucleolar RNA-associated protein 20	2493	0	0	4	4	0	5	2	10	0	3	5	7	1	0	2	3	0	0	2	2	0	0	7	7	5	10	12	17	0	0	8	6	0	0	1	8	0	0	0.518689	0.709672	0	0.710777	0.340879	1.57941	0	0.426497
sp|P38250|IST2_YEAST	IST2	Increased sodium tolerance protein 2	946	0	0	2	3	2	2	0	4	5	4	4	3	4	0	3	2	0	0	2	2	0	1	2	5	6	7	4	7	5	1	11	7	0	0	0	3	0	0	0.507198	2.38024	1.99289	1.21754	0	3.11821	3.9831	1.69925
sp|P25365|SED4_YEAST	SED4	Putative guanine nucleotide-exchange factor SED4	1065	0	0	1	2	0	0	0	0	1	0	0	2	1	0	0	0	0	0	0	1	1	0	0	0	1	1	5	3	2	0	4	3	0	0	0	1	0	0	0.501652	1.44231	0	0	0	0	0.405909	0
sp|P46675|STU2_YEAST	STU2	Protein STU2	888	0	0	1	1	0	0	0	0	0	0	1	0	0	0	1	0	0	0	0	0	0	0	0	0	2	6	4	4	0	0	2	1	0	0	0	1	0	0	0.488399	0.471783	0	0	0	0	0	0
sp|Q06673|ECM30_YEAST	ECM30	Protein ECM30	1274	0	0	2	0	0	0	0	0	0	0	0	0	0	0	0	0	0	0	0	0	0	0	0	0	1	4	3	5	0	0	1	2	0	0	0	0	0	0	0.487128	0	0	0	0	0	0	0
sp|P25339|PUF4_YEAST	PUF4	Pumilio homology domain family member 4	888	0	0	1	0	0	0	0	0	1	0	3	0	0	0	0	2	0	0	0	0	0	0	1	0	0	2	2	2	0	0	2	0	0	0	0	0	0	0	0.485916	0	0	0	0	0	0.584886	0
sp|P40468|TAO3_YEAST	TAO3	Cell morphogenesis protein PAG1	2376	0	0	3	5	0	0	0	1	0	3	3	2	0	0	2	1	0	0	0	0	0	0	0	1	6	2	4	6	2	0	5	8	0	0	0	0	0	0	0.45974	1.00295	0	0	0	0.115335	0	0.391677
sp|P40462|TM108_YEAST	TMA108	Protein TMA108	946	0	0	1	0	1	2	0	1	2	2	0	0	2	0	1	0	2	0	0	0	1	0	2	0	0	1	0	2	0	0	2	0	0	0	2	0	0	0	0.44545	0	0.649486	1	0	0.73318	1.13557	0.954306
sp|P25039|EFGM_YEAST	MEF1	Elongation factor G. mitochondrial	761	0	0	1	2	2	1	0	1	0	1	0	2	0	0	0	0	2	0	4	5	0	0	1	3	0	3	2	2	0	0	2	0	3	0	6	0	0	0	0.440642	0.532578	0.850247	0.850979	0	0.968847	0	0.802684
sp|P38426|TPS3_YEAST	TPS3	Trehalose synthase complex regulatory subunit TPS3	1054	0	0	1	1	1	4	2	1	1	1	1	0	4	0	2	1	1	0	2	3	1	0	3	1	1	3	2	3	0	0	2	0	2	5	4	2	0	0	0.412824	0.40765	0.407098	1.63819	1.05838	0.491696	0.371068	0.390776
sp|Q06698|YL419_YEAST	YLR419W	Putative ATP-dependent RNA helicase YLR419W	1435	0	0	1	1	0	0	0	0	0	0	0	0	0	0	0	0	0	0	0	0	0	0	0	0	1	3	2	4	0	0	1	0	0	0	0	0	0	0	0.412148	0.336029	0	0	0	0	0	0
sp|P10964|RPA1_YEAST	RPA190	DNA-directed RNA polymerase I subunit RPA190	1664	0	0	2	2	0	3	0	1	2	3	1	2	2	0	0	1	0	0	4	0	0	1	0	3	0	4	1	4	0	0	5	3	0	3	2	2	0	0	0.409402	0.411119	0	0.66431	0	0.213989	0.481165	0.467886
sp|Q01476|UBP2_YEAST	UBP2	Ubiquitin carboxyl-terminal hydrolase 2	1272	0	0	1	0	0	0	1	0	0	0	0	0	0	0	1	1	0	0	0	0	2	0	1	0	0	0	0	1	0	1	0	0	0	0	0	2	0	0	0.406573	0	0	0	0.571181	0	0	0
sp|P17883|SKI3_YEAST	SKI3	Superkiller protein 3	1432	0	0	2	1	0	0	0	1	1	0	0	2	0	0	0	0	0	0	0	0	0	0	0	0	0	1	3	1	0	1	3	2	1	0	0	2	0	0	0.406044	0.340013	0	0	0	0.381066	0.41402	0
sp|P36775|LONM_YEAST	PIM1	Lon protease homolog. mitochondrial	1133	0	0	1	1	1	0	1	1	1	1	5	4	1	0	0	1	2	0	7	4	0	0	2	0	1	0	7	4	1	0	5	1	1	0	9	5	0	0	0.402601	0.515615	0.510734	0	0.482948	0.653965	0.419625	0.384844
sp|P40032|TPA1_YEAST	TPA1	Prolyl 3.4-dihydroxylase TPA1	644	0	0	1	0	0	0	0	0	0	1	4	2	0	0	0	0	0	0	1	2	0	0	0	0	0	2	1	2	1	0	2	0	0	0	2	0	0	0	0.386025	0	0	0	0	0	0	0.505362
sp|P42839|VNX1_YEAST	VNX1	Low affinity vacuolar monovalent cation\H(+) antiporter	908	0	0	1	0	0	0	0	0	0	0	0	0	0	0	0	0	0	0	0	0	0	0	0	0	1	3	0	0	1	0	1	3	0	0	0	0	0	0	0.384517	0	0	0	0	0	0	0
sp|P38692|KIC1_YEAST	KIC1	Serine\threonine-protein kinase KIC1	1080	0	0	2	0	0	0	0	0	0	0	1	0	0	0	0	2	0	0	0	0	0	0	0	0	0	2	2	1	0	0	2	0	0	0	0	0	0	0	0.373538	0	0	0	0	0	0	0
sp|P38187|UBP13_YEAST	UBP13	Ubiquitin carboxyl-terminal hydrolase 13	747	0	0	1	0	0	0	0	0	0	0	4	3	0	0	0	0	0	0	0	2	0	0	0	0	2	1	1	0	0	0	2	0	0	0	0	0	0	0	0.340336	0	0	0	0	0	0	0
sp|P38811|TRA1_YEAST	TRA1	Transcription-associated protein 1	3744	0	0	4	3	4	7	2	3	3	1	4	4	3	0	2	3	0	0	2	3	0	0	2	4	1	4	7	4	2	0	8	4	0	0	0	9	0	0	0.339288	0.178091	0.428156	0.579246	0.27878	0.426691	0.186669	0.118303
sp|Q04264|PDS5_YEAST	PDS5	Sister chromatid cohesion protein PDS5	1277	0	0	2	0	0	0	0	1	2	0	0	2	1	0	0	0	0	0	1	0	0	0	2	2	1	0	0	0	1	0	0	0	0	0	0	2	0	0	0.330465	0	0	0	0	0.399206	0.620249	0
sp|Q03496|TR732_YEAST	TRM732	tRNA (cytidine(32)-2'-O)-methyltransferase non-catalytic subunit TRM732	1420	0	0	1	2	0	0	0	2	0	0	0	3	0	0	0	0	0	0	3	0	0	0	1	0	0	2	2	2	0	0	3	0	0	0	0	2	0	0	0.326181	0.520145	0	0	0	0.287695	0	0
sp|P53254|UTP22_YEAST	UTP22	U3 small nucleolar RNA-associated protein 22	1237	0	0	1	1	0	0	0	0	1	0	1	0	1	0	0	0	0	0	1	0	0	0	0	1	0	1	1	1	0	0	2	1	0	0	3	2	0	0	0.321633	0.335509	0	0	0	0	0.322474	0
sp|P40467|ASG1_YEAST	ASG1	Activator of stress genes 1	964	0	0	1	0	0	2	1	0	0	0	1	0	0	0	0	1	0	0	0	0	0	0	1	0	0	2	1	2	0	0	5	1	0	0	0	0	0	0	0.320734	0	0	0.70839	0.565392	0	0	0
sp|Q07896|NOC3_YEAST	NOC3	Nucleolar complex-associated protein 3	663	0	0	1	0	0	0	0	0	0	0	0	0	0	0	1	2	0	0	0	0	0	0	0	0	8	9	6	6	0	1	1	1	0	0	1	1	0	0	0.296514	0	0	0	0	0	0	0
sp|P35688|LRG1_YEAST	LRG1	Rho-GTPase-activating protein LRG1	1017	0	0	1	3	0	0	0	0	0	0	0	0	0	0	0	0	0	0	0	0	0	0	0	0	2	2	3	3	2	0	4	3	0	0	0	0	0	0	0.275348	1.25984	0	0	0	0	0	0
sp|P21339|MSB1_YEAST	MSB1	Morphogenesis-related protein MSB1	1137	0	0	1	0	0	0	0	0	0	3	1	0	0	0	2	0	0	0	0	0	0	1	0	0	0	0	1	2	1	0	4	0	0	0	0	0	0	0	0.256551	0	0	0	0	0	0	0.814636
sp|P32634|PMD1_YEAST	PMD1	Negative regulator of sporulation PMD1	1753	0	0	1	1	0	0	0	0	0	0	0	2	0	0	0	0	0	0	0	0	0	0	0	0	0	0	1	1	0	2	0	0	0	0	0	0	0	0	0.249244	0.244174	0	0	0	0	0	0
sp|P25386|USO1_YEAST	USO1	Intracellular protein transport protein USO1	1790	0	0	1	1	0	1	2	3	0	3	1	3	0	0	0	0	0	0	1	2	0	0	2	0	0	1	2	0	0	0	1	1	0	0	1	3	0	0	0.218094	0.23814	0	0.2221	0.190877	0.521236	0	0.497619
sp|P53599|SSK2_YEAST	SSK2	MAP kinase kinase kinase SSK2	1579	0	0	1	0	0	0	0	0	0	0	0	0	0	0	0	2	0	0	0	0	0	0	1	0	0	1	0	0	0	0	2	2	0	0	0	0	0	0	0.194586	0	0	0	0	0	0	0
sp|Q06179|FMP27_YEAST	FMP27	Protein FMP27. mitochondrial	2628	0	0	1	1	0	0	0	0	0	0	0	1	0	0	0	0	0	1	0	0	0	0	0	0	0	0	0	0	0	0	1	2	0	0	0	0	0	0	0.171953	0.105351	0	0	0	0	0	0
sp|Q03280|TOM1_YEAST	TOM1	E3 ubiquitin-protein ligase TOM1	3268	0	0	2	2	1	0	0	0	0	1	0	1	3	0	2	2	0	0	0	0	0	0	3	2	0	0	2	1	0	5	2	2	0	0	4	3	0	0	0.137347	0.114443	0.14862	0	0	0	0	0.101484
sp|P53552|THO2_YEAST	THO2	THO complex subunit 2	1597	0	0	1	2	0	1	0	1	0	0	1	0	0	0	1	1	0	0	0	0	0	0	1	0	2	2	3	2	0	0	2	1	0	0	0	5	0	0	0.137326	0.832934	0	0.231008	0	0.297973	0	0
sp|P50077|CCH1_YEAST	CCH1	Calcium-channel protein CCH1	2039	0	0	2	0	0	0	0	0	0	0	0	0	0	0	0	0	0	0	0	0	0	0	0	0	0	0	0	0	0	2	0	0	0	0	0	0	0	0	0.133897	0	0	0	0	0	0	0
sp|P28005|POP5_YEAST	POP5	Ribonuclease P\MRP protein subunit POP5	173	0	0	0	1	0	0	0	0	0	0	0	0	0	0	0	0	0	0	0	0	0	0	0	0	0	0	0	0	0	0	0	0	0	0	0	0	0	0	0		0	0	0	0	0	0
sp|Q06485|ATG33_YEAST	ATG33	Autophagy-related protein 33	197	0	0	0	1	0	0	0	0	0	0	0	0	1	0	1	0	0	0	0	0	0	0	0	0	6	0	6	3	2	0	4	0	0	0	0	0	0	0	0		0	0	0	0	0	0
sp|P38735|VMR1_YEAST	VMR1	ABC transporter ATP-binding protein\permease VMR1	1592	0	0	0	4	0	0	0	0	0	0	0	0	0	0	0	0	0	0	0	0	1	0	0	0	0	0	4	0	0	0	2	0	0	0	0	0	0	0	0		0	0	0	0	0	0
sp|P0CX80|MTCU1_YEAST sp|P0CX81|MTCU2_YEAST	CUP1-1	Copper metallothionein 1-1	61	0	0	0	2	0	0	0	0	0	0	0	0	0	0	0	0	0	0	0	0	0	0	0	0	0	3	2	3	0	1	2	0	0	0	0	0	0	0	0	23.383	0	0	0	0	0	0
sp|P0C269|YB00C_YEAST	YBL100W-C	Uncharacterized protein YBL100W-C	39	0	0	0	1	0	0	0	0	0	0	0	0	0	0	0	0	0	0	0	0	0	0	0	0	0	0	0	0	0	0	0	0	0	0	0	0	0	0	0	17.9971	0	0	0	0	0	0
sp|Q8TGU7|YB126_YEAST	YBR126W-A	Uncharacterized protein YBR126W-A	68	0	0	0	2	0	0	0	0	0	0	0	0	0	0	0	0	0	0	0	0	0	0	0	0	6	5	3	5	1	0	0	3	0	0	0	0	0	0	0	17.7207	0	0	0	0	0	0
sp|P0CT04|IPB2_YEAST	PBI2	Protease B inhibitor 2	75	0	0	0	2	0	0	0	0	0	0	0	0	0	0	0	0	0	0	0	0	0	0	0	0	7	9	4	5	4	1	2	3	0	0	0	0	0	0	0	17.2092	0	0	0	0	0	0
sp|Q12287|COX17_YEAST	COX17	Cytochrome c oxidase copper chaperone	69	0	0	0	2	0	0	0	0	0	2	0	1	0	0	0	1	0	0	0	0	0	0	1	1	0	1	1	2	0	0	2	1	0	1	0	1	0	0	0	15.8492	0	0	0	0	0	11.1762
sp|P0C2I5|YL12B_YEAST sp|Q03434|YM12B_YEAST sp|Q03612|YE11B_YEAST sp|Q12273|YO11B_YEAST sp|Q12414|YP11B_YEAST	TY1B-LR2	Transposon Ty1-LR2 Gag-Pol polyprotein	1755	0	0	0	24	0	0	0	0	0	0	0	0	0	0	0	0	0	0	0	0	0	0	0	0	0	0	0	0	0	0	0	0	0	0	0	0	0	0	0	10.7298	0	0	0	0	0	0
sp|P25372|TRX3_YEAST	TRX3	Thioredoxin-3. mitochondrial	127	0	0	0	2	0	3	0	1	2	2	1	1	0	0	0	0	0	0	0	2	0	0	0	1	2	3	3	2	0	0	1	1	0	2	2	0	0	0	0	9.42824	0	11.4471	0	5.0089	8.01393	6.78217
sp|Q04344|HNT1_YEAST	HNT1	Adenosine 5'-monophosphoramidase HNT1	158	0	0	0	2	1	2	0	0	2	2	2	2	0	0	1	0	0	0	3	4	0	0	1	0	0	4	1	3	0	0	2	0	0	2	3	3	0	0	0	7.77332	8.90727	5.39199	0	0	2.48887	7.25115
sp|Q2V2P2|YK065_YEAST	YKL065W-A	Uncharacterized protein YKL065W-A	73	0	0	0	1	0	0	0	0	0	0	0	0	0	0	0	0	0	0	0	0	0	0	0	0	0	0	0	0	0	0	0	0	0	0	0	0	0	0	0	6.39204	0	0	0	0	0	0
sp|P81449|ATPJ_YEAST	TIM11	ATP synthase subunit e. mitochondrial	96	0	0	0	1	0	0	0	1	1	1	1	1	1	0	0	1	0	0	0	0	0	0	0	0	0	0	0	0	0	0	1	2	0	0	1	1	0	0	0	6.39007	0	0	0	6.80174	12.545	12.2098
sp|Q3E790|TSC3_YEAST	TSC3	Serine palmitoyltransferase-regulating protein TSC3	80	0	0	0	1	0	0	0	0	0	0	0	0	0	0	0	0	0	0	0	0	0	0	0	0	0	0	0	0	0	0	0	0	0	0	0	0	0	0	0	6.36036	0	0	0	0	0	0
sp|O74700|TIM9_YEAST	TIM9	Mitochondrial import inner membrane translocase subunit TIM9	87	0	0	0	1	0	2	0	2	2	2	2	1	1	0	2	1	0	0	2	1	0	0	0	1	0	1	1	1	1	1	3	2	0	0	2	0	0	0	0	6.15949	0	13.3511	0	14.8878	14.5215	13.004
sp|P40561|SGN1_YEAST	SGN1	RNA-binding protein SGN1	250	0	0	0	2	0	0	0	0	0	0	0	0	0	0	0	0	0	0	0	0	0	0	0	0	5	3	6	6	0	0	1	0	0	0	0	0	0	0	0	5.53901	0	0	0	0	0	0
sp|Q04898|YM99_YEAST sp|Q08985|SAM4_YEAST	YMR321C	Putative uncharacterized protein YMR321C	105	0	0	0	1	0	0	0	0	0	0	0	0	0	0	0	0	0	0	0	0	0	0	0	0	0	0	0	0	0	0	0	0	0	0	0	0	0	0	0	5.23406	0	0	0	0	0	0
sp|P00331|ADH2_YEAST	ADH2	Alcohol dehydrogenase 2	348	0	0	0	10	0	1	7	0	11	1	0	0	0	0	0	0	0	0	0	0	0	5	7	6	0	1	0	0	0	0	0	0	0	0	10	12	0	0	0	5.10449	0	2.05074	2.50126	0		2.46041
sp|Q03322|TLG1_YEAST	TLG1	t-SNARE affecting a late Golgi compartment protein 1	224	0	0	0	1	2	1	2	0	4	2	0	0	4	0	2	0	0	0	0	0	2	0	2	0	4	3	3	0	2	0	1	0	0	0	0	0	0	0	0	4.6264	10.4291	4.7057	7.40064	0	10.7526	4.35103
sp|P07275|PUT2_YEAST	PUT2	Delta-1-pyrroline-5-carboxylate dehydrogenase. mitochondrial	575	0	0	0	3	0	8	0	5	0	4	7	8	0	1	3	3	2	0	10	12	0	0	8	9	0	8	9	7	0	0	9	7	3	7	12	2	0	0	0	4.56476	0	6.64305	0	5.94844	0	4.19175
sp|P53226|BUD9_YEAST	BUD9	Bud site selection protein 9	547	0	0	0	3	0	0	0	0	0	0	0	0	0	0	0	0	0	0	0	0	0	0	0	0	0	0	0	0	0	0	0	0	0	0	0	0	0	0	0	4.54436	0	0	0	0	0	0
sp|P53133|YGL7_YEAST	YGL117W	Uncharacterized protein YGL117W	265	0	0	0	2	0	0	0	1	0	0	1	0	0	0	0	0	0	0	0	0	0	0	0	0	0	0	0	0	1	0	4	2	0	0	0	0	0	0	0	4.48411	0	0	0	3.55785	0	0
sp|P38523|GRPE_YEAST	MGE1	GrpE protein homolog. mitochondrial	228	0	0	0	2	1	2	0	1	1	2	3	2	1	0	0	1	0	0	2	2	0	0	2	2	0	2	3	2	0	0	2	2	0	3	1	2	0	0	0	4.30805	4.58575	4.42317	0	4.32245	3.47354	6.00055
sp|P11747|TAF13_YEAST	TAF13	Transcription initiation factor TFIID subunit 13	167	0	0	0	2	0	0	0	0	0	0	0	0	0	0	0	0	0	0	0	0	0	0	0	0	0	0	0	0	0	0	0	0	0	0	0	0	0	0	0	4.05573	0	0	0	0	0	0
sp|Q06835|RDS3_YEAST	RDS3	Pre-mRNA-splicing factor RDS3	107	0	0	0	1	0	0	0	0	0	0	0	0	0	0	0	0	0	0	0	0	0	0	0	0	2	0	1	2	0	0	2	0	0	0	0	0	0	0	0	4.01716	0	0	0	0	0	0
sp|Q03083|YP034_YEAST	YPL034W	Uncharacterized protein YPL034W	165	0	0	0	1	0	0	0	0	0	0	0	0	0	0	0	0	0	0	0	0	0	0	0	0	0	0	0	0	0	0	2	2	0	0	0	0	0	0	0	3.81382	0	0	0	0	0	0
sp|P38841|YHT8_YEAST	YHR138C	Uncharacterized protein YHR138C	114	0	0	0	2	0	1	0	0	1	1	2	2	1	0	0	0	0	0	2	1	0	0	0	0	0	1	0	1	0	0	1	1	0	0	0	0	0	0	0	3.70326	0	3.74566	0	0	4.59981	4.36092
sp|P53845|YIF1_YEAST	YIF1	Protein transport protein YIF1	314	0	0	0	2	0	2	1	2	3	0	0	0	3	0	1	3	0	0	2	1	0	0	1	3	4	8	9	6	6	0	4	8	0	0	0	4	0	0	0	3.68025	0	2.56826	1.40645	2.9491	5.33991	0
sp|Q05016|YM71_YEAST	YMR226C	NADP-dependent 3-hydroxy acid dehydrogenase	267	0	0	0	1	0	1	1	1	1	4	3	2	4	0	2	2	4	0	3	3	2	0	0	2	0	1	1	1	0	0	3	4	2	7	3	2	0	0	0	3.62184	0	3.91105	3.90598	4.54731	2.75933	10.0757
sp|P42949|TIM16_YEAST	PAM16	Mitochondrial import inner membrane translocase subunit TIM16	149	0	0	0	1	0	0	0	1	0	0	0	1	0	0	0	0	0	0	0	0	0	0	0	1	0	0	2	2	0	0	1	1	0	0	0	0	0	0	0	3.55518	0	0	0	4.20741	0	0
sp|P21375|OSM1_YEAST	OSM1	Fumarate reductase 2	501	0	0	0	3	0	1	3	3	0	0	2	2	0	1	2	3	0	0	0	2	0	0	2	3	0	2	2	4	1	0	2	2	0	0	0	2	0	0	0	3.50712	0	0.723556	2.91988	3.73722	0	0
sp|P39958|GDI1_YEAST	GDI1	Rab GDP-dissociation inhibitor	451	0	0	0	3	1	4	1	2	2	2	3	3	2	0	2	1	1	0	5	3	1	0	3	5	1	4	2	5	0	0	7	3	1	4	6	5	0	0	0	3.49783	1.64144	5.91841	1.76196	3.32695	2.44766	2.74364
sp|P28000|RPAC2_YEAST	RPC19	DNA-directed RNA polymerases I and III subunit RPAC2	142	0	0	0	1	0	0	0	0	0	0	0	1	0	0	0	0	0	0	0	0	0	0	0	0	0	2	0	0	0	0	0	2	0	0	0	0	0	0	0	3.45794	0	0	0	0	0	0
sp|Q08777|MCH5_YEAST	MCH5	Riboflavin transporter MCH5	521	0	0	0	3	0	0	0	0	0	0	0	0	0	0	0	0	0	0	0	0	0	0	0	0	0	0	0	0	0	0	0	0	0	0	0	0	0	0	0	3.33246	0	0	0	0	0	0
sp|P36525|RM24_YEAST	MRPL24	Large ribosomal subunit protein bL28m	258	0	0	0	2	0	0	0	0	0	0	0	0	0	0	0	0	0	0	0	0	0	0	0	0	0	0	0	0	0	0	0	0	0	0	0	0	0	0	0	3.31779	0	0	0	0	0	0
sp|P38712|RRP3_YEAST	RRP3	ATP-dependent rRNA helicase RRP3	501	0	0	0	3	0	0	0	2	0	0	1	2	2	0	1	2	0	0	1	0	0	0	1	1	5	13	10	14	0	0	4	4	0	0	0	1	0	0	0	3.19939	0	0	0	2.3136	0	0
sp|P40364|MPM1_YEAST	MPM1	Mitochondrial peculiar membrane protein 1	252	0	0	0	2	0	1	0	0	0	0	1	0	1	0	0	1	0	0	2	1	0	0	1	2	0	0	1	2	0	0	1	0	1	3	4	0	0	0	0	3.19602	0	1.33407	0	0	0	0
sp|P47076|RPC9_YEAST	RPC17	DNA-directed RNA polymerase III subunit RPC9	161	0	0	0	1	0	0	0	0	0	0	0	0	0	0	0	0	0	0	0	0	0	0	0	0	3	1	3	3	0	0	1	0	0	0	0	0	0	0	0	3.13169	0	0	0	0	0	0
sp|P23369|RM25_YEAST	MRPL25	Large ribosomal subunit protein mL59	157	0	0	0	1	0	0	0	0	0	0	0	0	0	0	0	0	0	0	0	0	0	0	0	0	0	0	0	0	0	0	0	0	0	0	0	0	0	0	0	3.07842	0	0	0	0	0	0
sp|Q12270|RBD2_YEAST	RBD2	Rhomboid protein 2	262	0	0	0	2	0	0	0	0	0	0	0	0	0	0	0	0	0	0	0	1	0	0	0	0	0	0	0	0	0	0	0	4	0	0	0	0	0	0	0	3.04629	0	0	0	0	0	0
sp|P38230|QOR_YEAST	ZTA1	Probable quinone oxidoreductase	334	0	0	0	2	0	0	0	0	0	1	0	0	2	0	0	0	1	0	1	2	1	0	0	1	0	1	1	3	0	0	2	1	0	0	3	1	0	0	0	3.02618	0	0	0	0	0	1.67681
sp|Q05905|HRI1_YEAST	HRI1	Protein HRI1	244	0	0	0	1	0	0	0	1	1	1	3	3	1	0	3	2	0	0	1	0	0	0	1	0	0	3	1	2	0	0	2	1	1	0	1	1	0	0	0	2.93442	0	0	0	3.11264	2.34049	2.85053
sp|Q12333|FRE7_YEAST	FRE7	Ferric\cupric reductase transmembrane component 7	620	0	0	0	4	0	0	0	0	0	0	1	3	0	0	0	0	0	0	0	2	0	0	0	0	0	0	1	4	0	0	0	0	0	0	1	0	0	0	0	2.89251	0	0	0	0	0	0
sp|P53271|COG2_YEAST	COG2	Conserved oligomeric Golgi complex subunit 2	262	0	0	0	1	0	0	0	2	0	0	0	2	0	0	0	0	0	0	0	0	0	0	0	0	0	1	2	1	0	0	2	2	0	0	0	2	0	0	0	2.77964	0	0	0	6.54506	0	0
sp|P36081|PSG1_YEAST	PSG1	PMA1 stabilization in the Golgi protein 1	392	0	0	0	2	0	0	0	0	0	1	0	0	0	0	1	1	0	1	3	0	0	0	0	0	2	0	2	0	4	1	3	1	0	0	0	0	0	0	0	2.64127	0	0	0	0	0	1.38383
sp|Q12464|RUVB2_YEAST	RVB2	RuvB-like protein 2	471	0	0	0	3	0	6	1	2	1	3	4	2	0	0	1	2	1	1	1	2	0	0	4	3	0	3	5	3	0	0	3	1	0	2	5	6	0	0	0	2.58609	0	5.37129	1.19773	2.05555	1.2611	2.72069
sp|P53062|BRR6_YEAST	BRR6	Nucleus export protein BRR6	197	0	0	0	1	0	0	0	0	0	0	0	0	0	0	0	0	0	0	0	0	0	0	0	0	0	0	0	0	0	0	0	0	0	0	0	0	0	0	0	2.44522	0	0	0	0	0	0
sp|P0CX12|COS2_YEAST sp|P0CX13|COS3_YEAST sp|P43542|COS4_YEAST sp|P53822|COS1_YEAST	COS2	Protein COS2	379	0	0	0	2	0	0	0	0	0	0	0	1	0	0	0	0	0	0	0	0	0	0	0	0	0	0	0	0	0	0	0	0	0	0	0	0	0	0	0	2.44334	0	0	0	0	0	0
sp|P38071|ETR1_YEAST	ETR1	Enoyl-[acyl-carrier-protein] reductase. mitochondrial	380	0	0	0	2	0	4	0	3	0	0	2	0	6	0	2	2	5	0	4	4	0	0	1	2	0	3	0	2	0	0	2	2	9	3	7	3	0	0	0	2.43731	0	6.20981	0	4.12149	0	0
sp|P42941|SERB_YEAST	SER2	Phosphoserine phosphatase	309	0	0	0	3	0	0	0	0	1	1	1	0	0	0	0	0	0	0	1	1	0	0	1	0	0	1	1	1	0	0	1	2	0	0	2	0	0	0	0	2.42661	0	0	0	0	1.1652	1.46089
sp|P32789|ALK2_YEAST	ALK2	Serine\threonine-protein kinase Haspin homolog ALK2	676	0	0	0	2	0	0	0	0	0	1	1	0	0	0	0	0	0	0	0	0	0	0	0	0	0	4	1	3	0	0	1	1	0	0	0	0	0	0	0	2.39124	0	0	0	0	0	1.67338
sp|P53209|YG1A_YEAST	YGR016W	Uncharacterized membrane protein YGR016W	190	0	0	0	1	0	0	0	0	0	0	0	1	0	0	0	1	0	0	0	0	0	0	0	0	0	1	0	0	0	0	0	1	0	0	0	0	0	0	0	2.34385	0	0	0	0	0	0
sp|P47120|DOHH_YEAST	LIA1	Deoxyhypusine hydroxylase	325	0	0	0	1	0	3	1	2	0	1	3	3	0	0	2	1	0	0	3	2	0	0	2	2	0	1	2	2	0	0	2	3	0	0	2	1	0	0	0	2.32982	0	5.56178	2.53019	5.61857	0	3.1226
sp|Q05029|BCH1_YEAST	BCH1	Protein BCH1	724	0	0	0	2	0	0	0	1	0	1	2	1	0	0	1	0	0	0	2	1	0	0	2	0	0	0	2	2	0	0	0	1	0	1	1	2	0	0	0	2.29035	0	0	0	0.946386	0	0.643974
sp|P21734|UBC1_YEAST	UBC1	Ubiquitin-conjugating enzyme E2 1	215	0	0	0	1	0	2	0	2	0	0	4	2	0	1	0	1	2	0	2	1	0	0	1	0	1	1	1	3	0	0	1	0	0	0	0	0	0	0	0	2.28163	0	4.23407	0	5.05407	0	0
sp|P25385|BOS1_YEAST	BOS1	Protein transport protein BOS1	244	0	0	0	1	0	0	0	0	0	0	0	0	0	0	0	0	0	0	0	1	0	0	0	0	8	3	5	5	4	2	2	1	0	0	0	0	0	0	0	2.23386	0	0	0	0	0	0
sp|Q99325|ATG40_YEAST	ATG40	Autophagy-related protein 40	256	0	0	0	1	0	0	0	1	0	0	0	1	0	0	0	1	0	0	0	0	0	0	0	1	0	1	0	0	0	0	0	1	0	0	0	0	0	0	0	2.20536	0	0	0	2.52587	0	0
sp|P46982|MNN5_YEAST	MNN5	Alpha-1.2-mannosyltransferase MNN5	586	0	0	0	2	0	1	0	1	0	1	0	0	0	0	0	1	0	0	0	2	0	0	0	0	0	1	1	1	0	0	3	1	0	0	1	2	0	0	0	2.18063	0	1.00663	0	1.67536	0	1.16894
sp|P32626|ENOPH_YEAST	UTR4	Enolase-phosphatase E1	227	0	0	0	1	0	0	0	0	0	0	0	0	0	0	0	0	0	0	0	0	0	0	0	0	0	1	2	0	0	0	2	0	0	0	0	0	0	0	0	2.15382	0	0	0	0	0	0
sp|P38815|YPT35_YEAST	YPT35	Endosomal\vacuolar adapter protein YPT35	214	0	0	0	1	0	0	0	0	0	0	0	0	0	0	0	0	0	0	0	0	0	0	0	0	1	0	0	0	0	0	1	1	0	0	0	0	0	0	0	2.14468	0	0	0	0	0	0
sp|Q99321|DDP1_YEAST	DDP1	Diphosphoinositol polyphosphate phosphohydrolase DDP1	188	0	0	0	1	0	0	0	0	0	3	2	0	0	0	0	0	0	1	4	3	0	0	0	0	0	2	1	0	0	0	3	1	0	0	2	0	0	0	0	2.1259	0	0	0	0	0	9.11329
sp|Q05789|ATG38_YEAST	ATG38	Autophagy-related protein 38	226	0	0	0	1	0	0	0	0	0	0	0	0	0	0	0	0	0	0	0	0	0	0	0	0	0	0	0	0	1	0	2	1	0	0	0	0	0	0	0	2.12532	0	0	0	0	0	0
sp|Q00246|RHO4_YEAST	RHO4	GTP-binding protein RHO4	291	0	0	0	1	0	0	0	0	2	0	2	1	0	0	0	0	1	2	0	0	0	0	0	0	5	4	3	6	0	1	2	1	0	0	0	0	0	0	0	2.09134	0	0	0	0	2.99818	0
sp|Q03705|CG121_YEAST	CGI121	EKC\KEOPS complex subunit CGI121	181	0	0	0	1	0	1	0	0	0	0	0	2	0	0	0	0	0	0	2	0	0	0	0	1	0	1	1	1	0	0	2	2	0	0	2	0	0	0	0	2.08925	0	2.01649	0	0	0	0
sp|P38242|ALG14_YEAST	ALG14	UDP-N-acetylglucosamine transferase subunit ALG14	237	0	0	0	1	1	0	0	0	1	0	0	0	1	0	0	0	0	0	0	0	0	0	0	0	1	1	3	3	1	0	0	3	0	0	0	1	0	0	0	2.07955	2.72167	0	0	0	2.13464	0
sp|P33322|CBF5_YEAST	CBF5	H\ACA ribonucleoprotein complex subunit CBF5	483	0	0	0	2	2	5	2	3	2	4	3	4	1	1	2	2	0	0	5	5	0	1	2	4	5	4	7	4	2	0	4	2	2	3	3	4	0	0	0	2.05623	2.04622	4.73624	2.09667	2.22247	1.86839	3.71734
sp|Q12055|KAD6_YEAST	FAP7	Adenylate kinase isoenzyme 6 homolog FAP7	197	0	0	0	1	0	0	0	0	0	0	1	1	0	0	0	0	0	0	1	0	0	0	0	0	0	0	1	1	0	0	1	0	0	0	1	0	0	0	0	2.01534	0	0	0	0	0	0
sp|P14682|UBC3_YEAST	CDC34	Ubiquitin-conjugating enzyme E2-34 kDa	295	0	0	0	2	0	0	0	0	0	0	0	0	0	0	0	0	0	0	0	0	0	0	0	0	0	0	0	0	1	0	1	1	0	0	0	0	0	0	0	2.00519	0	0	0	0	0	0
sp|P20434|RPAB1_YEAST	RPB5	DNA-directed RNA polymerases I. II. and III subunit RPABC1	215	0	0	0	1	0	2	1	1	0	2	1	1	0	0	1	0	0	0	2	2	0	0	2	1	0	3	2	2	0	0	2	3	0	1	2	2	0	0	0	1.99107	0	3.5305	2.59739	2.23208	0	3.61104
sp|Q12125|GET4_YEAST	GET4	Golgi to ER traffic protein 4	312	0	0	0	1	1	3	1	2	0	1	0	2	2	0	1	2	0	2	0	1	1	0	3	1	0	3	1	3	1	1	3	2	0	2	1	2	0	0	0	1.96758	2.39949	6.60181	2.12388	5.32295	0	2.37109
sp|P38773|DOG2_YEAST sp|P38774|DOG1_YEAST	DOG2	2-deoxyglucose-6-phosphate phosphatase 2	246	0	0	0	1	0	0	0	1	1	0	0	1	1	0	1	0	0	0	0	0	0	0	0	0	0	0	0	0	0	0	0	0	1	2	1	1	0	0	0	1.96368	0	0	0	2.36616	1.72656	0
sp|Q12404|MPD1_YEAST	MPD1	Protein disulfide-isomerase MPD1	318	0	0	0	1	0	0	0	0	0	0	0	0	0	0	0	0	0	0	0	0	0	0	0	0	2	1	3	2	0	0	1	1	0	0	0	0	0	0	0	1.95067	0	0	0	0	0	0
sp|Q08686|THTR_YEAST	TUM1	Thiosulfate sulfurtransferase TUM1	304	0	0	0	1	0	1	0	0	0	4	2	0	0	0	0	0	0	0	3	2	0	0	0	2	0	2	2	2	0	0	0	2	2	6	3	0	0	0	0	1.948	0	2.5556	0	0	0	8.64086
sp|Q12025|EMC10_YEAST	EMC10	Endoplasmic reticulum membrane protein complex subunit 10	205	0	0	0	1	0	0	0	0	0	0	0	0	0	0	0	0	0	0	0	0	0	1	0	0	3	2	3	3	0	0	0	1	0	0	0	0	0	0	0	1.94566	0	0	0	0	0	0
sp|P13185|KIN1_YEAST	KIN1	Serine\threonine protein kinase KIN1	1064	0	0	0	3	0	0	0	0	2	1	4	0	0	0	0	0	0	0	0	1	0	0	0	0	3	5	3	3	4	0	3	2	0	0	0	0	0	0	0	1.93341	0	0	0	0	1.59548	1.09877
sp|Q12445|POM34_YEAST	POM34	Nucleoporin POM34	299	0	0	0	2	0	0	0	0	1	0	0	0	1	0	0	0	0	0	0	0	0	0	0	0	0	0	0	0	2	0	1	0	0	0	0	0	0	0	0	1.91985	0	0	0	0	1.86943	0
sp|P21965|MCK1_YEAST	MCK1	Protein kinase MCK1	375	0	0	0	1	0	4	1	2	2	6	4	3	1	2	1	3	3	0	5	1	0	0	1	4	1	5	3	6	0	0	3	2	1	5	4	1	0	0	0	1.91555	0	5.71465	2.0597	4.57719	3.66936	8.93689
sp|P53378|TBG_YEAST	TUB4	Tubulin gamma chain	473	0	0	0	1	0	0	0	1	0	0	0	0	0	0	0	0	0	0	0	0	0	0	0	0	0	0	0	0	0	0	0	0	0	0	0	0	0	0	0	1.91519	0	0	0	3.3667	0	0
sp|Q05867|YL283_YEAST	YLR283W	Uncharacterized protein YLR283W. mitochondrial	314	0	0	0	1	0	0	0	0	0	0	1	0	0	0	0	0	0	0	0	0	0	0	0	0	0	0	0	0	0	0	0	0	0	0	0	0	0	0	0	1.90551	0	0	0	0	0	0
sp|P39081|PCF11_YEAST	PCF11	Protein PCF11	626	0	0	0	3	0	2	0	2	1	0	4	2	0	0	0	2	0	0	1	0	0	0	1	3	0	5	1	3	0	0	3	2	0	0	2	0	0	0	0	1.88033	0	1.13165	0	0.95111	0.558115	0
sp|P36110|PRY2_YEAST	PRY2	Protein PRY2	329	0	0	0	1	0	1	0	2	0	1	2	1	2	1	0	1	0	0	1	3	0	0	1	1	0	0	0	1	0	1	2	0	0	0	0	0	0	0	0	1.86404	0	1.47736	0	3.63789	0	1.84513
sp|P54867|SLG1_YEAST	SLG1	Protein SLG1	378	0	0	0	2	0	0	0	0	0	0	0	0	0	0	0	0	0	0	0	0	0	0	0	0	1	1	1	1	1	0	1	1	0	0	0	0	0	0	0	1.83912	0	0	0	0	0	0
sp|P15625|SYFA_YEAST	FRS2	Phenylalanine--tRNA ligase alpha subunit	503	0	0	0	2	0	1	2	3	0	3	4	3	0	0	2	1	0	0	5	2	0	0	4	4	0	3	2	3	0	0	2	1	1	5	8	2	0	0	0	1.83635	0	0.687858	1.61311	3.6933	0	2.22404
sp|P43124|NSE4_YEAST	NSE4	Non-structural maintenance of chromosome element 4	402	0	0	0	1	0	0	0	0	0	0	0	0	0	0	0	0	0	0	0	0	0	0	0	0	0	0	0	0	0	3	0	0	0	0	0	0	0	0	0	1.83579	0	0	0	0	0	0
sp|P36523|RM15_YEAST	MRPL15	Large ribosomal subunit protein mL57	253	0	0	0	1	0	2	0	1	0	2	2	2	0	0	0	1	0	0	2	1	0	0	2	1	0	2	0	2	0	0	1	2	1	0	2	2	0	0	0	1.82349	0	3.72837	0	2.34668	0	3.59966
sp|Q03080|YP039_YEAST	YPL039W	Uncharacterized protein YPL039W	316	0	0	0	1	0	0	0	0	0	0	0	0	0	0	0	0	0	0	0	0	0	0	0	0	0	0	0	0	0	0	0	0	0	0	0	0	0	0	0	1.80492	0	0	0	0	0	0
sp|P33201|MRT4_YEAST	MRT4	Ribosome assembly factor MRT4	236	0	0	0	1	0	1	0	0	0	0	0	0	0	0	0	0	0	0	0	0	0	0	0	0	5	11	15	12	0	1	4	4	0	0	0	0	0	0	0	1.79904	0	1.93564	0	0	0	0
sp|Q12442|IZH2_YEAST	IZH2	ADIPOR-like receptor IZH2	317	0	0	0	1	0	0	0	0	0	0	0	0	0	0	0	0	0	0	1	2	0	0	0	0	0	0	2	0	0	0	0	1	0	0	0	0	0	0	0	1.79113	0	0	0	0	0	0
sp|P19516|COX11_YEAST	COX11	Cytochrome c oxidase assembly protein COX11. mitochondrial	300	0	0	0	1	0	0	0	0	0	0	0	2	0	0	0	0	0	0	0	0	0	0	0	0	0	0	0	0	0	0	1	0	0	0	0	0	0	0	0	1.78387	0	0	0	0	0	0
sp|P36095|VPS24_YEAST	VPS24	Vacuolar protein-sorting-associated protein 24	224	0	0	0	1	0	0	0	0	0	0	0	0	0	0	0	0	0	0	0	0	0	0	0	0	0	2	1	1	0	1	3	0	0	0	0	0	0	0	0	1.75193	0	0	0	0	0	0
sp|Q03525|TMA23_YEAST	TMA23	Protein TMA23	211	0	0	0	1	0	0	0	0	0	0	0	0	0	0	0	0	0	0	0	0	0	0	0	0	3	4	3	3	0	0	0	0	0	0	0	0	0	0	0	1.75179	0	0	0	0	0	0
sp|Q03125|NRG1_YEAST	NRG1	Transcriptional regulator NRG1	231	0	0	0	1	0	0	0	0	0	0	0	0	0	0	0	0	0	0	0	0	0	0	0	0	1	1	1	1	0	0	1	0	0	0	0	0	0	0	0	1.74456	0	0	0	0	0	0
sp|P38884|AIM18_YEAST	AIM18	Altered inheritance of mitochondria protein 18. mitochondrial	321	0	0	0	1	1	2	0	1	1	1	1	0	2	0	0	0	2	0	3	3	0	0	1	3	1	1	1	1	1	0	1	2	1	2	3	3	0	0	0	1.73268	1.86337	2.61728	0	2.29035	1.21287	1.20137
sp|P41930|SSU1_YEAST	SSU1	Sulfite efflux pump SSU1	458	0	0	0	2	0	0	0	0	0	0	0	1	0	0	0	0	0	0	0	0	0	0	0	2	0	0	0	0	2	0	1	2	0	0	0	0	0	0	0	1.72925	0	0	0	0	0	0
sp|P32629|ANP1_YEAST	ANP1	Mannan polymerase II complex ANP1 subunit	500	0	0	0	2	0	0	0	0	0	0	0	0	0	0	0	0	0	0	3	5	0	0	0	0	2	3	5	2	2	0	7	4	0	0	0	0	0	0	0	1.7283	0	0	0	0	0	0
sp|Q03102|YMN1_YEAST	YML131W	Uncharacterized membrane protein YML131W	365	0	0	0	1	0	0	0	0	0	0	0	2	0	0	0	1	0	0	0	2	0	0	0	2	1	2	0	1	1	0	0	1	0	4	3	0	0	0	0	1.71031	0	0	0	0	0	0
sp|P40474|QDR2_YEAST	QDR2	Quinidine resistance protein 2	542	0	0	0	2	0	1	0	0	3	4	4	2	0	0	0	3	0	0	0	1	0	0	2	4	0	0	2	5	1	0	5	4	0	0	0	1	0	0	0	1.69706	0	1.64534	0	0	3.49399	3.01013
sp|Q03337|TRS31_YEAST	TRS31	Trafficking protein particle complex subunit 31	283	0	0	0	1	0	1	0	0	0	1	0	1	0	0	0	0	0	0	0	0	0	0	0	0	0	1	2	1	0	0	0	0	0	0	3	2	0	0	0	1.67977	0	1.10164	0	0	0	1.12126
sp|P53276|UTP8_YEAST	UTP8	U3 small nucleolar RNA-associated protein 8	713	0	0	0	2	0	3	1	4	2	1	4	1	0	0	2	1	1	0	1	2	0	0	4	2	0	5	2	5	0	0	4	3	0	0	2	3	0	0	0	1.67286	0	1.96507	1.02957	2.15511	1.03512	0.628317
sp|P38996|NAB3_YEAST	NAB3	Nuclear polyadenylated RNA-binding protein 3	802	0	0	0	2	0	0	0	0	1	0	0	0	0	0	0	1	1	0	0	0	0	0	0	0	0	0	0	0	0	1	0	0	1	2	0	0	0	0	0	1.65399	0	0	0	0	0.50031	0
sp|P25582|SPB1_YEAST	SPB1	27S pre-rRNA (guanosine(2922)-2'-O)-methyltransferase	841	0	0	0	4	0	0	0	0	0	0	0	0	0	0	0	0	0	0	0	0	0	0	0	0	17	14	23	20	0	0	2	1	0	0	0	0	0	0	0	1.64665	0	0	0	0	0	0
sp|P49954|NIT3_YEAST	NIT3	Omega-amidase NIT3	291	0	0	0	1	0	1	0	0	1	1	3	2	0	0	0	0	2	0	2	2	0	0	0	0	0	1	0	2	0	0	0	0	0	1	3	0	0	0	0	1.64663	0	1.83356	0	0	2.18251	1.64215
sp|P36041|EAP1_YEAST	EAP1	Protein EAP1	632	0	0	0	1	0	0	0	0	0	0	0	0	0	0	0	0	0	0	0	0	0	0	0	0	13	22	17	15	3	4	5	4	0	0	0	0	0	0	0	1.64578	0	0	0	0	0	0
sp|P43563|MOB2_YEAST	MOB2	CBK1 kinase activator protein MOB2	287	0	0	0	1	0	0	0	0	0	0	0	0	0	0	0	0	0	0	0	0	0	0	0	0	0	0	0	0	0	0	2	1	0	0	0	0	0	0	0	1.63375	0	0	0	0	0	0
sp|Q12265|KPR5_YEAST	PRS5	Ribose-phosphate pyrophosphokinase 5	496	0	0	0	2	0	1	0	1	0	3	2	1	0	0	0	1	0	0	1	0	0	0	1	0	0	1	1	2	0	0	1	2	0	0	2	1	0	0	0	1.63264	0	0.895026	0	0.930381	0	3.36955
sp|P25332|RBSK_YEAST	RBK1	Ribokinase	333	0	0	0	1	0	0	0	0	0	2	0	0	0	0	0	0	0	0	0	0	0	0	0	0	0	1	1	2	0	0	1	1	0	0	1	0	0	0	0	1.62952	0	0	0	0	0	2.7352
sp|P13130|SS100_YEAST	SPS100	Sporulation-specific wall maturation protein	326	0	0	0	1	0	0	0	0	0	0	0	0	0	0	0	0	0	0	0	0	0	0	0	0	0	0	0	0	0	0	0	0	0	0	0	0	0	0	0	1.61926	0	0	0	0	0	0
sp|P27929|NAM9_YEAST	NAM9	Small ribosomal subunit protein uS4m	486	0	0	0	2	0	0	0	0	1	0	0	0	1	0	0	0	0	0	3	2	0	0	0	2	0	1	2	4	0	0	3	0	0	0	6	0	0	0	0	1.60931	0	0	0	0	1.05953	0
sp|P27680|COQ3_YEAST	COQ3	Ubiquinone biosynthesis O-methyltransferase. mitochondrial	312	0	0	0	1	0	0	0	1	0	0	2	1	0	0	1	1	0	0	2	0	0	0	0	1	0	0	2	3	0	0	2	0	0	0	3	2	0	0	0	1.59623	0	0	0	1.97328	0	0
sp|P07277|ERG12_YEAST	ERG12	Mevalonate kinase	443	0	0	0	1	0	0	0	0	1	0	2	0	2	0	0	0	2	0	1	0	0	0	0	0	0	0	0	2	0	0	2	0	0	1	1	0	0	0	0	1.55494	0	0	0	0	1.04854	0
sp|Q06143|DIC1_YEAST	DIC1	Mitochondrial dicarboxylate transporter	298	0	0	0	1	0	1	0	0	0	1	0	0	1	0	0	1	0	0	0	0	0	0	1	0	0	1	2	1	1	0	1	1	0	0	0	0	0	0	0	1.54982	0	1.30926	0	0	0	1.62042
sp|P33550|KTR2_YEAST	KTR2	Probable mannosyltransferase KTR2	425	0	0	0	1	0	0	0	0	0	0	0	0	0	0	0	0	0	0	0	0	0	0	0	0	0	0	0	0	0	0	0	0	0	0	0	0	0	0	0	1.50415	0	0	0	0	0	0
sp|P38777|FSH1_YEAST	FSH1	Family of serine hydrolases 1	243	0	0	0	1	0	1	0	0	2	1	1	2	0	0	1	1	0	0	2	0	0	0	2	0	0	2	2	2	0	0	2	2	0	1	3	0	0	0	0	1.47974	0	2.05221	0	0	3.93612	1.36193
sp|Q06188|YL455_YEAST	YLR455W	PWWP domain-containing protein YLR455W	304	0	0	0	1	0	0	0	0	0	0	0	0	0	0	0	0	0	0	0	0	0	0	0	0	0	0	0	0	0	0	0	0	0	0	0	0	0	0	0	1.47656	0	0	0	0	0	0
sp|P38843|CHS7_YEAST	CHS7	Chitin synthase export chaperone	316	0	0	0	1	0	0	0	0	0	1	0	0	0	0	0	0	0	0	0	0	0	0	0	0	0	0	1	0	0	0	1	1	0	0	0	0	0	0	0	1.47465	0	0	0	0	0	1.27489
sp|P30656|PSB5_YEAST	PRE2	Proteasome subunit beta type-5	287	0	0	0	1	0	0	0	1	0	0	3	0	0	0	0	3	0	0	3	3	0	0	2	0	0	4	4	5	0	0	5	3	0	2	5	0	0	0	0	1.46788	0	0	0	1.69845	0	0
sp|Q05779|COQ9_YEAST	COQ9	Ubiquinone biosynthesis protein COQ9. mitochondrial	260	0	0	0	1	1	2	2	2	2	2	2	2	1	0	2	2	0	0	2	2	1	0	2	3	0	2	2	4	0	0	2	1	1	1	3	3	0	0	0	1.4667	2.12827	3.81664	4.05845	4.6002	3.78906	3.22752
sp|Q12241|VAM3_YEAST	VAM3	Syntaxin VAM3	283	0	0	0	1	0	0	0	0	0	0	0	0	0	0	0	0	0	0	0	1	0	0	0	0	2	4	4	3	0	0	2	1	0	0	0	0	0	0	0	1.46254	0	0	0	0	0	0
sp|Q12166|LEU9_YEAST	LEU9	2-isopropylmalate synthase 2. mitochondrial	604	0	0	0	1	0	1	0	0	1	0	0	0	0	0	0	0	2	0	2	1	0	0	0	1	0	0	1	0	0	0	2	0	0	0	1	0	0	0	0	1.46139	0	2.80511	0	0	1.86947	0
sp|Q01896|ATN2_YEAST sp|Q12691|ATN5_YEAST	ENA2	Sodium\potassium exporting P-type ATPase 2	1091	0	0	0	4	0	0	0	0	0	2	3	0	0	0	0	1	0	0	0	1	0	0	0	0	0	0	4	2	0	0	3	2	0	0	0	0	0	0	0	1.41458	0	0	0	0	0	0.803601
sp|P26725|YUR1_YEAST	YUR1	Probable mannosyltransferase YUR1	428	0	0	0	1	0	0	0	0	0	0	0	0	0	0	0	0	0	0	0	0	0	0	0	0	0	0	0	0	0	0	0	0	0	0	0	0	0	0	0	1.41447	0	0	0	0	0	0
sp|P53201|SWC4_YEAST	SWC4	SWR1-complex protein 4	476	0	0	0	1	0	0	0	0	0	0	0	0	0	0	0	0	0	0	0	0	0	0	0	0	0	0	0	0	0	0	0	0	0	0	0	0	0	0	0	1.41193	0	0	0	0	0	0
sp|P38315|YBP1_YEAST	YBP1	YAP1-binding protein 1	674	0	0	0	2	0	1	0	0	2	0	1	0	0	0	0	0	0	0	1	0	0	0	0	0	0	1	2	2	0	1	4	0	0	0	0	0	0	0	0	1.41039	0	0.582376	0	0	1.19027	0
sp|P40095|YEY8_YEAST	YER158C	Uncharacterized protein YER158C	573	0	0	0	3	0	0	0	0	0	0	0	0	0	0	0	0	0	0	0	0	0	0	0	0	0	2	0	0	0	4	0	3	0	0	0	0	0	0	0	1.40767	0	0	0	0	0	0
sp|P46954|SIP4_YEAST	SIP4	Protein SIP4	829	0	0	0	1	0	0	0	0	0	0	0	0	0	0	0	0	0	0	0	0	0	0	0	0	0	0	0	0	0	0	0	0	0	0	0	0	0	0	0	1.3963	0	0	0	0	0	0
sp|Q12251|YP011_YEAST	YPR011C	Uncharacterized mitochondrial carrier YPR011C	326	0	0	0	1	0	0	0	0	0	0	1	0	0	0	0	0	0	0	0	0	0	0	1	0	0	0	1	0	0	0	1	0	0	0	0	0	0	0	0	1.39176	0	0	0	0	0	0
sp|P38277|YBY8_YEAST	YBR138C	Uncharacterized protein YBR138C	524	0	0	0	1	0	0	0	0	0	0	0	0	0	0	0	0	0	0	0	0	0	0	0	0	1	4	2	2	0	0	1	0	0	0	0	0	0	0	0	1.36644	0	0	0	0	0	0
sp|P09733|TBA1_YEAST	TUB1	Tubulin alpha-1 chain	447	0	0	0	1	1	2	0	3	0	2	0	1	2	0	1	1	0	0	4	1	2	0	3	2	0	4	6	4	0	1	4	2	0	4	3	2	0	0	0	1.35307	1.52492	1.8141	0	3.42359	0	1.93957
sp|P39683|NPT1_YEAST	NPT1	Nicotinate phosphoribosyltransferase	429	0	0	0	1	0	2	2	3	1	2	2	2	1	0	0	1	0	1	2	2	0	0	1	2	0	2	2	2	0	0	2	1	2	3	3	1	0	0	0	1.33128	0	1.9693	2.35483	2.37148	1.07235	2.28101
sp|P34253|KTI12_YEAST	KTI12	Protein KTI12	313	0	0	0	1	0	0	0	0	0	0	0	0	0	0	0	0	0	0	0	0	0	0	0	0	0	2	2	1	0	0	0	0	0	0	0	0	0	0	0	1.33129	0	0	0	0	0	0
sp|P53734|DBP6_YEAST	DBP6	ATP-dependent RNA helicase DBP6	629	0	0	0	2	0	0	0	0	2	0	0	0	0	0	0	0	0	0	0	0	0	0	0	0	0	0	0	0	0	0	0	1	0	0	0	0	0	0	0	1.30214	0	0	0	0	1.42269	0
sp|Q12066|NUR1_YEAST	NUR1	Nuclear rim protein 1	484	0	0	0	1	0	0	0	0	0	0	0	0	0	0	0	0	0	0	0	0	0	0	0	0	1	1	0	0	0	0	1	0	0	0	0	0	0	0	0	1.29886	0	0	0	0	0	0
sp|P14904|AMPL_YEAST	APE1	Vacuolar aminopeptidase 1	514	0	0	0	1	0	1	0	0	0	1	0	1	1	1	0	1	4	0	3	1	2	0	0	1	0	1	0	1	0	1	5	0	3	5	2	2	0	0	0	1.29614	0	0.609847	0	0	0	0.708243
sp|P14741|EI2BA_YEAST	GCN3	Translation initiation factor eIF-2B subunit alpha	305	0	0	0	1	0	0	0	0	1	0	0	0	0	0	0	0	0	0	1	0	0	0	1	0	0	0	1	0	0	0	2	0	0	0	0	2	0	0	0	1.29594	0	0	0	0	1.13806	0
sp|P38087|YMC2_YEAST	YMC2	Carrier protein YMC2. mitochondrial	329	0	0	0	1	0	3	0	0	0	0	2	0	0	0	1	0	0	0	0	0	0	0	0	1	0	0	0	0	0	0	4	1	0	0	0	0	0	0	0	1.29204	0	2.31749	0	0	0	0
sp|Q04371|ARMT1_YEAST	YMR027W	Damage-control phosphatase YMR027W	470	0	0	0	1	0	3	2	3	2	5	4	5	3	1	1	3	0	0	4	2	0	0	2	4	0	5	2	6	0	0	4	6	0	4	6	2	0	0	0	1.28826	0	2.83992	3.19839	4.02706	0.984284	5.45946
sp|P40169|YNT4_YEAST	YNL194C	Uncharacterized plasma membrane protein YNL194C	301	0	0	0	1	0	0	0	0	0	3	3	3	0	0	0	0	0	0	0	0	0	0	0	0	0	2	0	0	3	0	4	2	0	0	0	0	0	0	0	1.28336	0	0	0	0	0	2.97759
sp|P48439|OST3_YEAST	OST3	Dolichyl-diphosphooligosaccharide--protein glycosyltransferase subunit 3	350	0	0	0	1	0	3	1	3	0	0	2	2	0	0	0	5	0	0	0	1	0	0	0	0	0	3	3	3	1	2	2	4	0	0	0	2	0	0	0	1.26795	0	2.84874	1.74709	4.75252	0	0
sp|P20484|MAK11_YEAST	MAK11	Protein MAK11	414	0	0	0	1	0	1	0	1	2	0	2	2	0	0	1	1	0	0	0	0	0	0	0	1	2	8	7	6	0	0	2	1	0	0	1	1	0	0	0	1.2485	0	1.14884	0	1.27126	2.17826	0
sp|Q12432|EAF3_YEAST	EAF3	Chromatin modification-related protein EAF3	401	0	0	0	1	0	0	0	0	0	0	0	0	0	0	0	0	0	0	0	0	0	0	0	0	1	3	3	3	0	0	2	0	0	0	0	0	0	0	0	1.24694	0	0	0	0	0	0
sp|P50079|HSV2_YEAST	HSV2	SVP1-like protein 2	448	0	0	0	1	0	0	0	0	0	0	0	0	0	0	0	0	0	0	0	0	0	0	0	0	0	3	2	1	0	0	2	1	0	0	0	0	0	0	0	1.24607	0	0	0	0	0	0
sp|P25591|VAC17_YEAST	VAC17	vacuole-related protein 17	423	0	0	0	1	0	0	0	0	0	0	0	0	0	0	0	0	0	0	0	0	0	0	0	0	0	0	0	0	0	0	0	0	0	0	0	0	0	0	0	1.22343	0	0	0	0	0	0
sp|P38121|DPOA2_YEAST	POL12	DNA polymerase alpha subunit B	705	0	0	0	1	0	0	0	0	0	0	0	0	0	0	0	0	0	0	0	0	0	0	0	0	4	5	6	5	0	0	0	0	0	0	0	0	0	0	0	1.18948	0	0	0	0	0	0
sp|P39928|SLN1_YEAST	SLN1	Osmosensing histidine protein kinase SLN1	1220	0	0	0	2	0	0	0	0	0	0	0	0	0	0	0	0	0	0	0	0	0	1	0	0	0	0	0	0	0	0	1	1	0	0	0	0	0	0	0	1.18697	0	0	0	0	0	0
sp|Q12179|YP245_YEAST	YPL245W	Uncharacterized protein YPL245W	454	0	0	0	2	0	0	0	0	0	0	0	0	0	0	0	0	0	0	0	0	0	0	0	0	0	0	0	0	0	0	0	0	0	0	0	0	0	0	0	1.1772	0	0	0	0	0	0
sp|P32347|DCUP_YEAST	HEM12	Uroporphyrinogen decarboxylase	362	0	0	0	2	0	2	0	0	0	0	0	1	0	0	0	0	0	0	0	0	0	0	0	0	0	0	0	0	0	0	2	0	0	0	0	0	0	0	0	1.17075	0	1.09073	0	0	0	0
sp|Q08421|ETT1_YEAST	ETT1	Enhancer of translation termination 1	412	0	0	0	1	0	0	0	0	0	0	0	1	0	0	0	0	0	0	0	0	0	0	0	0	0	1	1	1	0	0	0	0	0	0	0	0	0	0	0	1.16677	0	0	0	0	0	0
sp|P39008|POP2_YEAST	POP2	Poly(A) ribonuclease POP2	433	0	0	0	1	0	0	0	0	0	0	0	0	0	0	0	0	0	0	1	0	0	0	0	0	0	0	0	0	0	0	0	2	0	1	1	0	0	0	0	1.16274	0	0	0	0	0	0
sp|Q12116|TMS1_YEAST	TMS1	Membrane protein TMS1	473	0	0	0	1	0	0	0	0	0	0	0	0	0	0	0	0	0	0	0	0	0	0	0	0	0	0	0	0	0	0	3	0	0	0	0	0	0	0	0	1.13168	0	0	0	0	0	0
sp|P27697|COQ8_YEAST	COQ8	Atypical kinase COQ8. mitochondrial	501	0	0	0	1	0	0	0	0	0	0	0	0	0	0	0	0	0	0	0	0	0	0	0	0	0	0	0	0	0	0	0	0	0	0	0	0	0	0	0	1.1256	0	0	0	0	0	0
sp|P08679|CISY2_YEAST	CIT2	Citrate synthase. peroxisomal	460	0	0	0	2	1	1	0	0	1	2	2	1	1	0	0	0	0	0	0	0	1	0	0	1	0	0	1	0	2	0	3	2	1	6	6	0	0	0	0	1.12091	0.996091	0.857391	0	0	0.86707	1.93322
sp|P38787|PANE_YEAST	PAN5	2-dehydropantoate 2-reductase	379	0	0	0	1	1	2	1	2	1	2	1	2	2	2	1	2	3	0	4	2	1	2	2	2	1	2	0	2	0	0	4	2	1	2	4	2	0	0	0	1.11599	1.63522	2.62983	2.25261	3.11449	1.53029	2.38567
sp|P47159|YJ94_YEAST	YJR124C	Uncharacterized membrane protein YJR124C	448	0	0	0	1	0	0	0	0	1	0	0	2	1	0	0	0	0	0	0	0	1	0	0	0	1	1	0	0	2	0	0	2	0	0	0	1	0	0	0	1.11055	0	0	0	0	1.35839	0
sp|P38778|SMF2_YEAST	SMF2	Manganese transporter SMF2	549	0	0	0	1	0	1	0	0	0	0	0	0	0	0	0	1	0	0	0	0	0	0	0	0	0	1	0	0	0	0	0	1	0	0	0	1	0	0	0	1.10316	0	0.882239	0	0	0	0
sp|P35198|MTH1_YEAST sp|Q02794|STD1_YEAST	MTH1	Protein MTH1	433	0	0	0	1	0	0	0	0	0	0	0	0	0	0	0	0	0	0	0	0	0	0	0	0	0	0	0	0	0	0	0	0	0	0	0	0	0	0	0	1.10258	0	0	0	0	0	0
sp|Q08641|AB140_YEAST	ABP140	tRNA(Thr) (cytosine(32)-N(3))-methyltransferase	628	0	0	0	1	0	0	0	0	0	0	0	0	0	0	0	0	0	0	0	0	1	0	0	0	2	4	4	5	0	0	0	0	0	1	2	0	0	0	0	1.09806	0	0	0	0	0	0
sp|Q99252|ECM3_YEAST	ECM3	Protein ECM3	613	0	0	0	2	0	0	0	0	0	0	0	1	0	0	0	0	0	0	0	0	0	0	0	0	0	0	0	0	1	0	0	1	0	0	0	0	0	0	0	1.08884	0	0	0	0	0	0
sp|P42073|REF2_YEAST	REF2	RNA end formation protein 2	533	0	0	0	1	0	0	0	0	0	0	0	0	0	0	0	0	0	0	0	0	0	0	0	0	3	5	5	10	0	0	0	0	0	0	0	0	0	0	0	1.07279	0	0	0	0	0	0
sp|Q05543|RT103_YEAST	RTT103	Regulator of Ty1 transposition protein 103	409	0	0	0	1	0	0	0	0	1	0	1	0	0	0	0	0	0	0	0	0	0	0	0	0	0	0	1	0	1	2	0	0	0	0	0	0	0	0	0	1.06996	0	0	0	0	1.10142	0
sp|P53169|YBP2_YEAST	YBP2	YAP1-binding protein 2	641	0	0	0	3	0	1	0	2	0	0	1	2	0	0	0	2	0	0	0	1	0	0	1	0	0	1	1	1	0	0	1	2	0	0	0	1	0	0	0	1.05276	0	0.478424	0	0.995706	0	0
sp|P38330|RMD9L_YEAST	YBR238C	RNA-binding protein RMD9-like. mitochondrial	731	0	0	0	1	0	0	0	0	0	0	0	0	0	0	0	1	0	0	0	0	0	0	0	0	0	0	0	0	0	0	0	0	0	0	0	0	0	0	0	1.04697	0	0	0	0	0	0
sp|P32381|ARP2_YEAST	ARP2	Actin-related protein 2	391	0	0	0	1	0	0	1	3	2	1	1	0	0	0	0	1	0	0	3	2	0	0	1	0	0	3	2	4	0	0	3	1	0	2	6	1	0	0	0	1.03996	0	0	1.68094	4.28974	3.58084	1.19902
sp|P40085|TAPT1_YEAST	EMP65	Endoplasmic reticulum membrane protein 65	556	0	0	0	1	0	0	0	0	0	0	0	0	0	0	0	0	0	0	0	0	0	0	0	0	0	0	0	0	0	1	0	0	0	0	0	0	0	0	0	1.03973	0	0	0	0	0	0
sp|Q04214|YM13B_YEAST	TY1B-MR1	Transposon Ty1-MR1 Gag-Pol polyprotein	1755	0	0	0	7	0	0	0	0	0	0	0	0	0	0	0	0	0	0	0	0	0	0	0	0	0	0	0	0	0	0	0	0	0	0	0	0	0	0	0	1.03215	0	0	0	0	0	0
sp|P53838|BOR1_YEAST	BOR1	Boron transporter 1	576	0	0	0	1	0	0	0	0	0	0	0	0	0	0	0	0	0	0	0	0	0	0	0	0	0	0	0	0	0	0	0	0	0	0	0	0	0	0	0	1.02896	0	0	0	0	0	0
sp|Q04408|YD514_YEAST	YDR514C	Uncharacterized protein YDR514C	483	0	0	0	1	0	0	0	0	0	0	0	0	0	0	0	0	0	0	0	0	0	0	0	0	1	2	3	4	0	0	0	0	0	0	0	0	0	0	0	1.02855	0	0	0	0	0	0
sp|Q03407|PKH1_YEAST	PKH1	Serine\threonine-protein kinase PKH1	766	0	0	0	2	0	0	0	0	0	0	3	0	0	0	0	0	0	0	0	0	0	0	0	0	2	3	3	3	0	0	5	2	0	0	0	0	0	0	0	1.02636	0	0	0	0	0	0
sp|Q06892|POS5_YEAST	POS5	NADH kinase POS5. mitochondrial	414	0	0	0	1	0	0	0	0	0	1	0	0	0	0	0	0	0	0	1	1	0	0	0	0	0	0	0	0	0	0	0	0	0	0	0	0	0	0	0	1.01087	0	0	0	0	0	2.05035
sp|P39692|MET10_YEAST	MET10	Sulfite reductase [NADPH] flavoprotein component	1035	0	0	0	2	0	0	0	1	1	0	1	0	1	0	0	1	0	0	0	0	0	0	0	0	1	1	1	0	3	0	3	3	0	0	0	0	0	0	0	1.00923	0	0	0	0.6011	0.466358	0
sp|P40345|PDAT_YEAST	LRO1	Phospholipid:diacylglycerol acyltransferase	661	0	0	0	1	1	1	1	0	0	1	1	0	0	0	0	0	0	0	2	1	1	0	1	0	0	0	0	0	0	0	2	0	0	0	1	3	0	0	0	1.00353	0.866607	0.651783	1.16186	0	0	0.766457
sp|Q08580|PEX27_YEAST	PEX27	Peroxisomal membrane protein PEX27	376	0	0	0	1	0	0	0	0	0	0	1	0	0	0	0	1	0	0	0	0	0	0	0	1	0	0	0	0	0	0	0	1	0	0	0	0	0	0	0	0.996355	0	0	0	0	0	0
sp|Q02890|PNG1_YEAST	PNG1	Peptide-N(4)-(N-acetyl-beta-glucosaminyl)asparagine amidase	363	0	0	0	1	0	0	0	0	0	0	0	0	0	0	0	0	0	0	1	0	0	0	0	0	0	4	4	5	0	0	11	4	0	0	2	0	0	0	0	0.965589	0	0	0	0	0	0
sp|P43612|SA155_YEAST	SAP155	SIT4-associating protein SAP155	1002	0	0	0	2	0	1	0	1	1	0	1	3	0	0	0	1	0	0	0	0	0	0	0	0	1	1	1	1	0	0	5	2	0	0	0	2	0	0	0	0.958537	0	0.470064	0	0.6256	0.556197	0
sp|P22140|EPT1_YEAST	EPT1	Choline\ethanolaminephosphotransferase 1	391	0	0	0	1	0	0	0	0	0	0	0	0	0	0	0	0	0	0	0	0	0	0	0	0	0	2	0	0	1	0	3	2	0	0	0	0	0	0	0	0.950259	0	0	0	0	0	0
sp|P53040|TAF6_YEAST	TAF6	Transcription initiation factor TFIID subunit 6	516	0	0	0	1	3	0	0	2	0	0	1	1	1	0	0	0	0	0	0	0	1	0	1	0	1	1	2	1	0	0	2	1	0	0	0	1	0	0	0	0.95013	4.5726	0	0	1.68885	0	0
sp|P00724|INV2_YEAST	SUC2	Invertase 2	532	0	0	0	1	0	0	0	0	0	0	2	0	0	0	0	0	0	0	0	0	0	0	0	0	0	0	0	0	0	0	0	1	0	0	0	0	0	0	0	0.946132	0	0	0	0	0	0
sp|Q08548|ALE1_YEAST	ALE1	Lysophospholipid acyltransferase	619	0	0	0	1	1	1	2	1	2	0	1	1	1	0	0	1	0	0	1	1	0	0	1	0	5	8	6	6	5	1	5	4	0	0	1	2	0	0	0	0.943886	0.9419	0.957343	0.847715	1.09862	1.66199	0
sp|Q04411|URC2_YEAST	URC2	Uracil catabolism protein 2	772	0	0	0	1	0	0	0	0	0	0	0	0	0	0	0	0	0	0	0	0	0	0	0	0	0	0	0	0	0	0	0	0	0	0	0	0	0	0	0	0.942893	0	0	0	0	0	0
sp|P53960|YNE0_YEAST	YNL040W	Putative alanyl-tRNA editing protein alaX	456	0	0	0	2	0	1	0	2	0	0	1	1	0	0	0	0	0	0	1	0	0	0	0	0	0	0	1	1	0	0	1	1	0	0	2	1	0	0	0	0.94032	0	0.75158	0	1.32183	0	0
sp|P33401|PGM1_YEAST	PGM1	Phosphoglucomutase 1	570	0	0	0	1	0	3	2	1	1	3	2	0	1	0	4	3	0	0	5	2	0	0	1	2	0	1	2	2	0	0	2	2	0	1	5	2	0	0	0	0.937622	0	2.52605	2.20564	1.22747	0.980521	2.85157
sp|P22543|VPS34_YEAST	VPS34	Phosphatidylinositol 3-kinase VPS34	875	0	0	0	2	0	0	0	0	0	0	0	0	0	0	0	0	0	0	0	0	0	0	0	0	0	0	0	0	0	0	0	0	0	0	0	0	0	0	0	0.937442	0	0	0	0	0	0
sp|P48236|GPC1_YEAST	GPC1	Glycerophosphocholine acyltransferase 1	432	0	0	0	1	0	0	0	0	0	0	0	0	0	0	0	0	0	0	0	0	0	0	0	0	0	1	2	0	0	0	1	1	0	0	0	0	0	0	0	0.934081	0	0	0	0	0	0
sp|P40087|DDI1_YEAST	DDI1	DNA damage-inducible protein 1	428	0	0	0	1	0	0	0	0	0	0	1	1	0	0	0	1	0	0	0	0	0	0	0	0	0	1	1	1	0	0	0	0	0	0	0	0	0	0	0	0.932029	0	0	0	0	0	0
sp|P38803|IPI1_YEAST	IPI1	Pre-rRNA-processing protein IPI1	334	0	0	0	1	0	0	0	0	0	1	0	0	0	0	0	0	0	0	0	0	0	0	0	0	0	2	2	4	0	0	0	0	0	0	0	0	0	0	0	0.928632	0	0	0	0	0	0.548663
sp|Q06408|ARO10_YEAST	ARO10	Transaminated amino acid decarboxylase	635	0	0	0	1	0	0	0	0	0	1	1	1	0	0	0	0	0	0	2	1	0	0	0	0	0	0	1	0	0	0	0	1	0	0	0	0	0	0	0	0.917282	0	0	0	0	0	0.774238
sp|P32317|AFG1_YEAST	AFG1	Protein AFG1	509	0	0	0	1	1	3	2	1	1	2	2	1	0	0	1	0	1	0	6	3	0	0	2	4	0	0	1	1	0	0	3	0	2	1	6	1	0	0	0	0.911561	1.07759	2.03233	2.02202	0.932625	1.15241	1.71251
sp|Q12396|EMP46_YEAST	EMP46	Protein EMP46	444	0	0	0	1	0	0	0	0	0	0	0	0	0	0	0	0	0	0	0	1	0	0	0	0	2	3	2	3	0	0	4	0	0	0	0	0	0	0	0	0.904247	0	0	0	0	0	0
sp|P34250|SEG2_YEAST	SEG2	Eisosome protein SEG2	1132	0	0	0	3	0	0	0	1	0	0	0	0	0	0	0	0	0	0	0	0	0	0	0	0	0	4	2	2	0	0	1	1	0	0	0	0	0	0	0	0.895006	0	0	0	0.409792	0	0
sp|P23180|AIM17_YEAST	AIM17	Probable oxidoreductase AIM17	465	0	0	0	1	2	6	1	1	3	3	3	1	5	1	0	0	6	1	10	13	2	0	2	3	1	2	1	5	1	0	7	3	7	8	8	2	0	0	0	0.893577	2.45434	8.03857	1.44546	1.29677	2.8161	3.71818
sp|P38318|YB70_YEAST	YBR220C	Uncharacterized membrane protein YBR220C	560	0	0	0	1	0	1	0	0	0	0	0	0	0	0	0	1	0	0	2	1	0	0	0	1	0	2	3	3	0	0	3	0	0	0	0	0	0	0	0	0.891248	0	0.835502	0	0	0	0
sp|Q03758|BUL2_YEAST	BUL2	Ubiquitin ligase-binding protein BUL2	920	0	0	0	2	0	0	0	0	0	0	0	0	0	0	0	0	0	0	0	0	0	0	0	0	0	1	3	1	0	0	0	0	0	0	0	0	0	0	0	0.866291	0	0	0	0	0	0
sp|P32447|ASF1_YEAST	ASF1	Histone chaperone ASF1	279	0	0	0	1	0	0	0	0	0	0	0	1	0	0	1	0	0	0	0	1	0	0	1	1	0	3	1	1	0	0	3	0	0	1	1	0	0	0	0	0.862641	0	0	0	0	0	0
sp|P39987|HSP7E_YEAST	ECM10	Heat shock protein SSC3. mitochondrial	644	0	0	0	1	0	0	0	0	0	0	0	0	0	0	0	0	0	0	0	0	0	0	0	0	0	0	0	0	0	0	0	0	0	0	0	0	0	0	0	0.845297	0	0	0	0	0	0
sp|P25351|YCR3_YEAST	YCR023C	Uncharacterized membrane protein YCR023C	611	0	0	0	1	0	0	0	0	0	0	0	0	0	0	0	0	0	0	0	0	0	0	0	0	2	1	0	2	2	0	1	4	0	0	0	0	0	0	0	0.844207	0	0	0	0	0	0
sp|P40897|OPT1_YEAST	OPT1	Oligopeptide transporter 1	799	0	0	0	1	0	0	0	0	0	0	0	0	0	0	0	0	0	0	0	0	0	0	0	0	0	0	0	0	0	0	0	0	0	0	0	0	0	0	0	0.83353	0	0	0	0	0	0
sp|Q12060|HFI1_YEAST	HFI1	Transcriptional coactivator HFI1\ADA1	488	0	0	0	1	0	0	0	0	0	0	0	0	0	0	0	0	0	0	0	0	0	0	0	0	0	0	0	0	0	0	0	0	0	0	0	0	0	0	0	0.827203	0	0	0	0	0	0
sp|Q00776|AP1M1_YEAST	APM1	AP-1 complex subunit mu-1-I	475	0	0	0	2	0	0	0	0	0	0	0	0	0	0	0	0	0	0	0	0	0	0	0	0	0	0	0	1	0	0	0	0	0	0	0	0	0	0	0	0.822364	0	0	0	0	0	0
sp|P47026|GWT1_YEAST	GWT1	GPI-anchored wall transfer protein 1	490	0	0	0	1	0	0	0	0	0	1	0	0	0	0	0	1	0	0	0	0	0	0	0	1	0	1	1	1	2	0	1	2	0	0	0	1	0	0	0	0.813248	0	0	0	0	0	0.674041
sp|P29539|RIF1_YEAST	RIF1	Telomere length regulator protein RIF1	1916	0	0	0	3	0	0	0	0	0	0	0	0	0	0	0	1	0	0	0	0	0	0	0	0	1	3	3	2	0	0	0	0	0	0	0	0	0	0	0	0.811253	0	0	0	0	0	0
sp|P40514|YIG7_YEAST	YIL067C	Uncharacterized protein YIL067C	678	0	0	0	1	0	0	0	0	0	0	0	0	0	0	0	0	0	0	0	0	0	0	0	0	0	0	0	0	1	0	0	1	0	0	0	0	0	0	0	0.807811	0	0	0	0	0	0
sp|Q03466|EBS1_YEAST	EBS1	Nonsense-mediated mRNA decay factor EBS1	884	0	0	0	1	0	0	0	0	0	0	0	0	0	0	0	0	0	0	0	0	0	1	0	0	4	5	5	6	0	0	0	0	0	0	0	0	0	0	0	0.807434	0	0	0	0	0	0
sp|P53632|PAP2_YEAST	PAP2	Poly(A) RNA polymerase protein 2	584	0	0	0	1	0	0	0	0	0	0	0	0	0	0	0	0	0	0	0	0	0	0	0	0	0	0	0	2	0	0	0	0	0	0	0	0	0	0	0	0.804523	0	0	0	0	0	0
sp|P54787|VPS9_YEAST	VPS9	Vacuolar protein sorting-associated protein 9	451	0	0	0	1	0	0	0	0	0	0	1	1	0	0	1	1	0	0	1	2	0	0	1	2	0	0	0	2	3	0	2	4	0	0	0	0	0	0	0	0.795876	0	0	0	0	0	0
sp|P43620|RMD8_YEAST	RMD8	Sporulation protein RMD8	662	0	0	0	1	0	0	0	0	0	0	0	0	0	0	0	0	0	0	0	0	0	0	0	0	1	0	3	3	0	0	1	0	0	0	0	0	0	0	0	0.78784	0	0	0	0	0	0
sp|P53318|COQ6_YEAST	COQ6	Ubiquinone biosynthesis monooxygenase COQ6. mitochondrial	479	0	0	0	1	0	1	0	1	2	0	0	4	0	0	0	0	0	0	2	3	0	0	0	0	0	0	0	2	0	0	0	0	0	0	3	1	0	0	0	0.782878	0	0.890915	0	0.924932	1.81536	0
sp|Q03761|TAF12_YEAST	TAF12	Transcription initiation factor TFIID subunit 12	539	0	0	0	1	0	0	0	1	1	1	0	0	0	2	0	0	1	0	1	0	0	0	0	0	0	0	0	0	0	0	0	1	2	5	1	1	0	0	0	0.779569	0	0	0	1.18531	0.764582	0.735586
sp|P32567|PAH1_YEAST	PAH1	Phosphatidic acid phosphohydrolase 1	862	0	0	0	1	0	0	0	0	0	0	0	0	0	0	0	0	0	0	0	0	0	0	0	0	1	1	1	1	0	0	0	0	0	0	1	0	0	0	0	0.75473	0	0	0	0	0	0
sp|P38704|STP2_YEAST	STP2	Transcription factor STP2	541	0	0	0	1	0	0	0	0	0	0	0	0	0	0	0	0	0	0	0	0	0	0	0	0	0	0	0	0	0	0	0	0	0	0	0	0	0	0	0	0.753494	0	0	0	0	0	0
sp|P52488|UBA2_YEAST	UBA2	Ubiquitin-activating enzyme E1-like	636	0	0	0	2	0	0	0	1	0	0	0	0	0	0	0	0	0	0	1	0	0	0	0	0	0	1	0	1	0	0	0	0	0	0	0	0	0	0	0	0.75166	0	0	0	1.49063	0	0
sp|P32561|RPD3_YEAST	RPD3	Histone deacetylase RPD3	433	0	0	0	1	0	0	0	0	0	0	0	0	0	0	0	0	0	0	1	0	0	0	1	1	0	1	0	1	0	0	0	0	0	0	2	1	0	0	0	0.749882	0	0	0	0	0	0
sp|P53203|PEX31_YEAST	PEX31	Peroxisomal membrane protein PEX31	462	0	0	0	1	0	0	0	0	0	0	0	0	0	0	0	0	0	0	0	0	0	0	0	0	0	0	0	2	0	0	2	1	0	0	0	0	0	0	0	0.746502	0	0	0	0	0	0
sp|P53617|NRD1_YEAST	NRD1	Protein NRD1	575	0	0	0	1	0	1	0	0	0	1	1	0	0	0	0	0	0	0	1	1	0	0	1	0	0	0	1	1	1	0	2	1	0	0	1	1	0	0	0	0.743046	0	0.653844	0	0	0	0.633468
sp|P53847|DSL1_YEAST	DSL1	Protein transport protein DSL1	754	0	0	0	1	0	0	0	0	0	0	0	0	0	0	0	0	0	0	0	0	0	0	1	0	0	0	1	0	0	0	1	0	0	0	0	1	0	0	0	0.740358	0	0	0	0	0	0
[truncated: 1,516 more rows]
[truncated: 26 more columns]

## Sheet: ImputedData_FC_pvalues
Gene	Protein	LFQ_IcsB_1	LFQ_IcsB_3	LFQ_IcsB_4	LFQ_H1_1	LFQ_H1_2	LFQ_H1_3	LFQ_H1_4	LFQ_H2_1	LFQ_H2_2	LFQ_H2_3	LFQ_H2_4	LFQ_H3_1	LFQ_H3_2	LFQ_H3_3	LFQ_H3_4	LFQ_H4_1	LFQ_H4_2	LFQ_H4_3	LFQ_H4_4	LFQ_H5_1	LFQ_H5_2	LFQ_H5_3	LFQ_H5_4	LFQ_H8_1	LFQ_H8_2	LFQ_H8_3	LFQ_H8_4	LFQ_H10_1	LFQ_H10_2	LFQ_H10_3	LFQ_H10_4	LFQ_EV_1	LFQ_EV_2	LFQ_EV_3	LFQ_EV_4	IcsB_mean	H1_mean	H2_mean	H3_mean	H4_mean	H5_mean	H8_mean	H10_mean	EV_mean	IcsB_FC	H1_FC	H2_FC	H3_FC
YNL208W	Uncharacterized protein YNL208W	275.583	237.578	269.917	31.3346	23.3083	12.3621	14.6043	54.6211	54.0156	38.1637	22.0114	0.583891	0.839332	0.277455	0.416076	12.9547	0.460051	19.5558	14.2016	0.781496	0.836053	0.711928	0.648754	158.044	157.352	138.278	113.148	331.246	281.682	159.987	219.025	21.3941	6.00693	5.73769	13.2649	261.026	20.4023	42.203	0.529189	11.793	0.744558	141.706	247.985	11.6009	22.5005	1.75869	3.6379	0.0456162
HXK1	Hexokinase-1	215.395	159.903	139.876	57.523	60.6069	65.1183	52.4549	91.7045	73.4592	72.8085	78.6085	91.7918	50.8171	80.6681	42.6468	65.3876	26.8491	54.972	60.1044	54.4594	56.1481	68.302	62.0053	206.165	106.433	108.319	122.771	124.652	67.8656	73.5913	75.7301	83.7888	78.992	77.8959	57.8923	171.725	58.9258	79.1452	66.4809	51.8283	60.2287	135.922	85.4597	74.6423	2.30064	0.789442	1.06033	0.890661
RHO1	GTP-binding protein RHO1	190.909	197.184	147.037	109.854	85.9681	134.63	103.097	263.278	217.741	227.101	206.723	73.6874	81.8178	94.1668	70.483	113.064	116.156	114.874	100.295	105.306	24.0447	133.671	104.524	227.502	133.096	138.649	139.71	153.788	123.166	131.05	107.953	19.7499	21.3732	36.1582	49.2115	178.377	108.387	228.711	80.0387	111.097	91.8861	159.739	128.989	31.6232	5.64068	3.42746	7.23237	2.53101
HXK2	Hexokinase-2	179.382	106.013	98.6506	44.2561	32.1107	30.7386	24.161	98.8706	56.3019	54.9171	41.7133	47.0826	27.9399	27.0079	25.2036	45.3546	13.9063	36.7049	25.9045	41.109	23.5712	33.5386	32.9573	171.831	71.7746	71.0544	76.3511	104.821	30.1309	59.7937	58.0902	50.9714	45.8768	48.8924	31.2359	128.015	32.8166	62.9507	31.8085	30.4676	32.794	97.7528	63.2089	44.2441	2.89338	0.741716	1.4228	0.718931
ARC1	tRNA-aminoacylation cofactor ARC1	174.389	52.0865	49.0913	235.799	194.694	154.451	137.442	71.4849	70.181	49.3406	48.6017	230.932	288.471	158.852	142.84	68.3567	75.3418	41.2266	49.2877	206.377	118.065	108.976	138.037	83.6991	58.0114	58.8809	56.9068	147.091	110.962	51.5094	83.6851	95.2681	74.2068	49.8043	48.792	91.8554	180.596	59.9021	205.274	58.5532	142.864	64.3745	98.3119	67.0178	1.37061	2.69475	0.893823	3.06297
ZEO1	Protein ZEO1	133.588	173.723	220.308	50.7667	25.1985	100.684	102.278	81.118	59.4416	94.5596	61.8492	21.1201	0.655729	8.74119	10.2028	45.5983	142.181	56.5824	76.5248	0.688065	0.346511	0.316323	0.580789	60.6904	40.0626	23.2444	32.3558	119.395	259.445	133.545	129.753	0.470407	15.464	0.577619	52.1989	175.873	69.7317	74.2421	10.1799	80.2216	0.482922	39.0883	160.534	17.1777	10.2384	4.05942	4.322	0.592624
TMA7	Translation machinery-associated protein 7	123.118	24.1343	38.7751	10.0816	27.7548	19.3482	32.9163	55.4973	28.5915	26.2125	15.524	19.2405	0.75559	19.5979	12.6229	148.248	0.474082	71.7982	25.374	57.8523	0.413192	28.6895	42.8165	214.577	62.6265	109.343	56.6851	78.167	48.7438	30.5668	18.286	0.775171	0.304162	0.521996	8.36506	62.009	22.5252	31.4563	13.0542	61.4735	32.4429	110.808	43.9409	2.4916	24.8873	9.04048	12.625	5.23929
PET9	ADP.ATP carrier protein 2	121.396	87.0407	120.238	103.495	89.3034	83.3525	95.8987	129.723	64.2189	83.2073	92.0804	122.378	92.8859	106.023	119.239	71.7775	93.5994	54.3409	68.4283	105.192	80.4647	86.5415	95.916	82.9398	70.5696	68.5214	77.5252	141.126	128.342	155.969	143.916	50.61	30.7743	48.8543	119.056	109.558	93.0123	92.3073	110.132	72.0365	92.0286	74.889	142.338	62.3238	1.75789	1.49241	1.48109	1.76709
DDR48	Stress protein DDR48	120.329	45.6358	48.1017	0.734845	0.630751	0.743158	4.02134	45.3141	12.8607	19.2162	8.96767	0.286261	0.838112	0.528611	0.591888	40.4063	14.5543	28.7167	18.281	0.363547	0.82762	0.429643	0.406906	88.8682	43.857	31.4787	24.469	101.402	51.8883	50.6941	34.1226	7.31032	20.6846	4.85309	3.26682	71.3556	1.53252	21.5897	0.561218	25.4896	0.506929	47.1682	59.5267	9.02872	7.90318	0.169739	2.39122	0.0621592
YPT1	GTP-binding protein YPT1	115.163	97.2605	82.6548	57.3154	66.3125	61.5751	35.064	63.5945	43.5226	40.5477	48.3738	30.098	46.0038	30.8893	35.8978	144.206	112.062	112.994	113.128	46.5686	22.4185	42.7266	32.204	107.308	64.7458	69.3518	51.3164	87.0533	55.0733	93.6818	60.7818	45.1024	13.7835	31.6351	40.2795	98.3595	55.0667	49.0097	35.7222	120.597	35.9794	73.1805	74.1475	32.7001	3.00792	1.68399	1.49876	1.09242
SEC4	Ras-related protein SEC4	111.527	78.453	76.2303	39.4032	20.3741	23.4311	32.5385	93.4158	29.666	36.2796	54.4	31.6905	11.1854	12.3168	17.8651	41.5939	34.5369	23.1895	26.545	36.5317	6.61717	22.7663	12.4738	85.5721	47.5723	50.6323	37.1778	108.346	32.4656	49.965	62.1135	8.90509	10.1165	10.7326	16.2	88.7368	28.9367	53.4403	18.2645	31.4663	19.5972	55.2387	63.2226	11.4885	7.72395	2.51875	4.65163	1.5898
PHO88	SRP-independent targeting protein 3	91.0062	112.97	118.385	33.6461	34.4542	32.1874	33.2958	50.8508	17.9165	37.4812	24.3916	32.2232	15.8178	23.8174	47.5116	11.394	11.4569	14.2373	23.3286	22.1616	0.705966	33.4353	21.5071	111.696	124.472	117.362	98.8405	37.3877	29.4907	43.5696	53.5563	0.753956	5.45244	12.0861	51.0413	107.454	33.3959	32.66	29.8425	15.1042	19.4525	113.093	41.001	17.3334	6.19922	1.92667	1.88422	1.72167
TEF1	Elongation factor 1-alpha	89.5444	91.8612	77.3973	168.161	115.868	129.379	116.434	103.762	83.9531	77.7052	71.3452	169.524	116.058	138.38	103.594	242.223	209.574	251.86	260.978	137.61	47.7717	147.778	118.534	119.952	108.609	96.662	89.9735	167.963	160.353	190.553	118.872	118.178	135.335	94.5359	68.7591	86.2676	132.46	84.1913	131.889	241.159	112.923	103.799	159.435	104.202	0.827889	1.27119	0.807963	1.2657
POR1	Mitochondrial outer membrane protein porin 1	82.3525	116.225	124.603	139.955	97.8858	143.378	170.151	160.144	131.608	141.353	175.713	132.428	71.5401	121.775	154.148	58.1354	85.6611	70.0503	81.8368	101.262	43.6209	142.142	113.311	65.6895	88.7303	109.37	80.1812	105.321	107.276	101.442	121.89	61.2933	34.1483	56.7826	166.521	107.727	137.842	152.205	119.973	73.9209	100.084	85.9929	108.982	79.6862	1.35189	1.72981	1.91005	1.50556
EGD1	Nascent polypeptide-associated complex subunit beta-1	78.9283	78.1788	103.616	9.48586	12.6742	15.2293	29.6475	0.811102	12.3214	25.0387	22.9018	0.422158	0.666102	0.557601	0.593559	23.852	0.68077	29.9075	40.667	0.43311	0.744268	0.324766	0.39725	139.501	132.023	217.829	219.541	110.604	184.418	203.92	204.901	10.0543	19.0336	27.1841	43.4056	86.9078	16.7592	15.2683	0.559855	23.7768	0.474849	177.224	175.961	24.9194	3.48756	0.672537	0.612706	0.0224667
[truncated: 3,028 more rows]
[truncated: 20 more columns]

## Sheet: Key
Raw data
Four replicates (suffix _1, _2, _3 or _4) were analysed for IcsB, its 11 homologs, and the empty vector controls by tandem mass spectrometry. Spectral counts and label free quantification values were obtained as described in the Materials and Methods.
SC: spectral counts
LFQ: label free quantification
Inputed_data_pvalue
[truncated: 4 more rows]
