# Supplementary material for: A bacterial family of fatty acid acyltransferases related to the Shigella effector IcsB
Source: mBio. 2026 Mar 17;17(4):e03890-25. doi: 10.1128/mbio.03890-25 (PMC13059803; doi:10.1128/mbio.03890-25)
Supplement: Table S6 — Acylated proteins based on the mass spectrometry data used in the UpSet analyses. [file mbio.03890-25-s0003.xlsx]

## Sheet: UpsetPlot_Raw
Gene	H8_FC	IcsB_FC	H10_FC	H2_FC	H4_FC	H1_FC	H3_FC	H5_FC	H8_Binary	IcsB_Binary	H10_Binary	H2_Binary	H4_Binary	H1_Binary	H3_Binary	H5_Binary	Present in "n" Homologs
RHO1	5.05133	5.64068	4.07894	7.23237	3.51315	3.42746	2.53101	2.90566	1	1	1	1	1	1	1	1	8
PAR32	57.3219	44.1601	41.7682	59.9235	24.2928	2.09732	2.04741	7.40138	1	1	1	1	1	1	1	1	8
GPP1	2.71745	5.4133	5.45945	5.31801	3.32106	2.40282	3.8446	2.23311	1	1	1	1	1	1	1	1	8
GGC1	4.72946	7.201	6.06233	5.6457	2.55054	8.15086	7.589	6.51914	1	1	1	1	1	1	1	1	8
SHR3	10.9512	17.2747	9.18016	5.96105	7.50412	6.75515	4.34714	10.3423	1	1	1	1	1	1	1	1	8
ERP1	2.77673	2.40877	4.98551	2.5949	4.1619	2.21192	2.86457	2.08251	1	1	1	1	1	1	1	1	8
HFD1	2.45078	4.27835	3.33072	5.5221	2.42375	3.54328	2.36911	3.07402	1	1	1	1	1	1	1	1	8
RPL42A	2.50528	3.50547	3.81852	2.60538	2.74272	2.90065	4.95481	3.31701	1	1	1	1	1	1	1	1	8
SEC61	3.15827	2.2972	4.56303	3.21952	2.55672	3.37794	3.58945	2.31758	1	1	1	1	1	1	1	1	8
KSH1	9.67402	10.914	14.9961	7.72309	4.17789	4.81268	9.04842	4.38508	1	1	1	1	1	1	1	1	8
HXT7	3.78072	6.15797	5.32453	6.38541	1.1478	3.36169	2.33739	3.83662	1	1	1	1	0	1	1	1	7
MGR2	15.7004	12.6871	7.96184	6.71898	1.96202	5.64527	6.07847	3.33694	1	1	1	1	0	1	1	1	7
RAS1	7.5329	26.7452	10.7597	16.2679	2.38473	2.58995	1.74946	2.51062	1	1	1	1	1	1	0	1	7
SDH4	3.17466	4.23925	2.90567	3.81597	1.82891	2.76518	3.3556	2.8183	1	1	1	1	0	1	1	1	7
YGL082W	35.3505	19.5411	25.4668	40.5264	24.4118	13.8823	0.836603	6.44028	1	1	1	1	1	1	0	1	7
VPS68	22.1957	11.4807	8.61874	4.51881	8.51634	1.82514	3.85447	2.282	1	1	1	1	1	0	1	1	7
YPT32	21.776	29.7812	32.2706	40.9925	47.0322	13.7933	1.13935	7.73419	1	1	1	1	1	1	0	1	7
OAC1	3.29661	6.34669	6.1086	5.51624	1.25231	5.47151	5.25971	3.34614	1	1	1	1	0	1	1	1	7
DNF1	9.70167	8.17274	4.62373	7.16789	6.15782	2.77847	1.00309	2.35149	1	1	1	1	1	1	0	1	7
SDH3	2.13494	2.71883	2.82773	4.18097	0.996037	3.79032	4.35678	2.35986	1	1	1	1	0	1	1	1	7
EXG1	2.67399	1.64591	3.69265	2.09246	4.48253	2.95205	2.87986	2.47345	1	0	1	1	1	1	1	1	7
YPT10	19.7538	18.0526	19.9306	24.8683	5.8954	5.42405	1.39861	4.62453	1	1	1	1	1	1	0	1	7
BNA1	2.54684	0.914186	3.50321	4.12391	4.86167	5.10919	4.08239	3.57546	1	0	1	1	1	1	1	1	7
CTP1	2.58366	3.57626	2.67208	3.68695	0.628271	4.80234	3.09579	2.58969	1	1	1	1	0	1	1	1	7
HTA1	15.7088	5.8314	9.41957	2.84825	1.57623	3.39087	3.15114	4.24037	1	1	1	1	0	1	1	1	7
EMC5	23.6035	7.08228	9.72169	7.10935	0.796868	4.68011	11.622	7.32144	1	1	1	1	0	1	1	1	7
RCF1	6.473	8.75354	11.8207	4.69914	0.96871	6.4678	6.69979	3.8003	1	1	1	1	0	1	1	1	7
COX4	2.06866	2.71321	4.90674	3.10774	1.1851	2.5515	2.66576	2.35509	1	1	1	1	0	1	1	1	7
CCC1	5.39321	5.85617	14.0076	3.37222	2.33973	4.82393	3.45337	1.65181	1	1	1	1	1	1	1	0	7
YRO2	3.08985	3.69902	2.92836	3.71156	2.4213	2.41613	2.59315	1.14554	1	1	1	1	1	1	1	0	7
CHO1	3.20861	5.49108	9.02827	6.48214	1.20235	3.73186	3.71264	3.48821	1	1	1	1	0	1	1	1	7
HOM3	2.85971	2.57511	2.8274	3.67067	1.55002	2.71469	2.94851	2.43546	1	1	1	1	0	1	1	1	7
COX1	2.06215	2.24976	2.74552	3.10504	0.792138	3.502	3.72344	3.24663	1	1	1	1	0	1	1	1	7
MIC60	2.24641	2.06975	3.17058	3.14772	0.853458	2.66665	2.42558	2.1073	1	1	1	1	0	1	1	1	7
BAP2	3.75892	5.46754	8.0328	5.90188	3.38731	2.2115	2.33356	1.25309	1	1	1	1	1	1	1	0	7
APL2	7.27066	4.27613	3.99929	2.85343	1.58993	2.6366	2.0668	2.26627	1	1	1	1	0	1	1	1	7
OST2	4.97003	4.7659	7.39589	2.28089	2.19375	2.30709	2.00465	0.876967	1	1	1	1	1	1	1	0	7
ZEO1	2.27552	10.2384	9.34549	4.322	4.67009	4.05942	0.592624	0.0281133	1	1	1	1	1	1	0	0	6
SEC4	4.80816	7.72395	5.50311	4.65163	2.73893	2.51875	1.5898	1.70581	1	1	1	1	1	1	0	0	6
PGA2	86.1872	52.3329	10.4499	1.93947	1.69767	3.36943	2.2089	14.364	1	1	1	0	0	1	1	1	6
GSF2	4.29411	4.34158	3.55046	1.86463	0.911502	2.17507	2.19689	2.12873	1	1	1	0	0	1	1	1	6
HTB1	11.0906	10.8668	4.1048	0.316771	9.82314	3.86485	3.45621	1.24918	1	1	1	0	1	1	1	0	6
YKT6	5.44813	7.47516	11.1159	6.64258	7.4339	4.60168	0.859428	1.06546	1	1	1	1	1	1	0	0	6
RIP1	2.9253	3.30641	3.41366	4.71024	0.46018	2.91162	2.90695	1.80915	1	1	1	1	0	1	1	0	6
YPL199C	11.1317	8.51328	7.97974	13.2739	0.282527	2.90657	2.46619	1.56784	1	1	1	1	0	1	1	0	6
ARF3	11.1949	28.3306	23.7362	36.6012	1.13724	1.2257	3.87157	7.18685	1	1	1	1	0	0	1	1	6
RER1	7.41263	6.39854	5.82642	2.64763	5.53751	1.59933	1.97086	2.74475	1	1	1	1	1	0	0	1	6
BET1	55.5204	23.8587	29.1667	1.17364	33.5776	6.06057	2.68252	1.11501	1	1	1	0	1	1	1	0	6
TCD2	13.683	15.4977	10.9902	3.07017	1.3893	3.54806	1.69683	2.496	1	1	1	1	0	1	0	1	6
PIS1	2.12046	2.82481	3.80181	2.19742	0.690542	2.60934	2.37343	1.2867	1	1	1	1	0	1	1	0	6
RSR1	12.6801	26.0745	39.0635	37.0689	42.1492	30.0571	1.36685	1.90623	1	1	1	1	1	1	0	0	6
SAM37	11.464	13.8585	13.6812	2.27208	6.21609	1.08346	2.38552	0.940221	1	1	1	1	1	0	1	0	6
STE24	2.52191	2.3527	3.2271	2.99148	1.21397	2.41446	1.74669	2.22235	1	1	1	1	0	1	0	1	6
ELO3	3.51987	4.32863	4.46914	2.22403	1.69607	2.67738	3.01913	1.95252	1	1	1	1	0	1	1	0	6
MCY1	2.45791	6.28152	7.80441	2.60142	0.335046	2.93474	3.72449	1.48589	1	1	1	1	0	1	1	0	6
YIL108W	9.49307	13.7554	16.8279	3.69409	3.91005	2.45381	1.89706	1.39365	1	1	1	1	1	1	0	0	6
ERV14	2.00414	2.95233	3.98149	3.42701	1.88263	3.46003	3.22964	1.98394	1	1	1	1	0	1	1	0	6
TCD1	4.60018	5.14375	7.27085	2.25328	0.550154	2.41822	2.23704	1.64306	1	1	1	1	0	1	1	0	6
SPF1	3.85663	3.3823	3.52272	2.96105	0.972535	2.47413	2.45985	1.24644	1	1	1	1	0	1	1	0	6
ARG7	1.48749	1.78987	2.18257	2.14792	2.10523	3.03766	3.00817	2.0892	0	0	1	1	1	1	1	1	6
ATG27	3.44455	2.743	6.0476	4.15464	0.341173	3.03267	3.63134	1.66052	1	1	1	1	0	1	1	0	6
GSC2	6.52786	9.87291	5.02419	22.4448	13.7909	1.41561	2.7213	1.30329	1	1	1	1	1	0	1	0	6
APL1	5.14096	3.01011	8.31883	7.15062	2.72962	0.966005	1.52955	2.55561	1	1	1	1	1	0	0	1	6
DLD1	2.21223	2.9207	2.60682	3.10747	1.19299	2.97219	2.43441	1.75667	1	1	1	1	0	1	1	0	6
GPT2	7.32045	4.22634	2.8677	2.14864	1.45688	3.5601	2.3756	1.15795	1	1	1	1	0	1	1	0	6
YDR476C	3.80389	3.99656	2.57792	6.32406	1.88004	2.87276	3.24708	1.78411	1	1	1	1	0	1	1	0	6
GLC8	37.5998	60.3786	61.8389	8.35633	22.1054	0.633569	0.578703	0.552733	1	1	1	1	1	0	0	0	5
NCE102	2.37835	3.33473	3.47277	3.14472	3.18011	1.58854	1.65565	1.51426	1	1	1	1	1	0	0	0	5
RVS161	2.63265	4.40919	3.53683	4.33311	5.23385	0.944285	1.08408	0.740097	1	1	1	1	1	0	0	0	5
RVS167	11.5815	18.1058	13.3147	19.4252	10.5539	0.427132	0.644266	0.279778	1	1	1	1	1	0	0	0	5
PDR16	14.6887	12.8686	18.5969	13.6624	6.10858	0.470377	0.23153	0.25467	1	1	1	1	1	0	0	0	5
YLR225C	16.4467	19.4606	17.6965	8.45174	3.09292	0.546566	0.354168	0.376769	1	1	1	1	1	0	0	0	5
COX9	11.2661	61.2484	46.1628	20.4928	0.874701	0.962364	13.5939	1.09036	1	1	1	1	0	0	1	0	5
YCK2	8.25187	14.8885	11.2467	4.83249	2.01916	0.81014	0.505389	0.578825	1	1	1	1	1	0	0	0	5
YDL085C-A	36.7088	57.7368	31.6618	4.62796	31.5682	1.53668	1.49739	1.07093	1	1	1	1	1	0	0	0	5
TMA46	63.0645	47.6116	19.792	9.6475	3.24684	1.42497	1.28344	1.48721	1	1	1	1	1	0	0	0	5
LSO2	17.6187	27.8371	19.1953	22.9344	10.272	1.12946	1.42513	1.36078	1	1	1	1	1	0	0	0	5
ERJ5	5.73083	10.9403	9.76138	4.30355	2.29679	0.710166	0.512891	1.23065	1	1	1	1	1	0	0	0	5
NUS1	12.6868	11.878	7.31395	2.02344	0.882814	1.91704	1.21506	8.19197	1	1	1	1	0	0	0	1	5
DIA1	14.1075	31.3106	8.88435	36.6052	14.3177	1.06283	1.08777	1.13484	1	1	1	1	1	0	0	0	5
YPR098C	2.98439	3.71972	3.96668	2.37366	0.571179	1.74637	2.3665	1.67498	1	1	1	1	0	0	1	0	5
COX2	1.76443	2.53606	2.5743	2.46594	1.17103	2.21785	2.05899	1.74309	0	1	1	1	0	1	1	0	5
MCA1	30.0172	36.8584	56.8194	18.8538	4.70385	1.24839	1.43516	1.41765	1	1	1	1	1	0	0	0	5
YHR097C	33.359	17.421	27.581	18.1178	13.1724	0.962119	0.886592	1.28745	1	1	1	1	1	0	0	0	5
COX13	1.8051	1.59983	2.80389	3.17583	0.383291	4.07357	3.31184	3.85619	0	0	1	1	0	1	1	1	5
LEM3	3.9197	6.71848	1.73153	4.78545	0.95826	2.61407	3.07031	1.30629	1	1	0	1	0	1	1	0	5
ZRC1	2.73732	4.9117	2.88888	1.57733	1.02381	2.97854	2.00055	1.21645	1	1	1	0	0	1	1	0	5
NTH1	31.2271	12.9209	11.7672	2.42586	3.64164	1.07576	0.90674	0.730023	1	1	1	1	1	0	0	0	5
CPD1	20.8758	18.6625	6.41596	17.011	9.2914	0.741601	0.870306	0.998178	1	1	1	1	1	0	0	0	5
MID2	5.71726	4.75334	6.04464	5.4999	2.22691	1.95316	1.32865	1.3583	1	1	1	1	1	0	0	0	5
PUN1	4.80963	5.91173	3.19034	10.6533	6.92626	0.850005	0.388801	0.78986	1	1	1	1	1	0	0	0	5
NSR1	6.5344	4.8293	1.35665	5.83837	0.876683	2.26002	1.03622	2.36071	1	1	0	1	0	1	0	1	5
SRO7	11.8455	16.4895	17.9509	33.434	3.94158	1.71023	1.13264	1.06411	1	1	1	1	1	0	0	0	5
VPH2	27.5084	17.842	15.3583	2.46395	1.63721	0.852091	0.865049	5.06111	1	1	1	1	0	0	0	1	5
YOR385W	14.6547	25.4493	5.19014	8.72654	16.6726	1.32198	1.51814	1.52671	1	1	1	1	1	0	0	0	5
ENV10	19.7248	13.9797	13.5458	0.982319	2.57149	0.97931	1.22949	3.72211	1	1	1	0	1	0	0	1	5
PAM17	2.77118	2.63196	1.66955	2.52521	1.51912	2.07284	2.67956	1.91888	1	1	0	1	0	1	1	0	5
ODC1	1.76708	3.06786	2.15456	2.25525	0.829597	2.41506	2.13556	1.79976	0	1	1	1	0	1	1	0	5
CSR1	6.12769	3.87609	6.23834	3.10476	8.18247	0.767012	0.395828	0.514321	1	1	1	1	1	0	0	0	5
SKT5	10.7539	11.4273	12.2502	11.2456	2.32705	1.2781	1.21394	1.15286	1	1	1	1	1	0	0	0	5
PIC2	1.74751	3.21995	3.08507	2.76132	0.241569	2.29979	3.94758	1.0686	0	1	1	1	0	1	1	0	5
ERV41	12.6437	4.38302	8.53764	1.47229	2.12759	0.887185	2.70673	0.572439	1	1	1	0	1	0	1	0	5
PDR5	4.12666	4.48489	3.70062	5.98398	4.27411	1.5925	1.17239	1.27451	1	1	1	1	1	0	0	0	5
OSH6	5.08007	3.98156	5.43896	13.1275	2.4787	0.544343	0.35557	0.301987	1	1	1	1	1	0	0	0	5
SEC11	2.9178	3.29544	1.59358	2.10452	1.4215	2.82389	2.14516	1.48663	1	1	0	1	0	1	1	0	5
CPR8	18.2863	4.91821	6.79722	1.8601	1.62029	2.04151	2.31835	1.6046	1	1	1	0	0	1	1	0	5
ATG21	16.4812	8.03972	16.2837	4.43215	1.39985	2.90417	1.53328	1.42356	1	1	1	1	0	1	0	0	5
YET3	5.12008	1.69742	2.0935	4.65084	1.298	3.3383	2.89914	1.11535	1	0	1	1	0	1	1	0	5
AAC1	2.56192	2.76333	3.60919	2.34018	0.337105	1.70641	4.15267	1.27586	1	1	1	1	0	0	1	0	5
SEC22	51.9225	3.29853	14.7036	2.4199	28.2534	1.83348	0.696571	0.645282	1	1	1	1	1	0	0	0	5
SCM4	7.21631	3.45317	2.27198	1.99722	1.02314	2.00693	3.56784	1.02998	1	1	1	0	0	1	1	0	5
RHO4	14.0448	2.07053	6.01297	5.82648	6.92116	1.18274	1.20924	1.22381	1	1	1	1	1	0	0	0	5
YNL208W	12.215	22.5005	21.3764	3.6379	1.01656	1.75869	0.0456162	0.064181	1	1	1	1	0	0	0	0	4
YPT1	2.23793	3.00792	2.2675	1.49876	3.68797	1.68399	1.09242	1.10028	1	1	1	0	1	0	0	0	4
OM14	1.6116	3.4048	3.17095	1.67263	0.813902	2.18627	2.60965	1.67598	0	1	1	0	0	1	1	0	4
COA6	17.4119	55.6926	47.8613	5.40654	1.09802	1.28509	1.01865	0.913114	1	1	1	1	0	0	0	0	4
IGO1	66.543	61.1631	11.7637	1.3225	3.57321	1.10855	1.18459	0.787969	1	1	1	0	1	0	0	0	4
EXP1	124.149	33.8208	35.4512	0.973991	87.9401	1.15187	1.25898	1.14178	1	1	1	0	1	0	0	0	4
MBF1	9.15955	9.74837	7.73172	1.09958	3.87828	1.14663	0.266598	0.813082	1	1	1	0	1	0	0	0	4
NAP1	7.80595	9.21893	5.84524	5.27557	1.44744	1.25399	1.07335	1.28808	1	1	1	1	0	0	0	0	4
COX6	1.60287	2.28214	1.6915	2.36202	1.19997	2.11285	2.13781	1.55407	0	1	0	1	0	1	1	0	4
YCK1	5.26233	6.71541	2.33156	2.46151	1.51937	0.620697	0.125413	0.280702	1	1	1	1	0	0	0	0	4
YBR056W	8.12911	9.63737	6.52489	5.30011	1.59689	0.439524	0.642809	0.182651	1	1	1	1	0	0	0	0	4
TYS1	3.244	2.71582	2.37634	0.576595	3.40432	0.757985	0.898767	0.562681	1	1	1	0	1	0	0	0	4
GLO3	35.8042	30.2375	51.6313	1.67251	6.06161	1.16556	1.16871	0.95744	1	1	1	0	1	0	0	0	4
SSS1	3.6877	3.3136	5.43656	1.8051	1.68705	3.44605	1.11084	1.57979	1	1	1	0	0	1	0	0	4
MIC10	2.45382	4.07865	5.23231	1.38654	0.901722	1.89626	2.35395	1.5796	1	1	1	0	0	0	1	0	4
CAJ1	7.35582	6.7844	7.80222	2.19782	0.932061	0.469416	0.185593	0.25547	1	1	1	1	0	0	0	0	4
ERP2	4.66869	2.91112	3.63431	1.16883	2.44047	1.25467	0.654405	1.29807	1	1	1	0	1	0	0	0	4
TWF1	7.52625	7.358	4.33191	4.57748	1.04462	0.361284	0.358137	0.386579	1	1	1	1	0	0	0	0	4
GCS1	17.9079	4.4751	7.3181	0.411896	8.6117	1.3449	0.12309	0.0941902	1	1	1	0	1	0	0	0	4
TRM1	6.09714	5.91379	4.11744	0.260981	2.58619	0.519418	0.453209	0.38838	1	1	1	0	1	0	0	0	4
SNC2	2.91571	2.98793	6.23815	3.49027	0.770399	1.41743	1.67367	0.536998	1	1	1	1	0	0	0	0	4
VMA22	32.8147	21.0326	3.31128	0.956463	2.54558	0.906565	0.808648	0.726501	1	1	1	0	1	0	0	0	4
SOP4	12.9307	19.1644	8.43742	1.09909	0.959236	1.85462	0.906231	2.7144	1	1	1	0	0	0	0	1	4
SEC9	17.9078	15.1317	11.0945	17.7956	1.78861	0.816669	0.712067	0.808943	1	1	1	1	0	0	0	0	4
CDC12	2.59884	2.36974	3.24725	4.06914	0.544758	0.326713	0.743005	1.36661	1	1	1	1	0	0	0	0	4
YLR361C-A	24.7385	25.9112	21.9172	2.20776	1.08948	0.865479	0.807636	0.89761	1	1	1	1	0	0	0	0	4
ENT5	18.0787	13.2217	12.5655	0.859293	2.77003	1.16151	0.777256	1.0429	1	1	1	0	1	0	0	0	4
RGD1	17.2934	20.5922	17.0725	5.79849	1.2356	0.960259	1.07088	0.971422	1	1	1	1	0	0	0	0	4
DJP1	13.2725	12.5167	8.86124	0.751202	10.8879	0.516551	0.584673	0.429442	1	1	1	0	1	0	0	0	4
COX26	1.72783	2.69129	3.03947	1.64524	0.931832	3.55221	3.28918	1.12484	0	1	1	0	0	1	1	0	4
RHO2	2.70942	3.04063	1.08323	7.37015	1.35267	3.00303	1.61634	1.11114	1	1	0	1	0	1	0	0	4
YPR148C	33.3885	12.2162	17.4376	0.634924	25.3791	0.822888	0.682321	0.707298	1	1	1	0	1	0	0	0	4
GIN4	13.1839	17.1324	15.95	13.582	0.946411	1.02402	1.10626	0.77762	1	1	1	1	0	0	0	0	4
YLR407W	19.258	32.0993	43.3132	9.47597	1.56366	1.20464	1.37072	0.807664	1	1	1	1	0	0	0	0	4
SMY2	12.0549	11.1598	3.57975	0.643529	2.90967	0.979962	0.80348	0.762844	1	1	1	0	1	0	0	0	4
TCB1	6.07736	13.3892	11.8533	13.5195	1.27683	1.05693	1.28742	1.51195	1	1	1	1	0	0	0	0	4
APD1	3.88301	7.67853	9.1908	6.9272	1.71119	0.494828	0.449188	0.52757	1	1	1	1	0	0	0	0	4
CWC25	46.5571	18.0811	30.8991	1.03447	2.89757	1.07278	1.17607	0.903018	1	1	1	0	1	0	0	0	4
SPT2	42.5393	15.8387	18.8239	3.91	1.09067	1.09285	1.6162	1.34269	1	1	1	1	0	0	0	0	4
TCB3	3.1532	3.75645	2.59861	5.08593	0.623447	0.986473	1.24671	0.875257	1	1	1	1	0	0	0	0	4
NHP6B	17.5098	7.18977	5.09931	0.89574	8.75982	1.07936	0.941214	1.0118	1	1	1	0	1	0	0	0	4
YNL035C	11.8872	10.1665	13.1014	0.739496	3.81958	0.672183	0.860396	0.757627	1	1	1	0	1	0	0	0	4
SEG1	7.75803	7.53867	8.27275	4.9354	0.743061	0.881045	0.818929	0.741392	1	1	1	1	0	0	0	0	4
CDC50	10.1331	6.56371	9.27229	4.15659	1.36625	0.882766	0.96074	0.999223	1	1	1	1	0	0	0	0	4
RQC2	8.20866	7.81923	4.13794	0.953999	2.65393	0.958048	1.50959	1.59666	1	1	1	0	1	0	0	0	4
RCK2	9.98698	3.46938	3.68798	0.800647	3.45523	0.869488	0.799194	0.929212	1	1	1	0	1	0	0	0	4
VAN1	11.4655	7.58778	5.29449	1.92776	8.81383	1.36985	1.75338	1.81629	1	1	1	0	1	0	0	0	4
YKL100C	2.95439	4.43771	3.3275	2.12484	1.04947	1.07219	1.06617	0.465838	1	1	1	1	0	0	0	0	4
UBC13	1.44858	2.17662	2.023	2.90076	1.50148	2.12285	0.6963	1.18852	0	1	1	1	0	1	0	0	4
UBP1	13.1155	7.97794	2.27117	1.90944	2.04257	0.908942	0.760015	0.817115	1	1	1	0	1	0	0	0	4
SRP1	2.49074	2.42111	1.86377	2.37535	0.832607	2.26914	1.26651	1.50282	1	1	0	1	0	1	0	0	4
HMRA1	4.42413	5.90042	8.11111	4.17117	1.2221	0.698909	1.11968	0.802585	1	1	1	1	0	0	0	0	4
RGC1	5.16234	7.91868	4.6256	4.32411	0.942941	1.25565	1.13257	0.892975	1	1	1	1	0	0	0	0	4
LSG1	7.19949	6.05668	5.20069	1.35895	10.1318	0.482692	0.636025	0.917607	1	1	1	0	1	0	0	0	4
SOF1	34.7187	6.22716	15.3572	2.78259	1.50683	0.861922	1.51152	1.51625	1	1	1	1	0	0	0	0	4
YMR124W	6.75708	3.44618	2.20623	3.51835	0.957161	1.13477	1.11866	0.83801	1	1	1	1	0	0	0	0	4
PEP8	13.1974	4.27339	3.47002	1.026	4.75412	1.06468	1.01012	0.718648	1	1	1	0	1	0	0	0	4
ERD2	15.9988	6.11021	12.3537	1.91312	6.77235	1.08979	1.9377	0.706974	1	1	1	0	1	0	0	0	4
PDR17	2.16178	2.5038	6.78919	12.9674	1.91844	0.726914	0.82573	1.09419	1	1	1	1	0	0	0	0	4
LCB2	1.73175	2.11137	1.93989	2.74476	1.3401	1.88343	2.05273	2.45355	0	1	0	1	0	0	1	1	4
ERG4	14.5916	16.888	23.1492	1.01676	0.956842	0.847009	5.94683	0.854064	1	1	1	0	0	0	1	0	4
PTC4	7.35947	9.68791	3.90305	0.914194	4.12074	1.11884	0.794149	0.825438	1	1	1	0	1	0	0	0	4
CUE3	7.83167	3.87352	3.00913	1.07741	5.00744	1.2789	0.846852	1.34971	1	1	1	0	1	0	0	0	4
SEC18	7.39392	2.02405	2.04523	2.37242	0.976684	0.694705	0.907781	0.944172	1	1	1	1	0	0	0	0	4
HCR1	33.1689	2.0534	2.19779	1.63667	6.95586	0.823405	1.80379	0.836772	1	1	1	0	1	0	0	0	4
SAS10	8.36793	2.21845	1.38182	1.55696	2.09876	1.79628	2.03925	1.68728	1	1	0	0	1	0	1	0	4
PKR1	2.88917	2.53365	4.26227	1.26828	0.11293	1.09481	2.09983	0.705427	1	1	1	0	0	0	1	0	4
CDC1	8.33266	2.53781	2.76621	0.825718	20.7033	0.716123	0.872417	0.79952	1	1	1	0	1	0	0	0	4
YMR295C	10.5699	2.45971	9.29054	8.26262	1.4947	0.997374	0.965526	0.704451	1	1	1	1	0	0	0	0	4
TIM9	1.10579	0.842065	3.49041	3.93533	1.5107	2.41834	2.66206	0.7265	0	0	1	1	0	1	1	0	4
YKL107W	2.04701	1.10094	6.09582	1.08732	3.04023	2.77996	1.48346	1.55276	1	0	1	0	1	1	0	0	4
CNB1	3.30023	0.312663	4.08297	6.25421	2.03313	0.501376	1.22057	0.493065	1	0	1	1	1	0	0	0	4
ARC1	0.960559	1.37061	1.46695	0.893823	0.873697	2.69475	3.06297	2.13173	0	0	0	0	0	1	1	1	3
PHO88	6.52455	6.19922	2.36543	1.88422	0.871392	1.92667	1.72167	1.12225	1	1	1	0	0	0	0	0	3
EGD1	7.11188	3.48756	7.06119	0.612706	0.954148	0.672537	0.0224667	0.0190554	1	1	1	0	0	0	0	0	3
RAS2	1.02897	10.4632	9.84492	2.97659	0.817611	0.206944	0.12691	0.138565	0	1	1	1	0	0	0	0	3
HSP12	2.94157	1.74418	12.1344	1.27393	7.51358	1.07973	1.43283	1.21069	1	0	1	0	1	0	0	0	3
BFR1	8.14347	5.5434	2.86312	0.502435	0.873086	0.337831	0.187638	0.260763	1	1	1	0	0	0	0	0	3
GLC7	1.92069	2.80186	2.31607	1.87017	1.31052	0.881604	1.17004	2.19582	0	1	1	0	0	0	0	1	3
VPS1	7.1229	5.70464	4.34654	0.95603	0.792861	0.691583	0.460224	0.480521	1	1	1	0	0	0	0	0	3
SRP14	29.0285	24.6025	12.6102	0.750152	0.970012	1.02821	0.879621	0.921758	1	1	1	0	0	0	0	0	3
TRM9	42.3322	32.6515	8.28203	0.864243	0.961433	0.995017	0.97612	0.918912	1	1	1	0	0	0	0	0	3
YNR021W	5.90688	6.26206	2.92076	1.14215	0.453126	1.465	1.507	0.993121	1	1	1	0	0	0	0	0	3
RRS1	138.26	41.9854	24.426	0.962039	1.15768	0.847024	1.19354	1.10391	1	1	1	0	0	0	0	0	3
ARG1	1.25414	1.96499	2.16259	1.88814	1.28306	2.73198	2.80648	1.90751	0	0	1	0	0	1	1	0	3
YBL028C	106.897	18.6904	3.03874	1.05955	1.13089	1.49596	0.899788	1.06436	1	1	1	0	0	0	0	0	3
SNF7	13.8546	8.27248	6.79746	1.40311	1.50473	0.473634	0.589354	0.592734	1	1	1	0	0	0	0	0	3
SRP101	30.0234	23.7285	5.0709	1.17704	1.17877	0.860367	0.646948	0.940481	1	1	1	0	0	0	0	0	3
RPP2B	0.491479	1.37234	1.46028	2.30855	0.803044	2.37216	2.64571	1.03121	0	0	0	1	0	1	1	0	3
LHP1	20.324	2.38082	2.51654	0.601692	1.57937	0.657936	0.317283	0.711692	1	1	1	0	0	0	0	0	3
IRC21	23.7807	38.586	7.85455	0.889572	1.5038	0.743958	1.53059	1.48301	1	1	1	0	0	0	0	0	3
SBH1	12.0813	8.01784	7.47647	1.16192	0.247995	1.31222	1.31283	0.303974	1	1	1	0	0	0	0	0	3
ERV29	2.87801	2.99147	3.06389	1.758	1.27966	1.54081	1.87024	1.76342	1	1	1	0	0	0	0	0	3
OPI3	1.56142	2.16522	2.15995	1.74308	1.19656	1.78411	2.21446	1.27075	0	1	1	0	0	0	1	0	3
PEX11	1.14572	1.22939	1.90754	2.10475	0.907571	2.54357	2.2327	1.2616	0	0	0	1	0	1	1	0	3
SNL1	24.5474	10.138	2.08037	1.60248	1.0711	0.68194	0.608148	1.09651	1	1	1	0	0	0	0	0	3
PRM5	20.1313	10.1332	7.41382	1.02807	1.25751	0.942379	0.697126	0.754074	1	1	1	0	0	0	0	0	3
ARB1	3.4694	2.71049	3.22948	0.909903	0.518714	0.36401	0.170252	0.496179	1	1	1	0	0	0	0	0	3
RAD27	20.0882	5.96206	3.98703	0.796185	0.813433	0.571804	0.40411	0.681341	1	1	1	0	0	0	0	0	3
ERG9	1.78173	2.10499	1.87603	2.53011	1.40552	1.84221	2.00775	1.84161	0	1	0	1	0	0	1	0	3
CPA2	1.10473	1.71261	2.30208	1.81496	1.062	2.2718	2.65889	1.97261	0	0	1	0	0	1	1	0	3
UFE1	16.4265	9.0981	4.09278	1.38295	0.955613	0.743685	0.833267	0.959669	1	1	1	0	0	0	0	0	3
MPP6	72.0092	15.8375	5.76317	1.02143	1.2701	0.962655	0.864799	0.726361	1	1	1	0	0	0	0	0	3
PAI3	14.9525	19.4778	14.315	1.31643	1.13991	0.900282	1.18413	0.915878	1	1	1	0	0	0	0	0	3
PIB2	18.7341	10.8592	8.84157	0.651834	1.13212	0.909384	0.720942	0.744926	1	1	1	0	0	0	0	0	3
CWC15	47.4134	18.1572	3.6483	1.22585	1.0558	1.39543	1.37227	1.33588	1	1	1	0	0	0	0	0	3
LSM12	31.431	32.201	15.2409	0.776936	0.862508	1.02169	0.989811	0.93979	1	1	1	0	0	0	0	0	3
PCT1	8.07546	7.576	3.69341	0.924438	0.838538	0.755088	0.887367	0.861027	1	1	1	0	0	0	0	0	3
LSB3	1.04243	3.92399	2.81425	3.63343	1.80249	0.939236	1.15973	1.12307	0	1	1	1	0	0	0	0	3
SRO9	17.7735	3.64392	14.1855	0.421561	0.386851	0.434195	0.410341	0.49854	1	1	1	0	0	0	0	0	3
YRA1	16.2497	4.13595	2.89071	0.671914	0.688059	0.851708	0.60903	1.47048	1	1	1	0	0	0	0	0	3
CUZ1	15.3181	6.4585	9.54426	0.908053	1.06568	0.897627	1.40355	1.32995	1	1	1	0	0	0	0	0	3
RRP8	31.3586	10.8281	7.58221	0.887178	1.10818	1.41537	1.62022	0.81302	1	1	1	0	0	0	0	0	3
ANT1	2.03991	9.58137	4.57913	1.11872	0.975578	0.758747	0.7024	0.785561	1	1	1	0	0	0	0	0	3
LSB5	0.679903	2.50389	1.71116	5.41777	3.658	0.641048	0.903834	0.447727	0	1	0	1	1	0	0	0	3
FYV6	34.2699	14.2876	4.2733	1.11525	0.681967	0.958352	0.792267	0.838861	1	1	1	0	0	0	0	0	3
PBP1	11.3116	8.94327	8.97815	0.873768	0.82953	0.995455	0.987578	0.910174	1	1	1	0	0	0	0	0	3
ENT3	3.75463	2.11251	4.51535	1.77229	1.27771	0.9656	0.654943	0.925269	1	1	1	0	0	0	0	0	3
PAM18	3.13377	4.94852	1.87813	1.34875	0.574759	0.476908	2.08759	1.23867	1	1	0	0	0	0	1	0	3
BUD20	36.5794	12.2106	5.41046	1.14613	1.27255	1.10523	1.28882	1.2423	1	1	1	0	0	0	0	0	3
YBR016W	2.19335	2.44008	0.202838	1.44894	2.24721	0.149982	0.151242	0.221832	1	1	0	0	1	0	0	0	3
EBP2	59.4967	15.0598	9.40789	1.91373	0.804089	1.7356	1.0045	1.65643	1	1	1	0	0	0	0	0	3
GIC2	6.55059	5.98518	11.9404	1.01694	0.753869	0.782193	0.673884	0.701994	1	1	1	0	0	0	0	0	3
INP53	6.49872	6.61528	5.84732	0.600259	0.999596	0.5747	0.546988	0.487639	1	1	1	0	0	0	0	0	3
RBG1	8.01234	8.80774	4.60811	1.51814	1.30764	0.721945	0.51228	0.650945	1	1	1	0	0	0	0	0	3
PBP4	7.55512	7.05416	4.91346	0.7756	1.01362	0.868356	1.10303	0.881922	1	1	1	0	0	0	0	0	3
IRC22	15.5657	8.16559	4.94388	1.19137	1.21568	0.872729	1.25853	1.10277	1	1	1	0	0	0	0	0	3
YNL181W	11.2719	4.29536	2.00518	1.32837	0.466262	0.942429	0.653981	0.871779	1	1	1	0	0	0	0	0	3
PIN2	3.11568	0.836815	0.720191	3.11229	2.07496	1.058	1.28602	0.642008	1	0	0	1	1	0	0	0	3
WHI2	6.72532	9.81957	11.1138	1.91057	1.50811	1.31858	1.52535	1.42979	1	1	1	0	0	0	0	0	3
ELP4	9.58349	6.64369	9.72064	1.22358	1.1157	0.986033	1.16972	1.29491	1	1	1	0	0	0	0	0	3
HOC1	8.60016	3.37468	4.83958	1.13347	0.836718	0.758265	0.936233	0.671529	1	1	1	0	0	0	0	0	3
IVY1	6.66009	5.26133	6.83974	1.24968	1.94425	0.755405	1.04905	0.788426	1	1	1	0	0	0	0	0	3
APN1	73.924	5.84892	2.02995	0.938223	0.63002	1.28095	0.906773	0.97542	1	1	1	0	0	0	0	0	3
TRM8	32.2806	5.43193	14.0448	1.4693	0.860839	1.22084	1.08853	1.08483	1	1	1	0	0	0	0	0	3
VOA1	8.12953	3.46534	3.22263	1.3003	1.6439	1.17748	1.76423	0.802525	1	1	1	0	0	0	0	0	3
CCT2	3.08546	2.11737	2.26918	1.01576	0.634491	0.217902	0.222365	0.355833	1	1	1	0	0	0	0	0	3
UFD1	13.153	4.8638	1.83461	1.07825	1.02968	2.19315	1.28598	1.15699	1	1	0	0	0	1	0	0	3
SEC65	6.60427	2.95902	3.2603	0.557544	0.506857	0.315598	0.264534	0.41315	1	1	1	0	0	0	0	0	3
RRP12	5.76068	2.5419	2.36835	1.81556	0.560097	1.36862	1.40259	0.946176	1	1	1	0	0	0	0	0	3
TOM20	6.70088	7.37607	2.31309	1.13195	0.959493	0.833323	1.26862	1.1211	1	1	1	0	0	0	0	0	3
NOP15	17.8075	2.49125	10.6969	1.90557	0.791143	1.09234	0.995053	0.8494	1	1	1	0	0	0	0	0	3
SLA1	4.88144	4.88675	1.64866	4.532	1.25365	0.596144	0.668413	0.59702	1	1	0	1	0	0	0	0	3
CDC42	2.82449	1.11373	1.21985	2.96025	2.60458	1.26872	1.71375	1.24004	1	0	0	1	1	0	0	0	3
NOP7	23.088	5.18419	2.30736	1.163	1.00329	1.32489	0.616073	1.70399	1	1	1	0	0	0	0	0	3
NOG1	26.426	4.07918	3.21324	1.4057	1.08105	0.948239	0.806604	1.26383	1	1	1	0	0	0	0	0	3
HAL5	6.26257	7.60407	2.08099	1.8796	0.600123	1.03461	1.36798	0.860931	1	1	1	0	0	0	0	0	3
NOP19	16.9117	3.62373	5.64183	1.30371	1.57593	1.46881	1.7175	1.23958	1	1	1	0	0	0	0	0	3
SQS1	9.04394	7.6985	2.04155	0.966771	0.963171	1.0773	0.999257	0.689152	1	1	1	0	0	0	0	0	3
NVJ2	8.37718	4.1667	4.37266	0.896059	1.30299	1.66897	0.901725	1.6639	1	1	1	0	0	0	0	0	3
NAR1	10.5978	10.4957	3.21436	0.937945	0.870849	1.13516	0.896982	0.798128	1	1	1	0	0	0	0	0	3
LOC1	30.0971	3.365	5.5799	0.955268	0.822186	1.02819	0.840238	0.696328	1	1	1	0	0	0	0	0	3
ACF4	9.0037	5.67849	1.83816	0.7953	5.34308	0.842371	1.08176	0.968532	1	1	0	0	1	0	0	0	3
BEM2	3.596	3.81049	2.30674	1.96066	0.836632	0.571533	1.19295	1.25869	1	1	1	0	0	0	0	0	3
YNL190W	66.3859	17.0924	5.08407	1.01625	0.886563	0.872949	0.893058	1.04239	1	1	1	0	0	0	0	0	3
PTK2	11.6568	3.68637	2.84044	0.644788	0.685882	0.886782	0.803572	0.913437	1	1	1	0	0	0	0	0	3
RLP7	17.5212	2.0824	2.28602	0.885631	1.37094	0.867043	0.889142	1.13082	1	1	1	0	0	0	0	0	3
GTT3	8.94971	5.95301	8.24528	0.724253	1.13786	1.00451	0.846752	0.739777	1	1	1	0	0	0	0	0	3
ZRT3	6.07431	3.40328	2.2052	0.721408	0.719472	0.954556	0.971182	0.731759	1	1	1	0	0	0	0	0	3
NSA1	6.57033	2.33957	1.72445	1.93396	0.97441	1.22026	3.17608	1.0133	1	1	0	0	0	0	1	0	3
GYP7	3.84048	1.71976	12.3151	0.950635	3.56434	0.793117	0.743693	0.987563	1	0	1	0	1	0	0	0	3
BUL1	2.10111	4.09475	3.63549	0.76278	1.05413	0.908994	0.884804	1.02945	1	1	1	0	0	0	0	0	3
NHP6A	16.6582	18.5764	3.20538	0.70492	1.18038	0.954979	1.14877	1.18444	1	1	1	0	0	0	0	0	3
TIM23	2.90399	1.44282	3.78369	3.0836	0.812228	0.478136	1.37711	1.69982	1	0	1	1	0	0	0	0	3
LYS20	1.56009	1.79646	2.74366	2.61568	0.7241	1.03475	2.33263	0.773612	0	0	1	1	0	0	1	0	3
ERP4	15.5203	4.97905	4.9049	1.13887	1.03014	0.759866	1.17918	1.18434	1	1	1	0	0	0	0	0	3
TMC1	18.4085	3.63766	1.17253	0.92818	10.9025	0.852126	1.17675	1.06133	1	1	0	0	1	0	0	0	3
VMS1	9.53376	5.13056	13.665	1.03429	1.10249	1.13259	1.16977	1.09568	1	1	1	0	0	0	0	0	3
UBX2	5.37332	3.31485	0.983456	2.92671	0.979006	1.2103	0.840362	1.17001	1	1	0	1	0	0	0	0	3
APL5	4.96331	3.79629	3.03666	1.19584	0.747046	1.04535	0.996339	0.824151	1	1	1	0	0	0	0	0	3
ROK1	9.33349	2.24181	2.16458	1.77086	0.936937	0.824598	0.68188	1.21899	1	1	1	0	0	0	0	0	3
NSG1	4.17272	2.24766	2.0634	1.98159	0.736748	1.64214	0.998583	1.28722	1	1	1	0	0	0	0	0	3
SKG3	3.4634	2.16226	1.10811	9.0287	0.8916	0.912091	0.993063	0.76252	1	1	0	1	0	0	0	0	3
NOP6	18.0698	2.01149	3.05966	0.652965	0.617449	0.668606	0.792499	0.632905	1	1	1	0	0	0	0	0	3
CAR1	2.05446	0.909992	1.60049	5.11962	2.01662	1.6512	1.18098	1.2581	1	0	0	1	1	0	0	0	3
AST1	10.5366	1.49917	4.67774	1.01788	3.31633	1.30266	0.914344	0.847072	1	0	1	0	1	0	0	0	3
YBR126W-A	68.8925	9.72714	17.201	0.892519	0.844437	0.917697	0.803542	0.92384	1	1	1	0	0	0	0	0	3
PBI2	93.2159	9.49797	29.7202	1.01714	0.740079	0.978669	0.945311	0.842662	1	1	1	0	0	0	0	0	3
RRP3	11.5529	1.84832	3.25089	1.65948	1.00603	1.5543	2.44367	1.29637	1	0	1	0	0	0	1	0	3
DAP1	23.4969	0.694597	19.7869	3.77292	1.38301	1.25812	0.727738	1.13034	1	0	1	1	0	0	0	0	3
SED5	8.49566	0.472381	3.11782	0.389097	5.23368	0.495449	0.570253	0.539416	1	0	1	0	1	0	0	0	3
YBR071W	6.68871	0.970814	2.53434	0.826023	2.28774	0.891478	0.852887	1.04715	1	0	1	0	1	0	0	0	3
HXK2	2.2094	2.89338	1.42864	1.4228	0.688624	0.741716	0.718931	0.741207	1	1	0	0	0	0	0	0	2
ERG6	2.2388	1.90085	2.186	1.25629	1.90603	1.13566	0.909062	1.13849	1	0	1	0	0	0	0	0	2
RTN1	1.66262	1.48236	1.50299	1.62899	0.943353	2.00289	2.1027	1.23285	0	0	0	0	0	1	1	0	2
TOM70	2.20762	3.09735	1.00588	0.882826	0.861097	0.40735	0.307562	0.522626	1	1	0	0	0	0	0	0	2
YIP3	1.06429	1.73345	2.03887	2.01181	1.3457	1.52248	1.33478	1.28813	0	0	1	1	0	0	0	0	2
NAT1	3.71702	4.52183	1.8032	0.882	1.24477	0.548335	0.253305	0.339351	1	1	0	0	0	0	0	0	2
SUI3	4.50492	2.01326	0.759612	0.714546	1.30331	0.890064	0.906106	0.608919	1	1	0	0	0	0	0	0	2
SEC17	1.37066	2.01743	2.99379	1.54645	1.35542	0.885702	0.790686	1.08196	0	1	1	0	0	0	0	0	2
YJL171C	1.25858	2.06051	1.07609	3.41509	1.59978	1.20999	1.37482	0.868168	0	1	0	1	0	0	0	0	2
FKS1	1.59697	2.11475	1.50832	2.26347	1.55613	1.33076	1.27796	1.117	0	1	0	1	0	0	0	0	2
PWP1	27.8172	30.9519	1.95039	1.79634	1.01175	1.16192	1.20716	1.14506	1	1	0	0	0	0	0	0	2
RPS27A	2.48315	1.54225	1.37809	2.04986	0.695678	1.64322	0.65893	1.563	1	0	0	1	0	0	0	0	2
YGR266W	0.676898	5.5168	2.15814	1.19148	1.05075	0.476595	0.299578	0.450211	0	1	1	0	0	0	0	0	2
IML2	1.41044	6.07097	0.632812	2.05068	0.951019	1.02175	0.625855	0.442412	0	1	0	1	0	0	0	0	2
BSP1	9.44843	17.3235	1.45603	1.11747	1.19537	1.66775	1.5323	1.70435	1	1	0	0	0	0	0	0	2
NCA2	1.4074	3.23841	3.06695	1.19585	0.782443	1.54631	1.56391	1.09923	0	1	1	0	0	0	0	0	2
TMA16	38.0766	13.3923	0.923656	1.20482	0.857856	0.993574	1.03197	0.975937	1	1	0	0	0	0	0	0	2
FCF2	18.6636	8.62646	0.501455	0.86596	0.818214	0.797047	0.77296	0.808586	1	1	0	0	0	0	0	0	2
SRP72	3.62977	3.31482	1.67956	0.822088	0.97126	0.456464	0.25524	0.469172	1	1	0	0	0	0	0	0	2
ERG11	2.7779	2.52393	1.34572	1.40199	0.99636	1.22598	0.910776	0.980722	1	1	0	0	0	0	0	0	2
ERG1	2.4379	1.85625	1.16768	3.22437	1.25248	0.662318	0.608636	0.775427	1	0	0	1	0	0	0	0	2
ERV25	7.50202	1.40334	9.71015	1.4929	0.692951	0.723466	0.289104	0.232778	1	0	1	0	0	0	0	0	2
OTU2	7.49244	3.13005	0.991415	0.627051	0.670689	0.727761	1.12206	0.669378	1	1	0	0	0	0	0	0	2
LCL2	10.444	6.43456	0.843139	0.779916	0.638468	0.725954	0.859468	0.777555	1	1	0	0	0	0	0	0	2
PMT4	3.38483	3.30775	1.87314	1.33488	0.302385	1.14265	1.78024	0.977351	1	1	0	0	0	0	0	0	2
YOP1	1.29486	2.0789	2.12237	1.37297	1.7966	1.32717	1.59708	1.52676	0	1	1	0	0	0	0	0	2
IFA38	4.0887	1.85381	2.40184	1.01388	0.699387	1.09435	1.24533	1.15616	1	0	1	0	0	0	0	0	2
STE18	1.79148	0.675318	1.27434	1.59247	2.08488	1.58921	2.23868	0.658971	0	0	0	0	1	0	1	0	2
YER079W	10.8706	4.06888	1.64309	1.57917	1.84212	1.74531	1.30321	1.46656	1	1	0	0	0	0	0	0	2
RPF2	21.716	2.53856	1.37832	0.299071	0.404786	1.04198	0.582405	0.576902	1	1	0	0	0	0	0	0	2
EMP70	1.3398	2.35875	2.34553	1.75603	0.667066	1.8531	1.8282	1.20688	0	1	1	0	0	0	0	0	2
EMC2	1.61893	1.74789	1.88171	2.35004	0.575688	1.6403	2.9045	1.32678	0	0	0	1	0	0	1	0	2
DBP10	24.001	3.21059	0.884185	0.563382	1.08268	1.00909	0.802561	0.666879	1	1	0	0	0	0	0	0	2
INO1	0.516396	0.65477	0.63518	4.29577	3.45574	0.70727	0.611063	1.1887	0	0	0	1	1	0	0	0	2
INN1	11.9819	2.93406	1.33907	1.45401	1.09685	1.2856	1.44388	1.56572	1	1	0	0	0	0	0	0	2
BUD21	9.69981	4.42443	1.62246	0.94295	0.915391	0.93491	0.814269	0.938359	1	1	0	0	0	0	0	0	2
ENP1	8.16536	2.6718	1.31099	0.669783	0.99091	0.553886	0.509775	0.645909	1	1	0	0	0	0	0	0	2
HEH2	8.70114	6.52733	1.16144	0.837361	1.48288	1.03244	1.03666	1.13492	1	1	0	0	0	0	0	0	2
SRP102	4.24497	4.4986	1.74819	1.16087	0.325603	0.35238	0.812142	1.26225	1	1	0	0	0	0	0	0	2
KSP1	7.86375	4.08545	1.4737	0.589631	1.34589	0.80634	1.61469	1.31981	1	1	0	0	0	0	0	0	2
NSA2	11.2005	3.23002	1.25579	1.03699	0.70362	0.442471	0.95734	0.990631	1	1	0	0	0	0	0	0	2
LNP1	14.4869	4.05607	1.32908	1.08758	1.05442	1.25169	1.48107	1.57852	1	1	0	0	0	0	0	0	2
DBP9	26.1462	4.31966	1.84325	1.47925	1.15667	1.35102	1.44352	1.20421	1	1	0	0	0	0	0	0	2
PEX19	0.936913	1.87809	2.76814	9.93969	0.847129	0.935587	0.849115	0.899411	0	0	1	1	0	0	0	0	2
BUD23	12.0796	4.36192	1.40317	1.25963	0.849287	1.7836	0.915705	1.3837	1	1	0	0	0	0	0	0	2
NOT3	8.44947	2.56466	1.29858	1.16694	1.3729	1.65549	1.36359	1.16091	1	1	0	0	0	0	0	0	2
MAK21	13.8923	3.99922	1.75469	1.34919	1.10851	1.23941	1.15901	0.782792	1	1	0	0	0	0	0	0	2
SIP5	7.20737	1.55139	2.79594	1.98223	1.1384	0.774395	0.705486	0.899811	1	0	1	0	0	0	0	0	2
TOM71	11.2952	3.53368	0.926585	0.694596	0.700778	1.3773	1.1403	1.0787	1	1	0	0	0	0	0	0	2
BZZ1	3.33597	1.68985	1.16862	7.25876	1.27298	1.25345	1.44855	0.836757	1	0	0	1	0	0	0	0	2
ULP1	4.66646	2.76363	1.26654	0.754802	0.658022	0.852129	0.744844	0.667541	1	1	0	0	0	0	0	0	2
SYH1	13.1075	3.25384	0.739273	1.43102	0.864804	1.29371	0.946542	0.952412	1	1	0	0	0	0	0	0	2
NOP9	5.9262	4.71106	1.16659	1.06114	0.889821	1.07343	0.973978	0.926551	1	1	0	0	0	0	0	0	2
GFA1	2.39244	0.826475	1.3771	2.46226	1.3294	0.477935	0.408802	0.585885	1	0	0	1	0	0	0	0	2
TIF3	4.89238	0.311614	4.29057	0.434238	0.907034	0.281521	0.291702	0.860521	1	0	1	0	0	0	0	0	2
YGR054W	7.27187	1.71422	5.60679	1.19352	0.941171	0.606048	0.257691	1.15257	1	0	1	0	0	0	0	0	2
SMD3	9.35465	8.38965	1.42861	1.26087	1.09872	1.30093	1.44992	1.12606	1	1	0	0	0	0	0	0	2
YPT6	1.71816	1.18491	2.26057	0.734435	2.68492	1.24788	0.680671	1.04335	0	0	1	0	1	0	0	0	2
DBP2	3.2191	1.29874	1.72603	1.57664	0.687466	2.75609	1.75676	1.78946	1	0	0	0	0	1	0	0	2
MMM1	6.1826	5.34073	1.80362	1.76115	1.04032	0.946163	1.32724	1.27041	1	1	0	0	0	0	0	0	2
PXR1	11.6456	3.15476	1.38112	1.01774	1.02562	0.924963	1.25316	0.816076	1	1	0	0	0	0	0	0	2
BUG1	13.2189	5.21611	1.0676	1.42537	1.68877	1.28017	1.10478	1.32177	1	1	0	0	0	0	0	0	2
GIR2	7.628	1.08661	2.09853	0.866804	0.670671	1.07352	0.408394	0.518196	1	0	1	0	0	0	0	0	2
REP2	14.0567	3.25623	1.42707	1.01324	0.942315	1.12989	0.994393	1.12813	1	1	0	0	0	0	0	0	2
NOG2	9.95637	1.7931	5.83273	1.14297	0.891337	1.10441	0.863978	0.994505	1	0	1	0	0	0	0	0	2
RPF1	18.2259	1.44298	11.4229	0.761984	0.826375	0.909621	0.757184	0.840767	1	0	1	0	0	0	0	0	2
FUS1	7.1798	2.69516	1.65329	0.833497	0.967872	1.04557	1.23964	0.719074	1	1	0	0	0	0	0	0	2
NOP13	22.9911	1.06392	2.53826	1.07451	1.0532	0.528697	0.618124	1.18618	1	0	1	0	0	0	0	0	2
NOB1	7.6393	3.84297	0.82096	0.926176	0.930299	0.816308	0.735277	1.03047	1	1	0	0	0	0	0	0	2
ESF1	42.3855	1.10179	2.1085	0.721889	0.782994	0.888783	1.0447	0.980785	1	0	1	0	0	0	0	0	2
SGN1	17.459	3.8979	1.06748	0.91853	1.22218	1.10717	0.513983	0.798258	1	1	0	0	0	0	0	0	2
YIF1	3.77428	0.804926	2.97313	0.948157	0.583891	0.935209	1.58166	0.756357	1	0	1	0	0	0	0	0	2
EMC10	11.4919	1.67468	1.27621	1.27039	1.12307	0.873231	0.937522	3.27536	1	0	0	0	0	0	0	1	2
MRT4	29.5747	1.50672	7.52487	1.1068	0.840856	1.32366	0.958347	0.786432	1	0	1	0	0	0	0	0	2
EAP1	18.5287	1.3467	4.65674	0.811608	0.742833	0.96315	0.749642	0.658812	1	0	1	0	0	0	0	0	2
ALE1	4.26218	0.627687	2.85895	0.869166	0.536296	0.844376	0.816087	0.666036	1	0	1	0	0	0	0	0	2
TRM82	24.2521	1.13472	9.49721	1.22516	0.99665	1.06495	1.23825	0.812023	1	0	1	0	0	0	0	0	2
TSR1	21.447	1.00173	3.48739	0.5951	0.858188	0.717271	0.90703	1.04795	1	0	1	0	0	0	0	0	2
CCW14	0.819575	0.227202	0.287403	21.1899	2.88235	0.996409	1.16664	0.547826	0	0	0	1	1	0	0	0	2
CDC53	13.4938	1.2681	1.01776	1.39795	2.72893	0.790835	1.65488	0.899116	1	0	0	0	1	0	0	0	2
CMK2	8.15066	1.1628	13.2381	1.3262	1.00734	0.767297	0.897566	0.976261	1	0	1	0	0	0	0	0	2
KRI1	4.23177	0.603095	1.11772	0.992777	2.04398	0.699828	0.915655	1.36846	1	0	0	0	1	0	0	0	2
NOP12	56.1128	0.824317	5.10895	1.08836	0.935835	1.06363	1.12303	1.08899	1	0	1	0	0	0	0	0	2
BTN2	31.682	1.41527	2.03711	1.16629	1.2073	1.08509	1.21805	0.867067	1	0	1	0	0	0	0	0	2
VPS60	14.1454	0.906285	8.18787	0.933614	1.1952	1.25793	0.808126	1.27271	1	0	1	0	0	0	0	0	2
AGE2	16.1023	1.05331	3.49941	1.40812	1.01576	1.10629	1.02363	1.1176	1	0	1	0	0	0	0	0	2
VPS17	14.3065	0.946847	2.94622	0.918157	0.802614	0.901115	0.653781	1.17875	1	0	1	0	0	0	0	0	2
YCR087C-A	17.8028	1.7203	2.64687	1.46123	1.26306	1.32153	1.32363	0.735774	1	0	1	0	0	0	0	0	2
UTP11	13.2	0.887027	2.33288	0.711359	0.964489	0.637616	0.989445	0.9462	1	0	1	0	0	0	0	0	2
SNU23	10.7065	1.09144	8.43957	1.24277	1.16301	1.17788	1.17766	1.11237	1	0	1	0	0	0	0	0	2
MAK5	13.6817	1.19813	2.81092	0.958193	1.1604	1.00477	1.12599	0.95104	1	0	1	0	0	0	0	0	2
IMH1	5.43452	0.860623	5.50961	1.19128	1.02666	1.53979	0.920308	1.03359	1	0	1	0	0	0	0	0	2
PET9	1.20161	1.75789	2.28385	1.48109	1.15584	1.49241	1.76709	1.47662	0	0	1	0	0	0	0	0	1
TEF1	0.996135	0.827889	1.53006	0.807963	2.31434	1.27119	1.2657	1.0837	0	0	0	0	1	0	0	0	1
VMA5	1.18741	3.20054	0.747836	1.15632	0.980607	0.818614	0.76712	1.03969	0	1	0	0	0	0	0	0	1
RPL26A	1.87255	3.57026	0.52529	0.807745	1.76965	1.23756	1.44543	1.45353	0	1	0	0	0	0	0	0	1
RHO3	0.87157	1.67436	1.00795	2.03591	1.17899	1.16784	0.690678	0.866922	0	0	0	1	0	0	0	0	1
BGL2	0.866653	0.863595	0.670438	3.05314	1.92979	0.705538	0.836119	0.75221	0	0	0	1	0	0	0	0	1
SAC1	2.07054	1.70562	1.55494	1.88483	1.08663	1.44466	1.38746	1.51666	1	0	0	0	0	0	0	0	1
SHE10	1.57248	1.7558	1.7397	2.28814	1.07895	1.70487	1.75608	1.10231	0	0	0	1	0	0	0	0	1
CAM1	0.917954	0.63177	1.75992	0.799836	1.18478	2.35068	1.27809	1.07571	0	0	0	0	0	1	0	0	1
CYT1	1.52354	1.68328	1.38927	2.12552	0.77624	1.94658	1.67394	1.58348	0	0	0	1	0	0	0	0	1
CLU1	2.01969	1.35033	1.01464	0.759453	0.807301	0.609861	0.560347	0.67619	1	0	0	0	0	0	0	0	1
YPT7	1.44168	1.32054	0.878937	3.72209	0.992671	1.85833	0.604248	1.02298	0	0	0	1	0	0	0	0	1
TEF4	0.598526	0.656694	1.82086	0.99841	2.07355	1.66633	1.05066	1.10605	0	0	0	0	1	0	0	0	1
SAM2	1.0817	1.71833	1.68923	2.33476	1.84174	1.65101	1.13921	1.85997	0	0	0	1	0	0	0	0	1
ERO1	2.04357	1.24775	1.88135	1.61209	0.89165	0.797619	0.827376	0.481212	1	0	0	0	0	0	0	0	1
TVP15	1.53651	1.27123	2.40445	1.39168	0.899715	1.0295	1.70689	1.1161	0	0	1	0	0	0	0	0	1
GCN1	1.34356	1.82768	1.25181	2.12203	1.18787	1.50418	1.34924	1.26261	0	0	0	1	0	0	0	0	1
RPN11	2.13363	0.678725	0.830337	0.866542	0.715194	0.590606	0.453839	0.213536	1	0	0	0	0	0	0	0	1
THO1	2.38483	0.889644	0.378456	0.33744	0.18536	0.380212	0.300981	0.523373	1	0	0	0	0	0	0	0	1
RPG1	2.08465	0.948277	1.76046	1.5227	1.01686	1.74734	1.26947	1.44606	1	0	0	0	0	0	0	0	1
SUP35	2.30075	0.592277	0.354799	0.966243	0.801793	0.544808	0.314324	0.62311	1	0	0	0	0	0	0	0	1
ERV46	3.94429	0.929077	1.56919	0.799785	0.912724	0.96672	0.995059	0.535239	1	0	0	0	0	0	0	0	1
SMB1	15.8411	1.58718	0.8888	0.98366	0.731625	0.641626	0.529669	0.860536	1	0	0	0	0	0	0	0	1
NOP2	7.7159	1.12336	0.534081	1.05762	0.673106	1.20178	0.422918	0.922687	1	0	0	0	0	0	0	0	1
ANR2	2.19417	0.735152	1.21951	1.66617	0.658996	1.5566	0.986601	0.955808	1	0	0	0	0	0	0	0	1
RLP24	4.26626	1.50694	0.855593	0.822381	0.905182	0.868001	0.899362	0.822071	1	0	0	0	0	0	0	0	1
LCB4	2.60729	1.24999	1.58468	1.16262	0.913749	0.765007	0.780913	0.639378	1	0	0	0	0	0	0	0	1
GLN4	6.57456	1.01285	0.971842	0.926408	0.691516	0.879659	0.626843	0.753757	1	0	0	0	0	0	0	0	1
CAR2	0.8849	0.445434	1.07607	2.14664	1.40279	0.999299	0.748642	0.880386	0	0	0	1	0	0	0	0	1
NBP1	6.69071	1.32172	1.02933	0.786974	0.95652	0.845125	1.09994	1.04064	1	0	0	0	0	0	0	0	1
CPR6	3.23535	0.526737	0.846298	1.10165	0.642279	0.779658	0.495332	0.463438	1	0	0	0	0	0	0	0	1
XRN1	7.0088	0.757411	1.30204	0.35579	0.912907	0.670982	0.607975	0.724317	1	0	0	0	0	0	0	0	1
SPN1	17.0383	1.85747	1.65876	0.823205	0.777348	0.786456	0.598462	0.649388	1	0	0	0	0	0	0	0	1
CTK1	19.2942	1.95488	1.2433	1.23955	1.07578	1.87165	1.03879	1.47989	1	0	0	0	0	0	0	0	1
NOP53	14.2051	0.91718	1.17483	0.871955	0.753881	0.584659	0.874484	0.634557	1	0	0	0	0	0	0	0	1
BNA4	1.40488	1.23814	1.39262	2.6359	1.07158	1.14111	1.36595	1.40401	0	0	0	1	0	0	0	0	1
NOP14	12.8116	0.721676	1.47863	0.869647	0.830059	0.97048	0.838102	1.01361	1	0	0	0	0	0	0	0	1
RPL8A	2.45836	0.944018	1.0964	1.73296	0.557565	1.60424	0.684747	1.30493	1	0	0	0	0	0	0	0	1
TAN1	3.78899	1.39707	1.12128	0.630938	0.854068	0.654834	0.493235	0.426421	1	0	0	0	0	0	0	0	1
NCL1	8.95229	0.578825	1.00022	1.23844	0.972102	1.15836	0.466995	0.644136	1	0	0	0	0	0	0	0	1
NOP4	10.5854	1.97108	1.07437	1.06677	0.815481	0.856125	0.812549	0.633888	1	0	0	0	0	0	0	0	1
TIF4631	4.01957	1.92488	1.19987	1.32942	0.746865	0.759572	0.630934	0.619482	1	0	0	0	0	0	0	0	1
CDC73	4.70005	1.29303	1.83087	0.630649	0.484405	0.60669	0.561934	0.624078	1	0	0	0	0	0	0	0	1
KRE33	7.87894	1.29237	0.779283	1.11516	0.845531	0.783911	0.89541	0.812398	1	0	0	0	0	0	0	0	1
NOC3	7.99589	0.628315	1.70989	0.867984	0.86641	0.998005	1.19498	0.758109	1	0	0	0	0	0	0	0	1
TMA23	9.36889	1.31161	0.78153	0.764862	1.10056	0.977738	0.899948	0.761622	1	0	0	0	0	0	0	0	1
SPB1	17.21	1.57926	1.01029	0.997444	0.903556	1.07367	1.01582	1.08279	1	0	0	0	0	0	0	0	1
VAM3	8.30068	1.02206	1.60398	0.806122	1.16141	0.811827	0.706036	0.823021	1	0	0	0	0	0	0	0	1
POL12	6.58504	1.18683	1.08222	1.17364	0.816378	0.837369	0.946423	0.965591	1	0	0	0	0	0	0	0	1
EBS1	3.22542	0.922812	0.805852	0.98859	0.849273	0.948392	0.66344	1.1952	1	0	0	0	0	0	0	0	1
HCA4	14.5519	0.700927	0.736622	1.09679	0.681569	0.769589	0.965625	0.979849	1	0	0	0	0	0	0	0	1
RPL17A	2.84067	0.0742493	0.0615813	0.0723771	1.13156	1.70807	0.560863	0.858636	1	0	0	0	0	0	0	0	1
NAB2	4.57487	0.380743	0.548856	0.559022	0.745757	1.53242	0.668035	0.819507	1	0	0	0	0	0	0	0	1
KRR1	4.20324	0.501353	1.03184	0.841409	0.555168	1.20426	0.874745	1.1478	1	0	0	0	0	0	0	0	1
NOC2	8.07616	0.696717	0.646482	0.650132	1.01677	0.924519	0.753986	0.709144	1	0	0	0	0	0	0	0	1
RRP6	13.0502	1.26368	1.27469	1.27851	1.08245	1.2221	1.53801	0.862989	1	0	0	0	0	0	0	0	1
SPB4	14.36	1.10661	1.81281	0.752216	1.21039	0.861542	0.909996	1.15668	1	0	0	0	0	0	0	0	1
RRP17	24.7962	0.692276	0.868796	0.643658	0.568597	0.969816	0.764343	0.875793	1	0	0	0	0	0	0	0	1
SUB1	23.7052	1.40782	1.07332	0.97171	0.937714	1.2746	1.163	1.10167	1	0	0	0	0	0	0	0	1
YRA2	16.7544	1.19152	0.947743	1.02504	1.37986	1.43139	1.21079	0.952412	1	0	0	0	0	0	0	0	1
YAP5	14.1993	0.967817	1.14784	1.06179	1.20815	0.985855	1.14985	0.979734	1	0	0	0	0	0	0	0	1
IMP3	23.6678	1.04789	1.20873	1.13892	1.10683	1.51797	0.925871	1.14568	1	0	0	0	0	0	0	0	1
TIP41	10.858	0.78508	0.960181	0.955654	0.910849	1.08445	1.00532	0.850429	1	0	0	0	0	0	0	0	1
BFR2	17.2826	1.30877	1.32904	1.4613	1.577	1.07554	1.1708	0.746126	1	0	0	0	0	0	0	0	1
YHR127W	12.0201	0.951004	0.965289	0.878616	1.06581	0.865793	0.959167	0.839401	1	0	0	0	0	0	0	0	1
DRS1	23.3133	1.12529	1.62303	1.34926	1.15815	1.29698	1.43413	0.944211	1	0	0	0	0	0	0	0	1
DEG1	11.8064	1.18125	0.896947	0.75212	0.934378	0.949178	1.11209	1.01544	1	0	0	0	0	0	0	0	1
CIC1	10.7392	1.07128	0.866289	0.865853	0.844094	0.721623	0.806363	0.87742	1	0	0	0	0	0	0	0	1
YMR114C	10.5077	1.33318	0.86586	1.02824	0.902245	0.976047	1.32946	1.05914	1	0	0	0	0	0	0	0	1
ENP2	23.9171	1.60526	1.73188	0.858908	1.42808	1.79394	1.56666	1.47553	1	0	0	0	0	0	0	0	1
INO4	11.6338	1.32152	0.783893	1.00589	0.83194	1.22184	0.988312	1.17722	1	0	0	0	0	0	0	0	1
ARL3	10.9044	1.53272	1.30946	1.04016	0.874769	1.30384	1.25187	1.36834	1	0	0	0	0	0	0	0	1
REX4	7.57526	0.57685	0.518072	0.833122	0.901961	0.925003	0.843781	0.966655	1	0	0	0	0	0	0	0	1
SSF1	14.2584	0.965334	0.840029	1.0156	1.03281	1.55416	1.21422	1.24434	1	0	0	0	0	0	0	0	1
ADD37	7.97224	0.654314	0.538353	0.806185	0.703637	0.641852	0.623555	0.47452	1	0	0	0	0	0	0	0	1
CMS1	7.38394	0.638358	0.863584	0.574451	0.79412	0.972152	0.875405	0.831952	1	0	0	0	0	0	0	0	1
LRP1	8.7999	0.61231	0.438683	0.949033	0.696649	0.817554	0.659359	0.655392	1	0	0	0	0	0	0	0	1
ESF2	8.72025	1.07597	1.86222	1.33668	0.955447	0.97272	1.17741	1.183	1	0	0	0	0	0	0	0	1
HEK2	9.81447	1.23123	0.854864	0.661423	1.1758	0.77523	0.946979	0.91954	1	0	0	0	0	0	0	0	1
ECM1	8.12266	0.786252	1.06703	1.04352	0.596264	1.00171	0.908562	0.952174	1	0	0	0	0	0	0	0	1
FAR10	6.0002	1.02311	0.814489	1.0172	1.15115	0.59909	0.657523	0.827345	1	0	0	0	0	0	0	0	1
RSA1	7.21644	1.21879	1.74302	0.941025	1.01814	1.05891	1.21972	1.0466	1	0	0	0	0	0	0	0	1
MRPL38	6.43775	0.561925	0.879786	0.98743	0.685892	0.68463	1.08595	0.744543	1	0	0	0	0	0	0	0	1
RPB9	9.59915	1.52299	1.22411	1.37005	1.1332	1.16017	0.840014	1.34593	1	0	0	0	0	0	0	0	1
YCR016W	8.29122	1.00282	1.13169	1.23139	0.675885	1.12648	0.948124	1.14362	1	0	0	0	0	0	0	0	1
BUD22	7.2685	1.14113	0.644186	1.02051	1.17755	1.40791	1.29625	1.25007	1	0	0	0	0	0	0	0	1
TFG2	5.11231	1.00251	1.06992	0.865834	1.02112	1.22793	0.922056	0.65738	1	0	0	0	0	0	0	0	1
AIR1	9.43036	0.913497	0.986964	0.867186	0.653325	0.95706	1.03525	0.61949	1	0	0	0	0	0	0	0	1
CAD1	5.28957	1.22182	0.984242	0.787941	0.732462	1.24613	1.02776	1.18156	1	0	0	0	0	0	0	0	1
Total proteins detected with > 2 fold-change for each enzyme									420	319	306	174	113	91	90	51

## Sheet: Numbers_H5_H8
H8 and H5 are the k-FAT with the most and the least prey proteins, respectively. Therefore, the discussion of their overlap with the other k-FATs studied provide
a meaningful view of the sharing of substrate across the family (Table S6- "Sheet UpsetPlot_Raw", Figure 4 and Figure 5)
H8; 420 preys
65 preys shared with greater than six out of eight homologs
173 preys shared with greater than four out of eight homologs
H5; 51 preys
41 preys shared with greater than six out of eight homologs
48 preys shared with greater than four out of eight homologs
